# Supplementary material for: Phenylpropanoid methyl esterase unlocks catabolism of aromatic biological nitrification inhibitors
Source: ISME J. 2025 Nov 13;19(1):wraf251. doi: 10.1093/ismejo/wraf251 (PMC12642758; doi:10.1093/ismejo/wraf251)
Supplement: Supplemental_File_F1_wraf251 [file supplemental_file_f1_wraf251.xlsx]

## Sheet: fitness_merge
Original order	locusId	description	old_locus_tag	D-Glucose 5 mM (rep 1)	D-Glucose 5 mM (rep 2)	D-Glucose 5 mM (rep 3)	D-Glucose 5 mM (rep 4)	p-Coumarate 2.5 mM (rep 1)	p-Coumarate 2.5 mM (rep 2)	p-Coumarate 2.5 mM (rep 3)	p-Coumarate 2.5 mM (rep 4)	phloretate 2.5 mM (rep 1)	phloretate 2.5 mM (rep 2)	phloretate 2.5 mM (rep 3)	phloretate 2.5 mM (rep 4)	4-HB 2.5 mM (rep 1)	4-HB 2.5 mM (rep 2)	4-HB 2.5 mM (rep 3)	4-HB 2.5 mM (rep 4)	Ferulate mM (rep 1)	Ferulate mM (rep 2)	Ferulate mM (rep 3)	Ferulate mM (rep 4)	MHPP 2.5 mM (rep 1)	MHPP 2.5 mM (rep 2)	MHPP 2.5 mM (rep 3)	MHPP 2.5 mM (rep 4)	methyl-trans-p-coumarate 2.5 mM (rep 1)	methyl-trans-p-coumarate 2.5 mM (rep 2)	methyl-trans-p-coumarate 2.5 mM (rep 3)	methyl-trans-p-coumarate 2.5 mM (rep 4)
1	PFLU_RS00015	DNA replication/repair protein RecF	PFLU0003	-0.379	-0.161	0.034	-0.04	-0.392	-0.225	-0.381	-0.208	-0.202	-0.198	-0.328	-0.166	-0.045	-0.164	0.016	0.032	-0.388	-0.08	-0.186	0.021	-0.132	0.036	0.195	-0.199	0.907	-1.029	-0.07	-0.463
2	PFLU_RS00025	response regulator transcription factor	PFLU0005	0.009	0.012	0.028	-0.008	0.008	0.033	0.122	0.016	0.034	0.022	0.07	0.114	0.064	0.1	-0.039	0.054	0.127	0.038	0.17	-0.095	-0.006	0.029	0.076	-0.009	0.318	-0.013	0.162	0.037
3	PFLU_RS00030	hypothetical protein	PFLU0006	0.034	-0.04	-0.051	-0.06	-0.003	0.139	0.028	-0.009	-0.011	0.006	0.12	-0.01	0.087	0.03	0.068	0.017	0.073	-0.081	0.017	-0.034	-0.233	-0.006	0.22	0.256	0.453	0.789	0.412	0																D-Glucose 5 mM	(rep 1)	D-Glucose 5 mM (rep 1)
4	PFLU_RS00035	CHASE2 domain-containing protein	PFLU0007	0.06	0.027	0.006	0.01	0.02	0.096	0.023	-0.036	-0.078	-0.042	0.106	0.006	0.02	0.039	0.035	0.028	-0.037	0.139	0.028	-0.042	0.116	0.046	-0.036	0.136	0.353	-0.037	0.174	0.331																D-Glucose 5 mM	(rep 2)	D-Glucose 5 mM (rep 2)
5	PFLU_RS00040	1-acyl-sn-glycerol-3-phosphate acyltransferase	PFLU0008	0.044	0.042	0.155	0.027	0.262	0.471	0.282	0.209	2.32	1.848	1.871	2.117	-0.3	0.032	0.026	-0.03	0.587	0.722	0.691	0.567	0.398	0.44	0.119	0.29	3.906	3.326	3.658	3.999																D-Glucose 5 mM	(rep 3)	D-Glucose 5 mM (rep 3)
6	PFLU_RS00060	DNA-3-methyladenine glycosylase I	PFLU0012	0.113	0.343	0.074	0.5	0.258	0.203	0.458	0.151	0.214	0.396	0.288	0.568	-0.152	0.529	0.246	-0.004	0.281	0.432	-0.058	0.08	0.834	0.782	0.288	-0.204	-0.527	0.798	1.089	0.145																D-Glucose 5 mM	(rep 4)	D-Glucose 5 mM (rep 4)
7	PFLU_RS00065	lysophospholipid acyltransferase	PFLU0013	-0.652	-0.188	-0.928	-1.017	-0.941	-1.016	-1.251	-1.219	-1.047	-0.993	-0.832	-1.22	-1.141	-1.324	-1.281	-1.136	-1.211	-1.081	-1.517	-1.37	-2.86	-2.681	-2.652	-2.477	-1.153	-0.419	-0.41	-1.377																p-Coumaric 2.5 mM	(rep 1)	p-Coumaric 2.5 mM (rep 1)
8	PFLU_RS00070	tetratricopeptide repeat protein	PFLU0014	0.16	0.266	0.411	0.376	0.239	0.233	0.463	0.036	0.434	0.283	0.025	0.458	-0.293	0.5	0.428	0.183	0.65	-0.204	0.172	-1.558	0.487	0.447	0.014	0.499	0.375	-2.06	-2.096	0.944																p-Coumaric 2.5 mM	(rep 2)	p-Coumaric 2.5 mM (rep 2)
9	PFLU_RS00075	Trk system potassium transporter TrkA	PFLU0015	0.079	-0.084	0.007	-0.149	0.139	-0.17	0.049	0.117	-0.042	-0.223	-0.183	-0.05	0.015	0.051	-0.022	-0.093	-0.158	0.028	-0.12	0.04	-0.227	-0.339	0.081	0.185	0.757	1.386	1.865	0.368																p-Coumaric 2.5 mM	(rep 3)	p-Coumaric 2.5 mM (rep 3)
10	PFLU_RS00080	16S rRNA (cytosine(967)-C(5))-methyltransferase RsmB	PFLU0016	0.281	-0.036	-0.074	-0.053	0.033	0.141	0.195	-0.336	0	-0.005	0.307	0.082	0.335	-0.272	0.087	0.255	0.229	0.249	0.265	0.087	0.258	0.246	-0.06	0.395	-0.088	1.798	-0.286	-0.28																p-Coumaric 2.5 mM	(rep 4)	p-Coumaric 2.5 mM (rep 4)
11	PFLU_RS00095	hypothetical protein	PFLU0019	-0.075	-0.124	0.027	0.162	0.013	0.112	0.019	-0.029	-0.025	-0.097	-0.071	0.006	0.106	-0.02	0.041	0.115	0.082	0.054	-0.144	0.037	0.058	-0.05	0.002	-0.324	-0.061	0.404	-0.781	-0.536																phloretate 2.5 mM	(rep 1)	phloretate 2.5 mM (rep 1)
12	PFLU_RS00100	DNA-protecting protein DprA	PFLU0020	-0.065	0.05	0.088	0.156	0.03	-0.229	-0.141	-0.082	-0.003	-0.185	0.084	-0.048	0.106	0.073	0.025	0.062	0.029	-0.072	0.137	-0.232	0.303	0.172	-0.156	0.169	-0.416	-0.087	0.099	-0.506																phloretate 2.5 mM	(rep 2)	phloretate 2.5 mM (rep 2)
13	PFLU_RS00110	NADPH:quinone reductase	PFLU0022	0.02	-0.045	0.148	-0.036	0.063	0.017	0.191	-0.009	-0.023	-0.001	-0.097	-0.009	-0.061	-0.075	0.04	-0.121	-0.012	0.042	-0.035	-0.075	0.013	-0.289	-0.167	-0.248	-0.344	0.069	-0.928	-0.045																phloretate 2.5 mM	(rep 3)	phloretate 2.5 mM (rep 3)
14	PFLU_RS00125	SulP family inorganic anion transporter	PFLU0025	-0.03	0.128	-0.032	-0.018	-0.077	-0.127	-0.045	0.072	-0.011	-0.071	-0.058	-0.23	-0.141	-0.041	-0.126	-0.025	-0.196	-0.018	-0.141	-0.163	-0.166	0.068	-0.132	-0.08	-0.085	-0.581	-0.2	0.634																phloretate 2.5 mM	(rep 4)	phloretate 2.5 mM (rep 4)
15	PFLU_RS00130	choline ABC transporter substrate-binding protein	PFLU0026	0.076	0.102	-0.011	0.161	0.045	0.069	-0.086	0.125	-0.018	-0.028	0.084	-0.004	0.112	-0.013	0.054	0.156	0.093	-0.022	0.032	0.201	0.052	-0.017	0.154	0.128	0.179	-0.169	-0.525	-0.078																4-HB 2.5 mM	(rep 1)	4-HB 2.5 mM (rep 1)
16	PFLU_RS00135	choline-sulfatase	PFLU0027	0.007	0.074	0.114	0.027	0.163	0.07	0.028	0.009	0.041	0.01	0.031	0.037	-0.051	0.011	0.088	-0.062	0.081	0.069	0.025	0.043	-0.154	-0.108	0.08	0.04	-0.091	-0.207	0.386	0.122																4-HB 2.5 mM	(rep 2)	4-HB 2.5 mM (rep 2)
17	PFLU_RS00140	LysR family transcriptional regulator	PFLU0028	0.017	-0.016	0.082	-0.078	-0.009	0.189	-0.017	0.07	-0.047	0.073	-0.013	-0.081	0.069	0.045	-0.015	0.093	0.094	0.053	0.017	-0.03	0.289	0.144	0.262	0.2	-0.118	0.048	0.309	-0.18																4-HB 2.5 mM	(rep 3)	4-HB 2.5 mM (rep 3)
18	PFLU_RS00145	DOPA 4,5-dioxygenase family protein	PFLU0029	0.085	0.134	0.061	0.128	-0.036	-0.009	-0.004	0.133	-0.17	-0.078	-0.032	0.151	0.021	-0.015	0.029	0.152	-0.041	0.055	-0.177	-0.031	0.209	0.196	0.079	-0.011	-0.488	0.768	0.486	0.073																4-HB 2.5 mM	(rep 4)	4-HB 2.5 mM (rep 4)
19	PFLU_RS00150	2-dehydro-3-deoxygalactonokinase	PFLU0030	0.031	-0.129	-0.159	0.144	-0.023	0.045	-0.198	0.093	0.14	-0.112	0.304	-0.25	0.288	-0.085	0.035	0.178	0.048	-0.133	0.083	0.234	0.108	-0.085	-0.284	-0.025	-0.843	-0.789	-0.878	0.717																Ferulic Acid mM	(rep 1)	Ferulic Acid mM (rep 1)
20	PFLU_RS00155	2-dehydro-3-deoxy-6-phosphogalactonate aldolase	PFLU0031	-0.097	-0.077	-0.065	-0.145	-0.052	-0.192	0.012	-0.09	-0.053	-0.043	0.029	-0.032	0.081	0.096	-0.052	-0.269	-0.035	-0.152	-0.184	0.114	-0.28	0.179	-0.026	-0.037	5.193	5.643	5.521	5.312																Ferulic Acid mM	(rep 2)	Ferulic Acid mM (rep 2)
21	PFLU_RS00160	galactonate dehydratase	PFLU0032	-0.099	0.083	0.03	0.093	0.08	-0.001	0.075	0.019	-0.03	0.025	-0.053	0.073	0.084	0.049	-0.005	0.01	-0.047	0.032	-0.111	0.009	0.043	-0.12	-0.06	0.192	-0.26	-0.398	-0.46	-0.931																Ferulic Acid mM	(rep 3)	Ferulic Acid mM (rep 3)
22	PFLU_RS00165	MFS transporter	PFLU0033	-0.093	-0.021	-0.032	-0.022	-0.046	-0.1	0.014	-0.079	0.013	0.008	-0.156	-0.016	-0.034	-0.065	-0.173	0.063	0.094	0.058	-0.047	-0.015	-0.107	0.036	0.06	-0.141	-0.249	-0.012	0.119	-0.367																Ferulic Acid mM	(rep 4)	Ferulic Acid mM (rep 4)
23	PFLU_RS00170	RcnB family protein	PFLU0034	-0.126	-0.105	-0.189	0.021	0.142	-0.055	-0.027	-0.044	-0.044	-0.189	-0.209	-0.102	-0.12	-0.16	-0.209	-0.139	-0.108	-0.475	0.121	-0.228	0.026	-0.001	-0.289	0.54	-0.536	-1.423	-0.601	-1.415																MHPP 2.5 mM	(rep 1)	MHPP 2.5 mM (rep 1)
24	PFLU_RS00175	tryptophan synthase subunit alpha	PFLU0035	-2.63	-2.454	-2.717	-2.52	-2.503	-2.234	-2.359	-2.142	-2.399	-2.681	-2.593	-2.477	-2.38	-2.308	-2.4	-2.515	-2.238	-2.386	-2.348	-2.409	-2.441	-2.155	-2.334	-2.215	-1.641	-0.984	-0.979	-1.997																MHPP 2.5 mM	(rep 2)	MHPP 2.5 mM (rep 2)
25	PFLU_RS00180	tryptophan synthase subunit beta	PFLU0036	-3.384	-2.878	-3.48	-3.376	-3.035	-3.136	-3.213	-3.297	-3.169	-3.193	-3.14	-3.28	-3.429	-3.217	-3.434	-3.371	-3.078	-3.239	-2.978	-3.153	-3.226	-2.926	-3.109	-2.984	-1.914	-1.171	-1.58	-2.415																MHPP 2.5 mM	(rep 3)	MHPP 2.5 mM (rep 3)
26	PFLU_RS00185	LysR family transcriptional regulator	PFLU0037	-0.064	-0.084	-0.283	-0.173	-0.003	-0.102	0.046	-0.116	0.01	-0.018	-0.186	-0.003	-0.153	-0.128	-0.106	-0.047	-0.166	0.041	0.028	0.029	0.024	0.109	0.244	0.323	-0.275	-0.435	-0.118	-0.358																MHPP 2.5 mM	(rep 4)	MHPP 2.5 mM (rep 4)
27	PFLU_RS00190	DUF883 domain-containing protein	PFLU0038	0.185	0.507	-0.206	-0.626	-0.31	-0.249	0.058	0.064	0.086	0.153	-0.136	-0.086	-0.495	-0.429	0.583	0.055	-0.137	-0.092	-1.273	-0.777	-0.119	-0.534	-0.165	-0.043	0.676	-2.641	-2.682	-2.85																methyl-trans-p-coumarate 2.5 mM	(rep 1)	methyl-trans-p-coumarate 2.5 mM (rep 1)
28	PFLU_RS00195	dodecin domain-containing protein	PFLU0039	-0.105	0.331	-0.627	-1.093	-0.567	-0.852	0.549	0.035	-0.316	-0.548	-0.972	-1.04	-0.269	0.012	-0.003	-0.165	-0.081	-1.265	0.064	-0.324	-0.729	-0.41	-1.089	0.597	-3.088	3.348	-1.328	-3.146																methyl-trans-p-coumarate 2.5 mM	(rep 2)	methyl-trans-p-coumarate 2.5 mM (rep 2)
29	PFLU_RS00200	DUF1161 domain-containing protein	PFLU0040	-0.277	-0.306	-0.023	-0.361	-0.088	-0.256	-0.295	-0.165	-0.492	-0.258	-0.131	-0.209	-0.678	-0.08	-0.38	-0.216	-0.119	-0.283	-0.04	-0.327	-1.177	-0.288	-1.059	-0.925	-0.889	-2.22	-0.995	-1.217																methyl-trans-p-coumarate 2.5 mM	(rep 3)	methyl-trans-p-coumarate 2.5 mM (rep 3)
30	PFLU_RS00205	LLM class flavin-dependent oxidoreductase	PFLU0041	0.035	-0.006	-0.048	0.045	-0.035	0.001	-0.08	0.109	-0.238	-0.135	0.054	-0.106	-0.044	-0.094	-0.074	-0.024	0.146	-0.09	-0.289	-0.065	-0.159	0.053	-0.05	0.009	0.002	-0.546	-0.049	-0.474																methyl-trans-p-coumarate 2.5 mM	(rep 4)	methyl-trans-p-coumarate 2.5 mM (rep 4)
31	PFLU_RS00210	OsmC family protein	PFLU0042	0.013	0.049	-0.742	0.024	-0.055	-0.288	-0.146	-0.355	-1.091	-0.335	-0.47	-0.019	-0.302	-0.654	-0.066	-0.218	-0.394	0.699	-0.382	0.151	0.344	0.648	0.492	-1.722	-1.68	-2.908	-2.9	-1.787
32	PFLU_RS00215	DUF1161 domain-containing protein	PFLU0043	0.085	0.074	0.017	0.102	-0.092	0.066	-0.195	0.226	-0.129	0.051	0.001	-0.024	-0.138	0.351	0.229	-0.177	-0.107	-0.007	0.066	-0.275	-0.919	-0.423	-0.304	-0.895	-0.261	0.817	-0.062	-0.366
33	PFLU_RS00220	hypothetical protein	PFLU0044	0.103	-0.023	0.048	0.106	0.111	-0.044	0.11	0.088	0.116	0.087	-0.083	0.006	-0.023	0.007	0.092	0.076	-0.042	0.14	0.004	-0.008	0.028	-0.333	-0.055	-0.137	-0.555	-0.098	-0.446	-0.485
34	PFLU_RS00225	aminopeptidase	PFLU0045	0.048	0.134	-0.013	-0.053	0.086	-0.053	-0.065	-0.008	-0.095	-0.141	0.025	-0.024	-0.07	0.011	-0.052	-0.069	0.026	-0.071	-0.016	-0.145	-0.009	-0.071	-0.057	-0.138	-0.095	-0.425	0.031	-0.043
35	PFLU_RS00230	HAD family hydrolase	PFLU0046	-0.067	0.102	0.158	0.103	0.059	0.045	0.091	0.115	0.174	0.092	0.209	0.057	0.117	0.089	0.004	-0.068	-0.031	0.103	0.156	-0.08	-0.034	0.09	0.273	0.057	0.414	0.407	0.982	-0.277
36	PFLU_RS00235	gamma carbonic anhydrase family protein	PFLU0047	0.03	0.004	0.052	-0.328	-0.159	-0.042	0.188	0.026	-0.23	0.026	-0.093	-0.02	0.067	0.199	0.062	0.099	0.104	0.161	0.153	-0.03	-0.063	0.512	0.11	-0.141	0.552	0.963	-0.8	-0.67
37	PFLU_RS00240	oligopeptidase A	PFLU0048	0.208	0.281	-0.072	-0.109	-0.045	-0.099	-0.212	-0.078	0.005	0.081	0.087	-0.083	-0.044	-0.318	-0.05	-0.258	0.046	-0.162	-0.168	-0.13	-0.345	-0.461	-0.71	-0.352	-0.343	0.367	0.501	-0.017
38	PFLU_RS00245	YheV family putative metal-binding protein	PFLU0049	-0.164	-0.227	-0.068	-0.175	-0.486	-0.593	-0.712	-0.962	-0.319	-0.701	-0.639	-0.526	-0.897	-0.838	-0.953	-0.496	-0.795	-0.656	-1.221	-0.869	-1.732	-1.329	-1.724	-1.696	-1.482	-2.03	-0.687	-0.74
39	PFLU_RS00250	protein-tyrosine-phosphatase	PFLU0050	-0.01	-0.039	-0.175	-0.066	-0.089	-0.124	-0.07	-0.074	-0.004	-0.069	-0.022	0.021	-0.107	-0.006	-0.091	-0.11	0.015	0.146	-0.184	0.034	0.233	0.012	-0.043	-0.084	-0.045	-0.27	0.677	-0.08
40	PFLU_RS00255	gluconate 2-dehydrogenase subunit 3 family protein	PFLU0051	-0.013	-0.107	-0.032	0.07	-0.03	-0.106	-0.036	-0.285	0.055	-0.109	-0.051	-0.171	-0.037	-0.081	-0.063	-0.086	-0.023	-0.165	0.042	-0.098	-0.027	-0.126	-0.122	-0.308	0.096	0.653	-0.067	-0.088
41	PFLU_RS00260	GMC family oxidoreductase	PFLU0052	-0.041	0.06	-0.045	-0.09	-0.042	-0.02	-0.153	-0.068	0.004	0.019	-0.015	-0.016	-0.032	-0.009	0.022	-0.08	-0.046	-0.022	-0.068	-0.063	-0.035	0.011	-0.054	0.092	0.033	-0.184	-0.051	0.056
42	PFLU_RS00265	cytochrome c	PFLU0053	-0.021	-0.051	0.004	-0.023	-0.013	-0.033	-0.008	-0.042	-0.064	-0.072	0.054	-0.038	-0.089	0.015	-0.096	-0.012	-0.085	-0.025	-0.08	-0.044	-0.053	-0.021	-0.145	0.001	0.294	-0.348	-0.368	-0.328
43	PFLU_RS00270	PA0069 family radical SAM protein	PFLU0054	-0.009	0.015	-0.068	-0.018	-0.017	0.028	-0.12	0.008	-0.112	0.098	0.04	-0.131	-0.014	-0.058	-0.067	-0.106	-0.034	0.059	-0.026	0.013	-0.041	-0.099	0.074	0.011	0.083	0.157	-0.151	0.123
44	PFLU_RS00275	carbonic anhydrase	PFLU0055	0.189	-0.245	-0.065	-0.079	-0.013	-0.054	-0.149	-0.205	-3.184	-3.332	-3.524	-3.778	-0.644	-1.264	-1.291	-0.637	-0.081	-0.253	-0.065	-0.124	-0.252	-0.097	-0.281	-0.373	0.438	-0.467	-0.836	-0.755
45	PFLU_RS00280	SulP family inorganic anion transporter	PFLU0056	-0.005	0.053	0.024	0.007	0.067	0.051	0.038	0.033	-0.021	0.084	0.085	0.072	0.049	0.072	0.033	0.014	0.048	0.048	0.069	0.059	0.035	-0.051	0.113	0.093	0.135	0.384	-0.135	0.016
46	PFLU_RS00285	hypothetical protein	PFLU0057	0.212	0.289	0.159	0.218	0.551	0.508	0.555	0.491	0.377	0.471	0.504	0.443	0.35	0.255	0.284	0.239	0.275	0.374	0.32	0.083	-0.914	-0.982	-1.116	-1.233	0.759	1.132	0.969	0.47
47	PFLU_RS00290	cytochrome c oxidase subunit II	PFLU0058	0.65	0.401	0.244	0.083	-0.054	0.134	0.082	0.258	0.314	0.217	0.247	0.543	0.183	0.026	0.341	0.395	0.364	0.569	0.4	0.402	-0.016	-0.019	0.002	-0.104	0.132	-0.5	0.001	0.343
48	PFLU_RS00295	cytochrome c oxidase subunit I	PFLU0059	0.593	0.39	0.104	0.229	0.006	0.061	-0.065	0.255	0.227	0.226	0.124	0.4	0.377	0.327	0.405	0.316	0.312	0.434	0.319	0.436	-0.167	-0.23	-0.203	-0.377	0.218	0.551	0.642	0.39
49	PFLU_RS00300	cytochrome c oxidase assembly protein	PFLU0060	0.912	0.5	0.13	0.141	0.134	0.273	0.184	-0.014	0.078	0.196	-0.052	0.267	0.206	0.044	0.392	0.387	0.214	0.209	0.354	0.507	0.223	0.204	0.196	-0.058	-0.23	0.294	0.583	0.603
50	PFLU_RS00305	cytochrome c oxidase subunit 3	PFLU0061	0.384	0.194	0.081	0.05	0.186	0.007	-0.083	0.211	0.149	0.036	0.084	0.287	0.264	0.146	0.223	0.212	0.189	0.307	0.326	0.185	-0.551	-0.262	-0.095	-0.103	0.377	0.149	0.065	0.081
51	PFLU_RS00310	twin transmembrane helix small protein	PFLU0062	0.545	-0.111	0.496	0.101	0.247	-0.095	0.757	0.283	-0.751	-0.164	-0.188	-0.162	0.101	0.083	0.145	0.37	0.603	0.005	-0.825	0.536	-1.792	-0.697	0.012	-0.664	1.796	-2.212	-1.433	0.818
52	PFLU_RS00315	SURF1 family protein	PFLU0063	0.341	0.012	0.058	0.2	-0.105	-0.183	-0.208	0.124	-0.28	-0.131	0.156	0.152	0.216	0.071	0.267	0.095	0.114	-0.016	0.118	0.238	-0.507	0.103	-0.513	-0.458	0.256	0.43	-0.133	0.33
53	PFLU_RS00320	hypothetical protein	PFLU0064	0.32	-0.004	0.15	0.214	0.047	-0.069	-0.031	0.16	0.036	-0.056	-0.018	0.036	0.112	0.2	0.256	0.343	0.109	0.228	0.139	0.27	-0.317	-0.437	-0.818	-0.348	0.756	-0.128	0.261	0.105
54	PFLU_RS00325	heme A synthase	PFLU0065	0.425	0.276	0.146	0.129	0.052	0.043	0.018	0.137	0.05	0.157	0.11	0.23	0.152	0.134	0.301	0.223	0.127	0.169	0.269	0.34	-0.138	-0.342	-0.469	-0.287	0.293	-0.011	-0.102	0.314
55	PFLU_RS00330	protoheme IX farnesyltransferase	PFLU0066	0.028	0.081	0.002	-0.015	0.188	0.043	0.071	-0.024	0.056	0.157	0.061	0.101	0.01	-0.018	0.14	0.017	0.135	-0.008	0.047	-0.24	-0.128	-0.136	-0.146	0.306	0.618	0.21	0.294	0.539
56	PFLU_RS00335	SCO family protein	PFLU0067	-0.083	0.006	0.29	0.165	0.207	0.084	0.31	0.128	0.086	-0.135	-0.249	0.016	-0.122	0.133	0.031	0.077	0.159	0.087	0.093	-0.176	-0.879	-0.955	-0.907	-0.71	-0.769	0.734	-0.699	-1.068
57	PFLU_RS00340	ABC transporter substrate-binding protein	PFLU0068	-0.057	-0.023	0.022	-0.013	-0.048	0.018	-0.027	-0.117	-0.01	0.102	-0.021	-0.04	0.125	-0.041	-0.064	0.041	-0.067	-0.041	-0.013	-0.189	-0.187	0.133	0.066	0.008	0.344	-0.254	-0.066	-0.148
58	PFLU_RS00345	ABC transporter permease	PFLU0069	0.014	-0.206	-0.18	-0.14	-0.323	-0.509	-0.435	-0.399	-0.062	-0.187	0.03	-0.336	-0.255	-0.131	-0.055	0.09	-0.483	-0.125	0.033	-0.29	-0.358	0.003	0.018	-0.138	0.451	1.091	0.607	0.181
59	PFLU_RS00350	methionine ABC transporter ATP-binding protein	PFLU0070	0.049	0.026	0.028	-0.004	-0.057	-0.197	-0.017	0.064	-0.066	0.081	0.16	-0.054	-0.042	0.014	0.114	-0.002	-0.01	-0.03	0.065	-0.286	0.257	0.157	0.313	0.268	0.162	0.906	-0.267	-0.179
60	PFLU_RS00355	catalase HPII	PFLU0071	-0.033	0.001	-0.072	-0.06	-0.067	-0.006	-0.044	-0.012	0.088	0.057	0.068	0.011	-0.024	-0.053	-0.035	-0.018	-0.008	-0.009	0.046	-0.198	-0.065	-0.065	-0.119	0.06	-0.048	-0.46	0.217	-0.094
61	PFLU_RS00360	hypothetical protein	PFLU0072	-0.134	-0.06	-0.179	-0.359	-0.255	-0.227	-0.196	-0.508	-0.057	-0.094	-0.214	-0.17	-0.1	-0.015	-0.189	-0.132	-0.275	-0.277	-0.201	-0.049	0.159	0.11	0.274	0.047	-0.266	-1.08	-0.424	-0.017
62	PFLU_RS00365	zinc ABC transporter permease subunit ZnuB	PFLU0073	0.07	-0.183	0.122	0.048	-0.077	0.172	-0.084	-0.35	-0.232	-0.185	0.019	-0.52	0.36	0.118	-0.028	0.071	0.129	0.322	0.173	-0.053	-0.621	-0.827	-0.335	-0.687	-0.148	0.532	1.562	0.299
63	PFLU_RS00370	zinc ABC transporter ATP-binding protein ZnuC	PFLU0074	-0.126	-0.114	0.1	0.001	-0.042	-0.062	-0.251	-0.087	-0.174	-0.15	-0.239	-0.174	0.199	0.017	0.143	0.156	0.157	0.202	0.027	-0.053	-0.358	-0.351	-0.752	-0.787	-0.654	0.013	0.317	0.018
64	PFLU_RS00380	zinc ABC transporter substrate-binding protein ZnuA	PFLU0076	-0.156	-0.166	-0.192	0.083	0.072	0.067	-0.29	-0.217	-0.183	-0.222	-0.047	-0.236	0.38	0.018	-0.046	0.073	0.149	0.366	0.027	-0.056	-0.706	-0.712	-0.95	-0.631	0.032	0.685	0.519	0.443
65	PFLU_RS00390	DUF2782 domain-containing protein	PFLU0078	-0.248	-0.096	-0.012	0.041	-0.23	-0.311	-0.188	-0.141	0.077	-0.077	-0.023	-0.273	-0.241	-0.121	0.029	-0.005	-0.158	0.187	-0.114	-0.115	-0.378	-0.252	-0.371	-0.288	-1.107	-2.923	-0.939	-0.302
66	PFLU_RS00395	DNA polymerase I	PFLU0079	-0.63	-0.669	-0.504	-0.664	-1.057	-0.837	-0.835	-0.918	-0.953	-1.148	-1.249	-1.198	-1.035	-0.837	-1.104	-1.126	-0.901	-0.696	-0.932	-1.14	-0.717	-0.977	-0.581	-0.655	2.795	3.624	3.849	2.654
67	PFLU_RS00405	cytochrome c5 family protein	PFLU0081	0.221	0.142	-0.167	-0.35	0.156	0.051	0.258	0.15	0.101	0.098	0.377	0.459	0.319	0.181	0.185	0.442	0.406	0.359	0.221	0.167	-0.391	-0.158	-0.682	0.19	-0.441	1.759	1.251	0.716
68	PFLU_RS00410	cytochrome c4	PFLU0082	0.584	0.407	-1.048	-0.414	0.437	0.267	0.319	0.526	0.335	0.344	0.24	0.392	0.344	0.151	0.392	0.262	0.31	0.338	0.488	0.412	-0.511	-1.44	-0.622	-0.516	-0.874	-0.392	-0.57	-1.279
69	PFLU_RS00420	endonuclease	PFLU0084	-0.096	0.03	0.025	0.156	-0.247	-0.201	-0.233	-0.31	0.037	0.192	-0.021	0.125	-0.308	-0.17	-0.203	-0.247	-0.029	0.1	-0.004	-0.01	0.28	0.39	0.355	0.255	-0.02	-0.054	0.648	0.318
70	PFLU_RS00425	diguanylate cyclase	PFLU0085	-0.114	0.023	0.071	0.138	-0.265	-0.178	-0.143	-0.311	-0.019	0.028	0.095	-0.057	-0.231	-0.046	-0.197	-0.233	-0.062	-0.124	-0.035	0.003	0.146	0.012	0.102	-0.095	-0.152	-0.447	-0.514	-0.363
71	PFLU_RS00430	N-acetylmuramoyl-L-alanine amidase	PFLU0086	-0.085	-0.049	-0.111	-0.008	-0.165	-0.102	-0.148	-0.09	-0.043	-0.117	-0.094	-0.297	-0.175	-0.052	-0.165	-0.23	-0.234	0.023	-0.2	-0.137	-0.72	-0.789	-0.846	-0.93	0.491	0.097	-0.671	0.004
72	PFLU_RS00435	PAS domain-containing protein	PFLU0087	-0.087	-0.121	-0.653	-0.952	-1.844	-1.353	-1.82	-1.918	-4.583	-4.317	-4.012	-4.153	-1.881	-2.517	-2.25	-2.098	-0.697	-1.063	-1.145	-1.657	-4.944	-5.017	-5.058	-4.883	-2.255	-1.545	-1.691	-2.184
73	PFLU_RS00440	sigma-54-dependent Fis family transcriptional regulator	PFLU0088	-0.089	-0.11	0.266	0.243	0.152	0.36	0.328	0.007	1.253	1.436	1.391	1.363	-0.873	-0.385	-0.328	-0.318	0.452	0.668	0.755	0.815	3.583	3.428	3.506	3.94	-1.039	-1.362	-1.077	-0.841
74	PFLU_RS00445	hypothetical protein	PFLU0089	0.081	0.338	0.285	-0.083	0.035	0.285	0.282	0.311	-0.01	-0.175	-0.148	0.44	-0.483	-0.116	-0.057	-0.837	0.149	-0.308	0.579	-0.04	-0.215	0.931	-0.007	0.9	-2.798	-3.725	-1.934	-4.307
75	PFLU_RS00455	hypothetical protein	PFLU0091	-0.119	0.073	0.077	0.123	0.039	0.053	0.017	0.093	0.2	0.141	0.101	0.413	-0.072	0.36	0.11	0.176	0.158	-0.025	0.066	0.027	0.959	0.68	0.881	0.528	1.372	-1.261	0.607	1.409
76	PFLU_RS00460	glutamate/aspartate:proton symporter GltP	PFLU0093	0.505	0.444	0.458	0.348	0.458	0.244	0.216	0.322	0.164	0.234	0.424	0.446	-0.083	-0.195	0.032	-0.057	0.511	0.392	0.525	0.313	1.762	1.544	1.832	1.715	-1.352	-0.603	-0.497	-1.435
77	PFLU_RS00465	spore maturation protein	PFLU0094	0.359	0.318	0.138	0.396	0.019	-0.269	-0.217	0.714	0.329	-0.164	-0.151	0.526	0.435	0.019	0.981	1.072	0.281	0.242	0.48	0.57	0.86	0.8	0.57	0.404	-1.806	-2.282	-2.173	-1.372
78	PFLU_RS00470	hypothetical protein	PFLU0095	-0.167	0.159	-0.175	-0.153	-0.101	-0.288	-0.153	-0.112	-0.124	-0.08	-0.028	-0.211	0.007	0.057	-0.014	-0.003	-0.114	-0.073	-0.092	0.003	-0.137	0.027	-0.119	0.087	0.116	-0.11	0.122	0.745
79	PFLU_RS00475	MCE family protein	PFLU0096	0.208	0.161	0.133	-0.056	-0.108	0.16	0.207	0.16	-0.015	-0.148	0.278	0.08	0.108	0.129	-0.126	0.061	-0.185	0.22	0.018	-0.058	0.221	0.316	0.188	0.21	-0.479	-0.981	0.636	0.517
80	PFLU_RS00480	ATP-binding cassette domain-containing protein	PFLU0097	-0.011	-0.064	-0.008	-0.094	-0.104	-0.058	-0.076	0.036	0.004	0.095	0.138	0.069	0.023	0.131	0.063	0.225	0.106	-0.1	0.163	-0.076	-0.15	-0.022	0.028	-0.146	-0.293	-0.064	-2.348	-0.189
81	PFLU_RS00485	ABC transporter permease	PFLU0098	-0.01	0.055	-0.044	-0.184	-0.12	0.003	-0.036	-0.074	-0.08	-0.144	0.11	-0.099	-0.061	-0.091	-0.027	-0.202	-0.072	-0.152	-0.022	0.128	0.217	-0.278	0.119	-0.3	-0.934	-0.008	-0.508	-0.559
82	PFLU_RS00490	DUF2914 domain-containing protein	PFLU0099	-0.115	-0.106	0.049	-0.011	0.067	-0.014	0.088	0.08	0.047	0.004	-0.042	0.073	-0.081	0.249	-0.1	0.013	0.15	-0.073	-0.097	-0.091	-0.044	-0.26	-0.345	-0.05	-0.109	-0.515	0.485	0.223
83	PFLU_RS00495	insulinase family protein	PFLU0100	-0.081	0.055	0.043	0.031	0.012	-0.117	0.054	-0.232	-0.116	-0.206	-0.036	0.044	-0.002	-0.106	-0.178	-0.013	-0.173	-0.187	-0.163	-0.447	-0.167	-0.177	-0.103	-0.103	-0.597	-0.457	-0.206	-0.317
84	PFLU_RS00500	Na/Pi cotransporter family protein	PFLU0101	0	0.315	0.048	0.051	-0.078	0.031	0.042	-0.103	-0.074	-0.029	-0.092	-0.019	-0.013	-0.033	-0.104	0.176	-0.076	0.072	-0.116	0.228	-0.365	0.026	-0.331	-0.194	0.087	0.352	-0.437	0.327
85	PFLU_RS00505	TerC family protein	PFLU0102	-0.016	0.063	0.035	0.13	-0.194	-0.04	-0.125	-0.049	-0.014	-0.058	-0.009	-0.034	0.015	0.092	0.087	0.114	0.002	-0.133	0.072	-0.051	-0.152	-0.037	-0.255	-0.25	0.956	0.962	0.495	1.132
86	PFLU_RS00510	CitMHS family transporter	PFLU0103	0.02	-0.069	-0.032	-0.023	-0.046	0.057	-0.006	0.009	-0.026	-0.115	-0.04	0.046	-0.058	-0.087	0.013	-0.082	-0.063	0.006	0.011	-0.054	-0.04	-0.087	0.022	-0.203	-0.123	0.019	0.518	0.264
87	PFLU_RS00515	DUF4105 domain-containing protein	PFLU0104	0.056	0.024	-0.027	0.034	-0.002	0.012	0.012	-0.02	0.053	0.066	-0.013	0.04	-0.061	0.031	-0.001	-0.023	0	0.011	0	-0.03	-0.367	-0.375	-0.585	-0.694	0.051	0.265	-0.177	0.03
88	PFLU_RS00520	DUF2388 domain-containing protein	PFLU0105	-0.067	0.005	-0.377	0.051	0.094	0.093	-0.082	-0.018	0.388	0.077	0.223	-0.026	-0.415	-0.385	-0.16	-0.159	0.234	0.043	-0.164	0.516	-0.886	-0.637	-0.703	-0.219	-3.686	-0.642	1.843	0.425
89	PFLU_RS00525	DUF2388 domain-containing protein	PFLU0106	0.03	-0.036	0.191	-0.072	-0.099	0.006	-0.552	0.01	-0.188	-0.163	0.252	-0.074	0.115	-0.291	0.142	0.366	0.21	0.11	0.16	0.035	0.348	-0.357	-0.261	0.207	0.507	-0.271	-0.703	0.6
90	PFLU_RS00530	DUF2388 domain-containing protein	PFLU0107	0.302	-0.449	-0.257	0.115	0.551	-0.046	-0.654	0.787	-0.935	0.773	0.079	-0.67	0.596	0.713	-0.635	0.188	0.195	0.362	-0.233	-0.899	0.079	-2.275	1.066	-0.42	-0.451	1.008	4.139	-1.66
91	PFLU_RS00535	DUF1127 domain-containing protein	PFLU0109	0.143	-0.445	-0.51	0.195	0.326	-0.665	-0.342	0.553	0.36	-0.395	0.5	0.46	-0.101	0.247	0.187	-0.362	0.565	0.015	-1.062	0.311	0.602	0.449	0.056	-1.037	0.058	1.868	-1.271	2.227
92	PFLU_RS00540	acetyl-CoA hydrolase/transferase family protein	PFLU0110	0.047	0.057	0.104	0.121	0.24	0.141	0.109	0.102	0.006	0	0.049	0.019	-0.065	-0.028	-0.068	-0.015	0.046	0.178	0.048	0.063	-0.187	-0.19	-0.063	-0.08	-1.3	-1.028	-0.189	-1.027
93	PFLU_RS00545	NAD(P)(+) transhydrogenase (Re/Si-specific) subunit beta	PFLU0111	-0.059	-0.081	-0.156	-0.053	0.031	-0.027	-0.086	-0.003	0.048	-0.005	0.063	0.129	-0.472	-0.47	-0.236	-0.197	0.105	0.041	0.021	0.073	0.015	-0.048	0.028	-0.125	-0.013	-0.401	-0.131	0.368
94	PFLU_RS00550	NAD(P) transhydrogenase subunit alpha	PFLU0112	0.297	0.188	0.038	-0.005	0.052	0.195	0.357	-0.034	0.07	0.365	0.206	0.259	-0.174	-0.088	-0.149	0.144	0.319	0.221	0.362	0.192	0.049	-0.054	0.024	0.184	-0.295	-0.111	-0.05	-0.727
95	PFLU_RS00555	Re/Si-specific NAD(P)(+) transhydrogenase subunit alpha	PFLU0113	-0.189	-0.177	-0.182	-0.152	-0.119	-0.186	0.099	-0.02	0.022	-0.12	-0.052	0.169	-0.664	-0.344	-0.494	-0.181	-0.029	0.221	0.121	0.062	0.081	-0.107	0.192	0.054	-0.733	0.127	0.298	0.223
96	PFLU_RS00560	LysR family transcriptional regulator	PFLU0114	0.14	0.097	0.07	0.073	-0.172	-0.102	0.038	-0.061	-0.256	-0.087	-0.202	-0.197	0.06	0.159	0.135	-0.018	-0.085	-0.066	-0.024	0.01	-0.073	-0.053	-0.02	-0.083	0.311	-0.41	0.344	0.002
97	PFLU_RS00565	acyl-CoA dehydrogenase	PFLU0115	0.146	0.162	0.066	0.02	0.09	-0.049	0.059	0.02	0.012	0.001	-0.187	-0.018	0.073	0.04	0.086	0.216	0.038	0.021	0.088	-0.053	-1.48	-1.641	-1.544	-1.515	-2.303	-1.489	-1.748	-2.353
98	PFLU_RS00570	CoA transferase	PFLU0116	-0.096	-0.062	0.006	-0.068	-0.155	-0.015	-0.093	-0.162	0.017	-0.007	-0.083	0.027	-0.164	-0.134	-0.068	-0.111	-0.009	-0.166	-0.047	-0.045	-0.162	-0.16	-0.245	-0.276	-0.25	-0.646	-0.977	-0.426
99	PFLU_RS00600	5S ribosomal RNA	PFLUr6	-0.319	-0.315	-0.189	-0.079	-0.191	-0.307	-0.264	-0.165	-0.127	-0.079	0.072	0.007	0.006	-0.207	0.056	-0.147	0.086	-0.028	-0.188	-0.583	-0.709	0.378	0.437	0.342	-0.498	1.177	1.439	-0.058
100	PFLU_RS00605	methyl-accepting chemotaxis protein	PFLU0117	-0.061	-0.036	-0.064	-0.141	0.005	-0.164	-0.096	0.028	-0.073	-0.11	-0.138	0.044	-0.072	-0.114	-0.016	-0.093	0.083	-0.1	-0.075	-0.031	0.003	0.126	-0.043	0.044	-0.087	0.115	-0.38	0.094
101	PFLU_RS00610	SRPBCC family protein	PFLU0118	-0.069	-0.111	-0.019	-0.023	-0.099	0.027	0.121	0.076	0.057	-0.112	-0.113	-0.113	-0.018	0.036	0.019	0.049	0.102	-0.072	-0.012	0.156	0.132	-0.036	0.054	0.191	0.013	-0.356	-0.038	-0.096
102	PFLU_RS00615	non-ribosomal peptide synthetase	PFLU0119	0.064	0.032	0.037	-0.036	0.054	-0.056	0.023	-0.003	0.067	-0.046	0.049	0.014	0.01	-0.019	-0.057	-0.013	0.035	0.007	-0.112	-0.096	0.041	0.193	0.064	-0.057	0.181	0.121	-0.155	0.214
103	PFLU_RS00620	hypothetical protein	PFLU0120	0.058	0.044	-0.007	0.011	0.038	0.045	-0.043	-0.13	0.067	0.023	0.055	0.007	0.159	0	-0.009	0.024	-0.085	0.06	0.094	-0.04	-0.081	0.24	0.083	0.192	0.534	0.374	-0.133	-0.114
104	PFLU_RS00625	DUF3050 domain-containing protein	PFLU0121	-0.012	0.106	0.089	0.268	0.146	0.152	0.043	0.099	0.098	0.144	0.026	0.27	0.118	0.126	0.116	0.155	0.127	0.256	0.221	-0.085	0.392	0.074	0.158	0.104	0.098	-0.171	-0.832	-0.54
105	PFLU_RS00630	GntR family transcriptional regulator	PFLU0122	0.133	0.151	-0.037	0	-0.147	-0.196	-0.153	-0.071	-0.233	-0.317	-0.429	-0.274	-0.082	0.023	-0.064	-0.053	0.011	-0.014	-0.079	-0.269	-0.245	-0.251	-0.086	0.146	-0.202	0.469	-0.617	0.239
106	PFLU_RS00635	TauD/TfdA family dioxygenase	PFLU0123	-0.141	-0.192	0.159	0.174	0.098	0.245	0.244	0.357	0.613	0.691	0.627	0.711	0.156	-0.025	0.163	0.154	-0.307	-0.392	-0.24	-0.533	0.356	0.436	0.299	0.535	0.682	-1.078	-0.868	-0.241
107	PFLU_RS00640	ABC transporter substrate-binding protein	PFLU0124	0.009	-0.043	0.093	0.04	0.108	-0.005	0.106	0.046	0.169	0.208	0.07	0.191	0.044	0.039	-0.073	-0.009	-0.067	-0.078	0.002	-0.038	0.112	0.233	0.187	0.236	-0.217	0.082	-0.132	0.154
108	PFLU_RS00645	ABC transporter ATP-binding protein	PFLU0125	0.086	-0.092	0.033	-0.119	-0.195	0.079	0.151	0.087	0.167	-0.102	-0.062	0.003	0.02	-0.075	0.02	-0.501	0.136	0.224	-0.504	-0.165	-0.038	0.37	-0.027	-0.021	0.617	1.069	-1.796	0.855
109	PFLU_RS00650	ABC transporter permease	PFLU0126	0.022	-0.093	0.14	0.083	-0.03	0.034	0.056	-0.075	-0.028	0.081	0.042	0.015	0.122	0.018	0.206	0.079	0.035	-0.022	-0.081	0.044	0.079	0	-0.01	0.032	-0.313	0.226	0.001	0.247
110	PFLU_RS00655	TonB family protein	PFLU0127	0.115	-0.114	0.124	-0.064	-0.033	0.021	0.057	-0.031	-0.045	0.066	-0.073	0.027	-0.089	0.036	0.093	0.218	-0.156	-0.033	-0.04	0.082	-0.14	-0.319	0.259	0.089	0.138	0.028	0.36	0.467
111	PFLU_RS00660	LysR family transcriptional regulator	PFLU0128	0.023	-0.09	0.16	0.013	0.163	0.018	0.199	0.142	0.027	0.019	-0.031	0.239	0.109	0.194	0.05	0.007	0.043	0.1	0.104	0.355	-0.098	-0.135	-0.003	-0.051	-0.958	0.817	-0.432	-0.327
112	PFLU_RS00665	MFS transporter	PFLU0129	-0.05	0.017	0.052	0.022	-0.01	0.05	0.09	0.018	-0.01	-0.013	0.014	0.089	0.056	-0.011	-0.004	-0.122	0.006	-0.043	-0.19	0.067	-0.198	-0.294	0.095	-0.227	0.474	0.176	0.624	0.773
113	PFLU_RS00670	HlyD family secretion protein	PFLU0130	-0.002	-0.042	-0.067	0.017	-0.107	-0.019	-0.032	-0.021	-0.016	0.068	0.113	-0.124	-0.057	-0.095	-0.04	-0.145	-0.038	0.045	-0.138	-0.193	0.105	-0.035	-0.156	0.239	0.157	-0.153	0.15	-0.033
114	PFLU_RS00675	efflux transporter outer membrane subunit	PFLU0131	-0.307	0.115	-0.074	-0.118	0.029	0.229	-0.108	0.073	-0.144	-0.031	-0.055	-0.107	-0.09	0.058	-0.069	-0.186	-0.038	0.016	-0.018	0.009	-0.045	0.045	-0.173	0.125	-0.092	-0.164	-0.46	0.394
115	PFLU_RS00680	DUF3142 domain-containing protein	PFLU0132	-0.184	-0.123	-0.126	-0.068	-0.059	-0.099	-0.154	-0.118	-0.099	-0.092	-0.158	-0.085	-0.029	-0.024	-0.044	-0.242	-0.148	-0.039	-0.081	-0.039	-0.074	-0.018	-0.201	-0.312	-0.533	-0.047	0.171	0.142
116	PFLU_RS00685	hypothetical protein	PFLU0133	-0.045	-0.041	0.089	-0.045	-0.027	-0.042	-0.004	-0.039	-0.004	-0.005	-0.026	-0.047	0.041	0.086	-0.057	-0.017	-0.027	0.07	-0.001	0.03	0.108	-0.082	0.014	-0.041	-0.42	-0.311	0.079	-0.03
117	PFLU_RS00690	membrane protein	PFLU0134	-0.053	-0.028	-0.079	0.007	-0.028	0.018	-0.101	-0.008	0.062	-0.052	-0.044	-0.011	-0.05	-0.085	-0.141	-0.043	-0.081	0.056	-0.04	-0.034	-0.022	-0.035	-0.134	-0.129	0.009	0.15	0.024	-0.036
118	PFLU_RS00695	DUF2789 domain-containing protein	PFLU0135	-0.301	-0.746	-0.271	-0.675	0.612	-0.31	0.754	0.676	0.103	-0.609	0.221	0.126	0.278	-0.063	0.578	0.461	0.404	-0.086	-0.209	1.214	-1.088	-1.069	-1.23	-0.575	0.742	2.289	-0.966	-3.277
119	PFLU_RS00700	winged helix DNA-binding protein	PFLU0136	-0.048	-0.159	-0.066	0.068	0.901	0.91	0.557	0.547	0.808	1.046	0.804	0.858	-0.495	-0.502	-0.37	-0.197	0.716	0.658	0.659	0.455	0.956	0.567	0.729	0.316	0.096	0.037	1.35	0.112
120	PFLU_RS00705	FUSC family protein	PFLU0137	-0.001	-0.025	-0.016	-0.15	0.239	0.292	0.115	0.213	-1.823	-1.829	-1.853	-2.063	-0.772	-0.886	-0.658	-0.545	0.538	0.405	0.324	0.29	0.026	-0.075	-0.164	0.018	-0.142	0.043	-0.44	0.164
121	PFLU_RS00710	DUF1656 domain-containing protein	PFLU0138	0.001	0.037	-0.047	-0.025	0.274	0.397	0.21	0.114	-2.047	-2.016	-1.829	-2.181	-0.897	-0.821	-0.76	-0.656	0.513	0.453	0.375	0.405	-0.149	-0.09	-0.041	0.006	-0.08	-0.096	0.276	0.149
122	PFLU_RS00715	efflux RND transporter periplasmic adaptor subunit	PFLU0139	0.019	-0.014	-0.028	0.014	0.191	0.312	0.247	0.123	-1.941	-1.835	-1.774	-2.139	-0.902	-0.698	-0.644	-0.544	0.457	0.505	0.38	0.243	0.045	-0.167	0.167	0.053	0.387	0.456	-0.142	0.585
123	PFLU_RS00720	efflux transporter outer membrane subunit	PFLU0140	0.094	-0.121	-0.122	0.056	0.219	0.338	0.379	0.087	-1.861	-2.736	-1.784	-1.726	-0.624	-0.795	-0.61	-0.771	0.439	0.554	0.364	-0.113	-0.077	0.326	0.312	0.246	0.131	-0.625	0.895	-0.648
124	PFLU_RS00725	hypothetical protein	PFLU0141	0.049	0.182	0.008	-0.006	0.066	-0.054	0.161	0.036	0.071	-0.154	-0.239	0.04	0.283	0.159	0.141	0.064	0.098	0.061	0.117	0.038	0.017	-0.016	0.075	0.085	0.483	-0.467	-0.698	-0.336
125	PFLU_RS00730	YdgA family protein	PFLU0142	-0.213	-0.214	0.192	-0.241	0.021	-0.157	-0.15	-0.072	-0.099	-0.097	-0.18	-0.157	-0.22	-0.07	-0.066	0.181	-0.159	-0.326	-0.071	0.225	-0.43	-0.046	0.183	0.154	0.465	-0.36	-0.499	-0.296
126	PFLU_RS00735	poly-beta-1,6 N-acetyl-D-glucosamine export porin PgaA	PFLU0143	-0.047	0.092	-0.036	0.003	-0.002	0.016	0.033	0.028	0.142	0.071	0.072	0.012	-0.026	0.017	0.052	0.092	0.119	0.152	0.083	0.161	0.084	0.134	0.064	0.347	0.341	0.35	0.411	0.442
127	PFLU_RS00740	poly-beta-1,6-N-acetyl-D-glucosamine N-deacetylase PgaB	PFLU0144	-0.088	-0.077	-0.056	-0.035	0.099	0.037	-0.05	0.006	0.011	-0.057	0.116	0.025	-0.143	-0.014	-0.021	0.024	-0.126	-0.008	-0.045	-0.192	0.02	-0.187	0.089	-0.017	0.59	0.023	0.598	-0.568
128	PFLU_RS00745	poly-beta-1,6 N-acetyl-D-glucosamine synthase	PFLU0145	0.039	-0.043	-0.015	-0.163	-0.038	-0.022	0.124	0.205	0.063	0.085	-0.137	0.241	0.071	-0.007	-0.194	-0.058	0.175	0.308	0.22	-0.186	0.035	-0.046	-0.066	0.032	-0.042	-0.885	0.526	0.132
129	PFLU_RS00750	poly-beta-1,6-N-acetyl-D-glucosamine biosynthesis protein PgaD	PFLU0146	0.529	-0.139	0.379	0.053	-0.215	0.261	0.381	-0.17	0.089	0.035	0.434	-0.218	0.14	0.541	0.117	-0.245	-0.146	0.37	0.164	0.238	-0.089	-0.332	0.604	-0.501	-1.6	0.869	1.28	1.299
130	PFLU_RS00755	ShlB/FhaC/HecB family hemolysin secretion/activation protein	PFLU0147	-0.082	0.028	0.061	-0.06	0.052	0.045	-0.073	0.014	-0.056	-0.023	-0.03	-0.001	-0.134	-0.015	-0.141	-0.029	0.049	-0.01	-0.063	-0.078	-0.013	-0.126	-0.003	-0.107	0.1	0.245	0.292	0.167
131	PFLU_RS00760	filamentous hemagglutinin N-terminal domain-containing protein	PFLU0148	-0.004	-0.023	0.022	-0.102	0.009	0.048	0.021	-0.011	-0.003	-0.011	-0.006	0.013	0.012	0.027	-0.088	0.016	0.035	-0.04	0.043	-0.047	-0.07	-0.002	0.036	0.033	0.376	0.289	0.111	0.067
132	PFLU_RS00765	hypothetical protein	PFLU0149	0.016	-0.011	0.002	0.013	0.049	-0.042	-0.035	0.023	0.016	0.116	0.014	0.066	-0.008	-0.046	0.03	-0.039	0.049	0.021	0.009	-0.16	0.079	0.058	-0.005	0.074	0.205	0.125	0.34	0.418
133	PFLU_RS00770	hypothetical protein		-0.211	-0.076	0.021	-0.106	0.138	0.179	0.268	0.033	0.103	0.291	-0.1	0.062	-0.118	-0.135	0.013	0.121	0.041	-0.08	-0.002	0.138	0.29	0.308	-0.074	-0.16	0.068	-2.827	1.112	0.363
134	PFLU_RS00775	hypothetical protein	PFLU0152	0.179	-0.134	-0.207	-0.101	0.293	-0.355	0.263	0.052	-0.127	0.217	0.136	0.343	-0.103	0.22	-0.011	-0.179	-0.146	0.013	0.277	-0.608	0.769	0.424	-0.702	-0.618	-0.406	1.784	1.215	0.24
135	PFLU_RS00780	SMI1/KNR4 family protein	PFLU0153	0.059	0.053	0.007	-0.08	-0.079	0.003	0.08	0.2	0.05	0.09	0.16	0.004	0.148	-0.023	0.014	0.033	-0.069	0.235	0.032	-0.06	-0.118	-0.328	-0.15	0.255	0.596	0.493	0.896	0.267
136	PFLU_RS00785	signal peptidase I		-0.045	-0.108	-0.044	-0.09	-0.034	-0.018	-0.176	-0.102	-0.032	-0.053	-0.106	-0.09	-0.042	-0.011	-0.008	0.076	-0.063	-0.084	-0.031	0.032	-0.152	0.021	-0.141	-0.189	-0.489	0.252	0.142	-0.496
137	PFLU_RS00790	hypothetical protein	PFLU0155	0.222	0.223	0.319	-0.475	-0.129	-0.009	-0.044	0.004	-0.072	-0.284	0.279	-0.037	0.066	0.012	0.032	0.136	0.185	-0.016	0.298	0.158	0.33	-0.186	-0.048	0.226	-0.231	-2.431	-2.797	-0.472
138	PFLU_RS00795	RDD family protein		-0.076	0.146	-0.073	-0.105	0.263	0.132	0.267	-0.073	0.235	0.222	0.108	0.184	0.012	0.213	0.094	0.007	0.144	0.101	-0.166	0.197	0.219	-0.073	0.263	0.118	0.69	0.44	-0.531	0.01
139	PFLU_RS00800	RDD family protein		0.105	-0.17	0.061	0.074	-0.021	-0.012	-0.229	-0.115	0.024	-0.154	-0.177	0.032	-0.093	-0.067	0.017	-0.064	0.153	0.072	-0.145	-0.165	-0.297	0.001	-0.139	0.159	0.858	-0.3	-0.168	0.333
140	PFLU_RS00805	hypothetical protein	PFLU0159	-0.115	0.054	0.016	-0.036	-0.091	0.116	-0.142	0.004	-0.08	-0.096	-0.143	-0.031	-0.041	-0.04	-0.152	-0.158	-0.021	-0.098	-0.363	-0.412	-0.088	-0.25	-0.272	0.384	0.555	0.442	-0.441	-0.319
141	PFLU_RS00810	hypothetical protein	PFLU0160	-0.198	0.045	-0.094	-0.004	0.003	-0.031	0.029	-0.13	-0.12	-0.02	-0.102	-0.051	-0.09	-0.033	-0.026	-0.043	-0.117	-0.145	-0.085	-0.017	-0.29	-0.137	-0.735	-0.584	0.572	-0.478	0.191	0.127
142	PFLU_RS00815	hypothetical protein	PFLU0161	-0.02	0.011	-0.072	-0.094	0.049	-0.031	-0.034	0.005	0.181	0.032	-0.027	0.019	-0.134	0.012	0.042	0.071	-0.098	-0.006	0.071	-0.075	0.353	0.279	0.446	0.287	0.26	1.219	0.366	0.212
143	PFLU_RS00820	curli production assembly protein CsgG	PFLU0162	0.103	-0.232	0.044	-0.064	0.03	-0.051	-0.017	-0.032	-0.13	0.047	0.111	0.105	0.014	-0.001	-0.044	-0.045	-0.059	0.137	0.014	0.033	0.305	0.393	0.281	0.407	0.098	-0.064	0.282	0.56
144	PFLU_RS00825	DUF4810 domain-containing protein	PFLU0163	-0.222	-0.359	-0.115	-0.141	-0.235	-0.103	0.057	0.011	0.011	-0.332	0.074	-0.192	-0.129	0.015	0.074	-0.141	0.141	0.125	0	0.066	0.284	0.296	0.356	-0.083	0.265	-0.627	0.397	-0.232
145	PFLU_RS00830	DUF799 domain-containing protein	PFLU0164	-0.054	0.055	-0.022	-0.093	0.002	0.047	0.045	-0.004	0.12	0.104	-0.033	-0.009	-0.092	0.053	-0.08	0.038	-0.08	0.012	0.086	0.084	0.265	0.239	0.453	0.387	0.187	-0.214	-0.483	0.231
146	PFLU_RS00835	VWA domain-containing protein	PFLU0165	0.057	-0.056	-0.014	-0.067	-0.033	-0.145	-0.004	-0.018	0.011	-0.053	-0.144	0	-0.098	-0.023	-0.066	-0.128	-0.044	-0.056	-0.08	-0.052	-0.18	0.116	0.006	0.169	-0.252	-0.044	-0.71	0.301
147	PFLU_RS00840	RNA polymerase sigma factor	PFLU0166	0.357	-0.04	-0.182	0.04	-0.145	0.016	0.246	0.088	-0.004	0.108	0.245	0.002	-0.294	0.005	0.078	-0.01	0.366	0.087	0.177	-0.145	0.346	0.005	-0.429	0.094	0.296	-1.621	-0.603	-0.486
148	PFLU_RS00850	hypothetical protein		0.585	0.379	0.339	0.239	0.014	-0.411	-0.488	0.2	0.344	0.54	0.454	0.245	-0.038	0.029	0.352	0.22	0.22	0.395	0.123	0.496	0.702	0.39	0.531	0.988	-0.135	0.254	0.099	0.307
149	PFLU_RS00855	SIR2 family protein	PFLU0170	0.146	-0.01	-0.143	-0.269	0.021	0.124	0.127	0.076	0.042	0.066	0.084	-0.026	0.018	-0.082	-0.144	-0.029	0.115	0.284	-0.049	0.003	-0.088	-0.012	0.25	-0.26	-0.649	0.364	0.921	0.105
150	PFLU_RS00860	ATP-binding protein	PFLU0171	-0.073	-0.006	0.006	0.017	-0.08	-0.188	-0.004	-0.019	0.106	-0.049	-0.079	0.084	0.122	0.069	0.075	0.048	0.159	0.099	-0.038	0.046	0.315	0.153	0.294	-0.026	0.23	0.369	-0.045	0.399
151	PFLU_RS00865	hypothetical protein	PFLU0172	0.152	-0.041	-0.173	-0.04	0.016	-0.027	0.059	0.087	-0.014	0.17	0.134	0.041	0.011	0.113	-0.109	0.013	0.227	0.013	0.262	0.116	0.149	0.308	0.183	-0.246	-0.275	0.469	0.221	0.171
152	PFLU_RS00870	hypothetical protein		0.746	0.784	0.559	0.077	-0.541	-0.467	-1.104	-0.588	0.357	0.296	0.485	-0.11	0.434	-0.072	-0.192	-0.149	-0.045	-0.244	0.295	-1.434	-2.083	0.4	-0.501	0.715	-1.062	0.339	-2.03	-2.932
153	PFLU_RS00875	hypothetical protein	PFLU0173	0.072	-0.001	-0.273	-0.298	0.223	-0.348	0.125	-0.027	-0.298	0.071	0.001	-0.158	0.056	0	-0.177	-0.393	-0.635	-0.217	-0.188	-0.087	-0.585	-0.277	0.064	-0.324	0.349	0.27	1.081	-0.386
154	PFLU_RS00880	DUF927 domain-containing protein	PFLU0174	-0.078	-0.133	-0.086	-0.056	0.112	0.105	0.095	0.081	-0.031	0.082	0.06	-0.039	-0.045	0.045	-0.079	0.031	-0.053	0.025	0.054	-0.101	0.123	-0.002	0.077	-0.159	-0.293	-0.477	-0.216	0.333
155	PFLU_RS00885	DUF3077 domain-containing protein	PFLU0175	-0.003	-0.052	0.166	-0.039	0.351	0.184	0.388	0.207	0.026	-0.008	0.017	0.14	0.075	0.1	0.031	-0.024	0.069	0.185	0.083	-0.15	0.038	0.153	-0.062	-0.024	0.374	-0.527	-0.157	0.337
156	PFLU_RS00890	hypothetical protein	PFLU0176	0.268	-0.195	-0.13	-0.243	-0.128	0.035	-0.162	-0.099	0.316	0.047	0.024	0.141	0.259	0.033	-0.033	-0.228	-0.174	0.006	0.119	0.087	0.26	0.024	-0.195	0.127	-0.054	-0.151	0.216	-0.974
157	PFLU_RS00895	hypothetical protein	PFLU0178	-0.362	-0.381	-0.423	-0.41	-0.175	-0.251	-0.836	-0.359	0.082	-0.459	-0.906	-0.457	0.037	-0.505	-0.386	0.414	-0.681	0.164	-0.286	-0.276	-1.034	-0.344	-0.171	0.423	0.654	2.647	0.6	-0.705
158	PFLU_RS00900	tyrosine-type recombinase/integrase	PFLU0179	0.054	-0.022	-0.034	-0.04	-0.075	-0.1	0.007	-0.188	-0.063	-0.076	0.02	-0.111	-0.077	-0.025	-0.005	-0.086	-0.113	-0.029	-0.107	0.017	-0.02	0.028	0.011	-0.017	-0.192	0.123	0.504	0.089
159	PFLU_RS00910	NADP-dependent succinate-semialdehyde dehydrogenase	PFLU0180	0.011	-0.055	-0.154	0.128	-0.11	-0.088	-0.053	-0.207	-0.05	-0.025	-0.004	-0.193	-0.282	-0.061	-0.175	-0.115	0.055	0.089	0.112	0.027	0.256	0.208	0.183	0.245	-1.068	-1.584	-1.062	-0.457
160	PFLU_RS00915	4-aminobutyrate--2-oxoglutarate transaminase	PFLU0181	-0.07	0.097	0.071	0.05	-0.025	-0.114	0.015	-0.133	-0.106	-0.074	0.011	0.076	-0.006	-0.067	-0.061	-0.169	0.101	0.028	0.023	0.067	-0.077	-0.311	-0.104	0.035	-0.38	-1.109	-0.497	0.05
161	PFLU_RS00920	response regulator	PFLU0182	-0.046	0.05	0.075	0.022	0.107	0.041	0.09	-0.078	0.149	0.058	-0.134	0.086	0.027	0.096	0.094	-0.101	-0.109	0.054	0.239	-0.07	0.065	0.101	-0.076	0.362	0.122	0.268	-0.463	0.188
162	PFLU_RS00925	sensor domain-containing diguanylate cyclase	PFLU0183	0.107	0.087	0.077	0.173	0.08	0.085	0.042	0.129	-0.02	0.123	0.05	0.022	-0.056	0.03	-0.022	0.105	0.159	0.161	0.006	0.036	0.344	0.41	0.015	-0.071	-0.209	0.563	-0.047	0.368
163	PFLU_RS00930	aminotransferase	PFLU0184	0.152	0.06	-0.034	0.054	-0.032	-0.084	-0.109	0.001	0.054	-0.006	-0.146	0.006	-0.023	0.064	-0.05	0.089	0.021	-0.132	-0.023	-0.065	0.605	0.331	0.332	0.357	0.703	0.207	1.217	0.423
164	PFLU_RS00935	EAL domain-containing protein	PFLU0185	-0.207	0.047	0.601	0.24	-0.032	0.276	0.094	0.127	0.163	0.307	-0.133	-0.043	0.083	-0.277	0.026	-0.038	0.202	0.192	-0.025	0.349	-0.307	-0.555	-0.299	-0.418	0.728	0.857	0.761	0.084
165	PFLU_RS00945	sulfate ABC transporter substrate-binding protein	PFLU0187	-0.051	-0.104	0.031	0.069	-0.202	0.058	-0.14	-0.055	-0.301	0.102	-0.07	-0.159	-0.085	-0.011	-0.072	-0.024	-0.504	-0.254	-0.156	-0.343	0.125	-0.231	-0.217	-0.078	-0.185	-0.169	0.088	-0.215
166	PFLU_RS00950	sulfate ABC transporter permease subunit CysT	PFLU0188	-0.034	0.137	0.038	-0.011	-0.458	-0.342	-0.198	-0.105	-0.067	-0.197	0.024	-0.03	-0.042	0.109	0.063	0.241	-0.371	-0.365	-0.358	-0.294	0.255	0.286	0.247	0.197	-0.154	-0.096	-0.637	-0.693
167	PFLU_RS00955	sulfate ABC transporter permease subunit CysW	PFLU0189	0.112	0.116	0.083	0.028	-0.246	-0.165	-0.273	-0.071	-0.233	0.091	0.144	0.015	-0.081	0.074	0.125	-0.008	-0.32	-0.438	-0.394	-0.265	-0.035	0.053	0.023	0.105	0.146	0.047	-0.684	0.054
168	PFLU_RS00960	sulfate ABC transporter ATP-binding protein	PFLU0190	0.27	0.104	0.088	-0.134	-0.21	-0.425	-0.213	0.011	-0.102	0.035	-0.328	-0.158	-0.295	-0.039	-0.231	0.001	-0.298	-0.64	-0.767	-0.521	-0.803	-0.182	-0.008	0.406	0.516	0.5	-0.489	-0.788
169	PFLU_RS00965	DUF962 domain-containing protein	PFLU0191	0.103	0.069	-0.074	0.039	0.069	-0.141	-0.053	0.009	0.029	0.064	-0.003	-0.037	0.012	0.107	-0.086	-0.025	0.06	-0.169	0.206	0.139	0.022	0.036	-0.219	0.056	-0.152	0.635	-0.144	-0.267
170	PFLU_RS00970	Crp/Fnr family transcriptional regulator	PFLU0192	0.016	-0.082	-0.014	-0.012	0.107	0.088	-0.054	-0.076	-0.144	-0.02	0.046	-0.143	-0.118	-0.02	0.065	-0.036	-0.068	0.166	-0.096	-0.176	-0.1	0.075	0.118	-0.345	-0.282	-0.666	0.201	0.099
171	PFLU_RS00975	hydroxyisourate hydrolase	PFLU0193	0.052	0.093	-0.117	0.119	0.048	0.104	0.251	0.132	-0.05	-0.011	0.081	0.082	0.087	-0.046	0.164	0.085	-0.203	0.041	-0.139	0.027	-0.38	0	-0.129	-0.057	-0.694	0.583	0.843	-0.222
172	PFLU_RS00980	heme-binding protein	PFLU0194	-0.168	-0.241	0.102	-0.073	-0.19	0.111	0.054	0.068	-0.003	-0.216	-0.085	0.006	0.16	0.027	0.165	0.148	0.17	0.011	-0.014	-0.22	0.256	-0.157	-0.336	-0.157	0.093	-0.428	0.355	-0.076
173	PFLU_RS00985	response regulator		-0.183	-0.018	0.002	-0.04	-0.094	-0.051	-0.08	-0.001	-0.083	-0.036	-0.233	-0.224	0.075	0.03	0.025	-0.187	0.047	0.053	-0.177	-0.245	0.057	0.158	0.088	0.015	0.034	-1.326	-0.151	0.066
174	PFLU_RS00990	AraC family transcriptional regulator	PFLU0196	0.077	0.019	-0.025	0.014	-0.013	0.088	0.027	-0.051	-0.07	-0.009	-0.001	0.09	-0.026	-0.081	-0.041	-0.092	-0.064	0.013	-0.138	-0.044	-0.213	0.271	-0.029	-0.019	-0.29	-0.415	0.17	-0.076
175	PFLU_RS00995	fatty acid desaturase	PFLU0197	0.184	0.166	-0.019	0.123	0.1	-0.006	0.056	0.11	-0.056	-0.033	0.011	0.049	-0.011	-0.104	0.021	0.026	-0.073	0.084	-0.012	0.136	-0.323	-0.215	0.051	0.122	-0.469	0.38	-0.129	-0.014
176	PFLU_RS01000	arylsulfatase	PFLU0198	0.112	0.036	0.126	0.02	-0.012	0.06	0.039	0.06	-0.05	0.042	0.044	-0.019	-0.03	0.06	0.108	0.077	0.089	0.058	0.002	-0.089	-0.069	0.044	-0.007	-0.015	0.221	0.277	-0.023	0.287
177	PFLU_RS01005	ABC transporter ATP-binding protein	PFLU0199	0.429	-0.739	-0.659	0.542	-0.109	0.276	-0.71	-0.265	0.02	-0.298	0.002	0.421	-1.009	0.207	0.013	-0.488	-0.133	-0.414	-0.299	0.867	0.855	0.586	-0.327	-2.08	-2	-2.46	-2.495	-3.116
178	PFLU_RS01010	ABC transporter permease	PFLU0200	-0.013	-0.145	-0.202	0.079	-0.192	0.105	0.071	0.018	-0.494	-0.056	0.005	-0.099	0.005	-0.117	-0.25	-0.177	-0.241	-0.153	-0.002	0.16	-0.186	-0.198	0.09	-0.115	-0.817	1.472	-0.645	-0.153
179	PFLU_RS01015	PhnD/SsuA/transferrin family substrate-binding protein	PFLU0201	-0.007	-0.082	0.018	0.04	-0.255	-0.085	-0.101	-0.019	-0.017	-0.214	-0.001	0.038	-0.007	0.032	-0.18	-0.044	-0.279	-0.086	-0.053	-0.185	-0.039	-0.136	-0.19	-0.181	-0.533	0.654	0.336	0.341
180	PFLU_RS01020	LysR family transcriptional regulator	PFLU0202	0.321	-0.122	-0.086	-0.037	-0.404	-0.096	-0.328	-0.482	-0.533	-0.101	-0.065	0.128	-0.181	-0.217	-0.11	0.074	-0.098	0.036	0.594	-0.204	-0.419	-0.351	-0.762	-0.183	-2.014	-0.297	-2.777	0.762
181	PFLU_RS01025	TauD/TfdA family dioxygenase	PFLU0203	0.061	-0.044	-0.13	-0.086	-0.055	-0.119	0.072	-0.026	0.041	-0.146	-0.223	-0.128	-0.181	0.04	0.068	-0.106	0.062	-0.134	-0.007	0.042	-0.265	-0.213	0.246	-0.023	-0.72	-0.054	0.448	-0.279
182	PFLU_RS01030	alkaline phosphatase family protein	PFLU0204	-0.017	-0.037	-0.019	-0.034	0.01	0.023	0.062	-0.021	-0.039	0.042	-0.059	-0.003	-0.05	-0.038	-0.041	-0.036	-0.015	-0.033	-0.022	0.015	-0.033	0.078	-0.28	-0.207	0.326	-0.51	-0.828	0.069
183	PFLU_RS01035	LysR family transcriptional regulator	PFLU0205	0.009	0.199	0.05	-0.049	0.156	0.153	0.038	0.033	-0.069	-0.085	-0.033	-0.106	0.139	0.255	-0.007	0.105	-0.032	-0.093	0.145	0.108	-0.274	-0.067	0.103	-0.066	-0.224	-1.068	-1.237	-0.53
184	PFLU_RS01040	TonB-dependent receptor	PFLU0206	-0.032	-0.041	-0.014	-0.023	0.049	-0.002	-0.07	-0.032	-0.029	0.001	-0.048	-0.056	0.043	-0.061	-0.077	0.048	-0.035	-0.083	-0.043	-0.104	-0.026	-0.144	-0.073	0.009	-0.052	-0.258	0.462	-0.044
185	PFLU_RS01045	CynX/NimT family MFS transporter	PFLU0207	-0.032	-0.083	0.154	0.094	0.007	-0.042	-0.015	-0.019	0.02	-0.247	-0.032	-0.051	-0.111	-0.238	0.01	0.037	-0.09	0.139	0.086	-0.036	0.201	0.385	-0.201	-0.069	-0.225	0.567	0.094	0.061
186	PFLU_RS01050	LysR family transcriptional regulator	PFLU0208	-0.006	-0.197	0.098	0.023	0.028	-0.226	-0.324	0.012	0.067	-0.055	-0.121	0.014	-0.092	-0.061	-0.023	-0.032	0.039	-0.104	0.07	0.098	0.136	-0.166	-0.623	-0.245	-0.101	0.663	0.481	-0.407
187	PFLU_RS01055	energy transducer TonB	PFLU0209	-0.051	0.137	-0.093	0.07	0.157	-0.027	0.085	-0.072	-0.139	-0.176	-0.246	0.183	-0.042	0.078	0.075	0.062	0.242	0.19	0.119	0.204	-0.072	-0.093	0.588	0.186	0.21	0.208	-0.051	-0.694
188	PFLU_RS01060	MotA/TolQ/ExbB proton channel family protein	PFLU0210	-0.066	0.128	0.003	-0.001	-0.005	-0.252	-0.001	0.064	-0.028	-0.153	0.07	0.071	0.094	0.017	-0.207	-0.108	-0.097	0.015	0.057	-0.101	-0.003	-0.038	-0.087	-0.005	0.067	-0.478	0.83	0.399
189	PFLU_RS01065	biopolymer transporter ExbD	PFLU0211	-0.049	0.352	0.218	0.189	0.023	-0.117	0.218	-0.129	-0.092	-0.229	0.096	-0.039	-0.461	-0.116	-0.263	0.006	-0.109	-0.198	-0.03	-0.588	-0.051	0.258	0.199	-0.103	-0.389	0.479	1.474	-0.482
190	PFLU_RS01070	alpha/beta hydrolase	PFLU0213	0.06	0.016	-0.363	-0.101	0.313	-0.217	-0.244	-0.116	-0.698	-0.63	-0.328	0.067	0.011	-0.147	-0.092	-0.271	0.283	0.082	-0.481	-0.204	-0.491	-0.135	-0.604	-0.453	-0.456	2.311	1.257	-1.584
191	PFLU_RS01075	sigma-54-dependent Fis family transcriptional regulator	PFLU0214	-0.053	0.003	0.124	-0.125	0.166	0.018	0.056	0.069	0.023	0.02	-0.052	0.033	0.032	-0.072	0.019	0.176	-0.035	0.018	-0.186	0.161	0.029	0.184	0.197	-0.228	-0.176	-0.06	0.063	-0.83
192	PFLU_RS01080	ABC transporter substrate-binding protein	PFLU0215	0.045	0.079	-0.036	-0.009	-0.17	-0.064	-0.099	-0.017	-0.172	0.053	-0.051	-0.02	0.057	-0.009	-0.023	0.07	0.081	0.084	-0.105	0.086	-0.185	0.061	-0.027	0.037	0.453	-0.349	-0.794	-0.206
193	PFLU_RS01085	transposase		-0.004	-0.074	-0.181	-0.002	-0.091	-0.162	-0.044	-0.126	-0.203	-0.03	0.022	-0.077	-0.137	-0.063	-0.025	-0.221	-0.109	-0.019	0.124	0.054	0.064	-0.093	-0.105	-0.187	0.001	-0.205	0.299	0.268
194	PFLU_RS01090	type II toxin-antitoxin system RelE/ParE family toxin	PFLU0218	-0.148	-0.087	-0.026	0.131	0.074	0.032	0.148	-0.069	-0.03	0.019	0.143	0.075	0.004	0.118	0.077	0.013	0.078	0.164	0.012	-0.152	-0.043	0.287	0.081	0.324	-0.114	-0.048	0.206	0.287
195	PFLU_RS01095	ribbon-helix-helix protein, CopG family	PFLU0219	0.211	-0.028	-0.126	-0.029	-0.081	-0.32	-0.651	-0.393	0.068	0.258	-0.809	-0.599	0	-0.084	0.428	-0.348	-0.441	-0.588	-0.892	-1.339	-0.768	0.14	-0.504	0.023	0.606	2.072	-0.44	0.473
196	PFLU_RS01100	recombinase family protein		0.071	0.207	0.206	-0.003	-0.028	0.027	0.045	0.135	0.129	0.193	0.028	0.021	0.126	-0.071	0.094	0.182	0.096	0.258	0.058	0.199	0.073	0.081	0.029	0.008	-1.649	0.305	-0.56	-0.097
197	PFLU_RS01110	AAA family ATPase		-0.673	0.075	0.165	0.248	-0.189	0.273	0.329	-0.095	0.014	0.068	-0.204	0.082	-0.164	0.503	0.05	0.157	0.228	-0.031	-0.248	-0.393	0.026	-0.121	-0.378	-0.424	0.631	-1.755	-2.404	0.703
198	PFLU_RS01120	amino acid ABC transporter permease	PFLU0227	-0.187	0.103	-0.025	0.075	-0.018	0.127	-0.011	-0.024	-0.112	-0.056	-0.051	-0.145	-0.015	-0.022	-0.074	0.019	-0.021	0.049	0.037	-0.203	0.042	-0.35	-0.395	-0.038	0.043	-0.547	0.67	-0.364
199	PFLU_RS01125	amino acid ABC transporter permease	PFLU0228	0.124	-0.051	0.076	0.063	0.006	0.1	0.152	0.028	0.141	-0.083	0.096	0.01	-0.019	-0.131	0.035	0.052	-0.097	-0.006	0.047	0.082	-0.26	-0.206	-0.178	-0.24	-0.024	0.789	-0.412	0.014
200	PFLU_RS01130	amino acid ABC transporter ATP-binding protein	PFLU0229	0.17	-0.111	0.297	-0.6	-0.059	0.161	-0.264	-0.066	-0.059	-0.031	-0.261	-0.162	0.198	-0.105	-0.027	-0.52	0.03	0.174	-0.271	0.096	-0.604	-0.314	-0.27	-0.041	0.012	1.158	1.02	1.117
201	PFLU_RS01135	transporter substrate-binding domain-containing protein	PFLU0230	0.155	-0.138	-0.043	0.122	-0.002	-0.193	0.03	0.006	-0.129	0.004	-0.015	-0.045	-0.067	-0.003	0.052	-0.061	0.096	0.019	-0.08	-0.135	-0.352	0.05	-0.581	-0.685	-0.096	0.365	-0.266	-0.255
202	PFLU_RS01140	AAA family ATPase	PFLU0231	0.024	0.167	0.083	-0.072	0.015	0.109	0.012	0.078	-0.005	0.043	0.005	-0.025	0.06	0.244	0.058	0.192	0.091	-0.113	0.054	-0.117	-0.239	0.046	-0.518	-0.292	-0.537	-0.416	-0.224	0.108
203	PFLU_RS01145	efflux RND transporter periplasmic adaptor subunit	PFLU0232	0.129	0.312	0.15	-0.144	0.028	0.018	0.07	0.126	0.107	-0.13	-0.135	-0.026	0.086	0.089	0.059	0.033	0.203	0.171	0.118	0.032	0.707	0.562	0.597	0.862	-0.05	0.309	-0.351	-0.082
204	PFLU_RS01150	efflux RND transporter periplasmic adaptor subunit	PFLU0233	0.012	0.058	0.262	0.24	-0.217	0.16	-0.003	-0.15	-0.053	0.217	-0.19	0.084	0.142	0.039	-0.046	-0.182	-0.036	0.032	-0.047	0.09	0.858	0.472	0.387	0.883	0.512	0.829	0.039	0.509
205	PFLU_RS01155	efflux RND transporter permease subunit	PFLU0234	-0.16	0.018	-0.047	0.055	-0.045	-0.194	-0.13	0.029	-0.112	-0.054	-0.059	0.008	-0.049	-0.079	-0.053	0.006	0.019	-0.063	-0.046	-0.08	0.514	0.614	0.504	0.548	0.033	-0.093	0.168	0.161
206	PFLU_RS01160	glycoside hydrolase	PFLU0235	0.113	0.075	-0.112	-0.001	0.041	-0.048	0.085	0.04	-0.053	-0.032	-0.084	-0.022	-0.022	0.053	-0.015	0.007	-0.024	0.086	0.035	-0.036	0.033	-0.084	-0.067	-0.154	-0.342	0.45	0.094	0.576
207	PFLU_RS01165	class I SAM-dependent methyltransferase	PFLU0236	-0.019	0.064	0.253	0.079	-0.107	0.002	-0.035	-0.116	0.043	-0.043	0.08	0.005	0.033	-0.005	-0.064	0.183	0.284	0.082	-0.002	0.035	-0.031	0.122	0.122	0.066	-0.503	0.688	-0.324	-0.196
208	PFLU_RS01170	ABC transporter permease	PFLU0237	-0.167	0.04	0.046	0.09	0.159	0.059	0.269	-0.12	-0.094	0.151	-0.063	0.024	0.3	0.055	-0.088	-0.256	0.283	0.003	-0.081	0.008	-1.127	-0.382	-0.369	0.298	-1.383	-0.357	-0.645	0.816
209	PFLU_RS01175	ATP-binding cassette domain-containing protein	PFLU0238	0.061	-0.048	0.121	0	0.235	0.15	0.06	0.069	0.271	-0.078	0.078	-0.176	-0.036	0.022	0.013	0.222	0.052	0.144	0.068	0.177	-0.059	0.176	0.208	0.536	0.349	-1.963	-1.027	-0.6
210	PFLU_RS01180	methionine ABC transporter substrate-binding protein	PFLU0239	0.001	-0.027	0.026	-0.02	0.103	0.215	-0.233	0.043	-0.005	-0.089	-0.057	-0.072	-0.023	-0.1	0.121	0.09	-0.054	0.162	-0.011	-0.145	-0.132	-0.251	0.011	-0.177	-0.67	0.661	0.211	-0.102
211	PFLU_RS01185	LLM class flavin-dependent oxidoreductase	PFLU0240	-0.058	0.023	0.009	-0.155	-0.1	0	-0.253	-0.001	0.005	-0.081	-0.037	0.008	0.009	-0.083	-0.024	-0.117	-0.184	-0.139	-0.046	-0.135	0.07	0.01	-0.076	0.061	-0.556	0.588	-0.395	-0.112
212	PFLU_RS01190	SfnB family sulfur acquisition oxidoreductase	PFLU0241	-0.019	-0.053	0.045	0.045	0.044	-0.075	-0.039	0.058	0.096	0.016	0.002	-0.025	0.013	-0.077	0.127	-0.024	-0.159	-0.024	-0.204	0.042	-0.024	-0.052	-0.653	0.02	-0.208	-0.183	0.544	-0.411
213	PFLU_RS01195	SfnB family sulfur acquisition oxidoreductase	PFLU0242	0.007	-0.022	-0.049	-0.182	-0.019	-0.052	0.026	0.002	-0.003	-0.105	-0.009	-0.026	0.054	0.065	-0.216	-0.103	0.201	0.113	0.153	-0.247	-0.254	-0.01	-0.309	-0.004	0.186	-0.105	-0.181	0.243
214	PFLU_RS01200	hypothetical protein	PFLU0243	-0.009	-0.022	-0.172	-0.087	-0.162	-0.103	-0.015	-0.371	-0.176	-0.115	0.027	0.078	-0.174	-0.061	-0.104	-0.153	-0.133	0.058	-0.121	-0.041	0.172	-0.05	-0.102	0.263	-0.247	0.824	-0.88	-1.388
215	PFLU_RS01210	cystine ABC transporter permease	PFLU0245	0.04	0.075	0.028	0.048	-0.163	-0.015	0.133	-0.208	-0.031	0.098	0.062	-0.081	-0.07	0.115	-0.007	-0.129	0.157	0.052	-0.024	-0.156	-0.106	0.239	0.123	0.228	-0.261	0.431	0.447	-0.331
216	PFLU_RS01215	cystine ABC transporter substrate-binding protein	PFLU0246	-0.025	0.009	-0.014	-0.023	0.085	-0.017	-0.064	0.033	0.063	-0.139	-0.135	0.081	0.041	-0.058	0.03	-0.148	-0.013	0.013	0.076	-0.031	0.014	0.026	0.229	0.156	-0.045	-0.339	0.862	0.327
217	PFLU_RS01220	D-cysteine desulfhydrase	PFLU0247	-0.031	-0.021	-0.074	0.046	0.086	0.017	0.206	-0.194	0.055	-0.099	-0.012	0.143	-0.163	0.052	0.055	0.095	-0.051	0.097	0.043	0.159	0.035	-0.598	-0.246	-0.212	0.538	-0.551	0.744	0.287
218	PFLU_RS01225	serine acetyltransferase	PFLU0248	-0.105	-0.041	0.114	0.144	0.107	-0.027	-0.361	0.045	-0.062	0.214	-0.095	-0.071	0.23	0.096	0.114	-0.05	-0.19	-0.092	-0.181	-0.196	-0.22	-0.236	0.033	-0.16	-0.452	0.864	-0.681	-0.247
219	PFLU_RS01230	BCCT family transporter	PFLU0249	0.168	0.053	0.062	0.093	0.117	-0.019	0.061	-0.024	0.009	0.058	-0.09	0.062	0.149	0.04	0.154	0.187	0.112	0.201	0.051	0.169	0.169	0.071	0.055	-0.047	0.549	0.257	-0.343	-0.413
220	PFLU_RS01235	outer membrane porin, OprD family	PFLU0250	-0.068	-0.072	0.038	-0.146	0.027	-0.011	0.011	-0.038	-0.084	-0.075	-0.057	-0.089	-0.099	-0.005	-0.048	0.078	-0.062	-0.149	-0.025	0.022	-0.162	-0.163	-0.089	-0.321	-0.013	-0.404	-0.666	0.061
221	PFLU_RS01240	L-glyceraldehyde 3-phosphate reductase	PFLU0251	0.007	-0.071	-0.038	-0.009	-0.006	0.032	0.015	-0.012	-0.068	0.073	0.078	-0.069	-0.042	-0.036	-0.043	-0.132	-0.104	-0.087	0.046	-0.023	0.001	-0.454	-0.232	-0.191	-0.36	-1.559	-0.221	-0.183
222	PFLU_RS01245	taurine dioxygenase	PFLU0252	-0.006	0.008	-0.277	-0.07	-0.004	-0.338	-0.163	0.182	-0.239	-0.153	0.028	-0.218	-0.146	-0.131	0.036	-0.07	-0.227	0.013	-0.043	-0.019	0.204	-0.232	0.123	0.148	0.531	-0.285	0.372	0.134
223	PFLU_RS01250	taurine ABC transporter permease TauC	PFLU0253	-0.06	-0.007	-0.055	-0.201	-0.046	-0.212	0.081	-0.205	-0.13	-0.522	-0.124	-0.131	-0.247	-0.342	-0.047	-0.185	-0.279	-0.137	-0.007	-0.062	0.056	-0.197	0.424	-0.429	0.622	-0.793	-0.518	-0.203
224	PFLU_RS01255	taurine ABC transporter ATP-binding subunit	PFLU0254	-0.329	-0.246	-0.232	0.016	-0.249	0.06	-0.035	-0.037	0.073	0.014	0.016	0.078	0.017	-0.218	-0.271	0.093	-0.156	-0.043	-0.022	-0.192	0.056	0.366	-0.455	0.11	-0.591	0.256	-0.088	0.652
225	PFLU_RS01260	taurine ABC transporter substrate-binding protein	PFLU0255	-0.085	0.092	0.067	-0.008	-0.086	-0.275	0.009	0.067	0.033	-0.272	-0.048	-0.014	0.069	-0.038	0.003	0.039	-0.082	-0.36	-0.091	-0.391	-0.049	0.091	0.145	0.13	0.128	0.744	-0.587	-0.747
226	PFLU_RS01270	PaaI family thioesterase		-0.047	-0.096	0.128	0.065	0.085	-0.1	-0.199	-0.092	-0.179	-0.133	0.021	-0.154	-0.063	-0.062	0.053	-0.121	0.126	-0.31	-0.209	0.054	-0.048	-0.253	-0.204	-0.197	0.216	-1.055	-0.287	0.013
227	PFLU_RS01275	RNA-binding transcriptional accessory protein	PFLU0258	-0.23	-0.216	-0.336	-0.327	-0.323	-0.325	-0.275	-0.352	-0.271	-0.357	-0.353	-0.416	-0.226	-0.147	-0.341	-0.25	-0.263	-0.34	-0.245	-0.255	-0.913	-1.195	-1.066	-0.839	-0.199	0.825	-0.582	-0.066
228	PFLU_RS01290	30S ribosomal protein S6--L-glutamate ligase	PFLU0261	0.085	0.088	0.049	-0.019	0.007	0.05	0.086	-0.247	-0.154	-0.292	-0.166	-0.193	-0.295	-0.02	-0.224	-0.177	0.221	0.1	0.289	0.21	-0.039	-0.11	-0.356	-0.344	-0.46	-0.722	0.251	-0.43
229	PFLU_RS01295	ATP-dependent zinc protease	PFLU0262	-0.052	0.071	-0.186	-0.205	-0.323	-0.351	-0.242	-0.264	-0.513	-0.153	-0.396	-0.161	-0.201	-0.125	0.151	-0.015	-0.215	-0.325	-0.291	-0.469	-0.575	-0.664	-0.789	-0.897	-0.604	-0.288	0.601	0.126
230	PFLU_RS01300	EAL domain-containing protein	PFLU0263	-0.039	-0.024	-0.082	0.053	0.049	0.115	-0.078	0.058	-0.117	-0.035	-0.14	0.004	0.094	0.14	0.02	0.235	-0.098	0.011	-0.111	0.083	0.26	0.121	0.26	0.131	0.474	-0.065	-0.043	-0.107
231	PFLU_RS01305	RNA-binding protein S4	PFLU0264	0.185	0.214	0.017	0.28	-0.009	-0.039	-0.066	-0.176	0.15	0.022	-0.183	0.119	0.133	-0.081	-0.008	-0.006	0.09	0.142	0.21	-0.268	0.173	-0.033	0.44	0.114	-0.284	-0.854	-1.71	-0.539
232	PFLU_RS01310	phosphatase PAP2 family protein	PFLU0265	-0.072	-0.237	-0.216	-0.275	-0.3	-0.108	-0.118	-0.34	-0.211	-0.243	-0.134	-0.353	-0.161	-0.033	-0.095	-0.074	-0.123	-0.177	-0.259	-0.402	-0.347	-0.515	-0.173	-0.449	-1.068	-0.505	-1.067	-1.462
233	PFLU_RS01320	phosphoenolpyruvate carboxykinase	PFLU0267	-0.304	-0.176	-0.086	-0.546	-0.245	-1.185	-0.523	-0.956	-0.943	-0.333	-0.466	-0.508	-0.99	-1.111	-1.207	-1.186	-0.529	-0.149	-0.223	-0.723	-1.443	-1.337	-1.688	-0.882	1.807	1.588	0.802	1.07
234	PFLU_RS01325	DUF1493 family protein		-0.139	-0.035	0.101	-0.027	-0.016	-0.111	0.113	-0.159	-0.063	0.05	0.175	-0.039	0.029	0.078	-0.097	0.035	0.094	0.014	-0.114	-0.041	0.042	0.141	-0.08	0.08	0.324	0.337	0.485	0.649
235	PFLU_RS01330	putative adenosine monophosphate-protein transferase Fic	PFLU0270	-0.16	-0.043	0.103	-0.105	-0.087	-0.351	-0.09	-0.061	-0.198	-0.1	-0.041	-0.059	-0.035	-0.243	-0.096	-0.07	-0.106	-0.117	-0.035	-0.353	-0.14	-0.353	0.047	-0.4	0.091	-0.31	0.5	-0.36
236	PFLU_RS01335	tetratricopeptide repeat protein	PFLU0272	0.007	0.043	0.02	0.039	-0.049	-0.017	0.031	0.021	0.045	0.034	0.022	-0.018	-0.019	-0.004	-0.052	0.038	0.119	0.013	0.013	-0.068	-0.19	0.088	-0.043	0.051	-0.226	0.347	0.459	-0.337
237	PFLU_RS01340	RecQ family ATP-dependent DNA helicase	PFLU0274	0.001	-0.026	0.16	-0.033	0.079	0.045	-0.113	0.097	-0.037	0	0.046	0.017	0.031	-0.048	-0.13	0.114	0.097	0.033	-0.114	-0.144	0.032	-0.12	-0.068	0.104	-0.052	-0.111	-0.271	0.226
238	PFLU_RS01345	M15 family metallopeptidase	PFLU0275	-0.032	0.056	-0.049	0.076	-0.001	-0.02	0.031	-0.015	-0.035	0.017	-0.015	0.034	0.035	0.039	-0.066	0.011	-0.003	0.05	0.041	-0.021	0.027	-0.097	-0.063	0.074	0.343	0.204	0.422	-0.077
239	PFLU_RS01350	acyl-CoA thioesterase	PFLU0276	0.084	0.051	-0.069	0.089	0.011	-0.071	0.083	-0.111	-0.028	-0.003	0.103	-0.055	-0.048	-0.025	-0.09	-0.148	0.028	-0.062	0.09	-0.094	-0.079	0.259	-0.206	0.21	-0.112	0.092	0.175	0.461
240	PFLU_RS01355	hypothetical protein	PFLU0277	-0.016	0.049	0.108	-0.006	0.108	-0.104	0.129	-0.008	-0.1	0.029	-0.04	0.058	0.056	0.136	-0.058	-0.067	0.167	0.048	0.048	0.151	-0.039	-0.083	0.124	0.173	0.228	-0.641	0.244	-0.103
241	PFLU_RS01360	FdhF/YdeP family oxidoreductase	PFLU0278	0.056	-0.088	-0.112	-0.107	-0.195	-0.271	-0.167	-0.092	-0.366	-0.326	-0.437	-0.282	-0.195	-0.19	-0.078	0.063	-0.752	-0.816	-0.911	-0.861	-1.133	-0.886	-0.761	-0.585	-1.898	-1.708	-1.531	-1.583
242	PFLU_RS01365	formate dehydrogenase accessory sulfurtransferase FdhD	PFLU0279	0.316	-0.093	-0.015	0.115	0.132	-0.12	0.046	0.188	-0.24	-0.47	-0.234	-0.399	0.006	0.101	-0.156	-0.172	-0.906	-0.91	-0.775	-0.901	-0.612	-1.032	-0.647	-1.1	-1.792	-1.438	-1.384	-0.14
243	PFLU_RS01370	LysR family transcriptional regulator	PFLU0280	0.207	0.094	0.07	0.068	0.096	-0.085	-0.089	0.057	0.042	0.104	0.032	0.027	0.149	0.112	-0.001	-0.133	-0.333	-0.365	-0.45	-0.823	-0.227	-0.886	-0.333	-0.503	-0.268	0.268	-0.703	-1.224
244	PFLU_RS01375	peptidoglycan-binding protein LysM	PFLU0281	-0.084	-0.026	-0.386	0.042	-0.11	0.049	0.156	-0.19	-0.32	-0.026	-0.09	-0.186	-0.06	-0.256	-0.013	0.021	-0.109	-0.002	-0.01	-0.141	0.012	-0.413	-0.098	0.097	0.726	0.135	0.633	-0.043
245	PFLU_RS01380	GMP/IMP nucleotidase	PFLU0282	0.238	0.023	0.087	0.068	0.182	0.086	0.062	-0.226	-0.424	-0.373	-0.324	-0.191	-0.015	0.053	-0.036	0.086	-0.092	-0.29	-0.012	-0.176	0.099	-0.593	-0.954	-0.917	-1.862	-1.576	-0.153	-0.516
246	PFLU_RS01385	ADP compounds hydrolase NudE	PFLU0283	-0.184	0.029	-0.007	-0.089	-0.007	0.003	0.014	-0.011	0.24	0.195	0.309	0.187	-0.029	0.048	0.011	-0.008	0.237	0.117	0.065	0.033	0.213	0.22	0.245	0.34	0.407	0.467	-0.497	-0.416
247	PFLU_RS01390	3'(2'),5'-bisphosphate nucleotidase CysQ	PFLU0284	-0.667	-0.291	-0.458	-0.135	-1.169	-0.834	-0.816	-2.148	-1.283	-1.496	-1.993	-1.67	-0.451	-0.077	-0.633	-0.419	-1.123	-1.194	-1.124	-0.723	-1.844	-1.015	-2.144	-2.235	-0.315	0.486	-0.715	-1.353
248	PFLU_RS01395	thioesterase	PFLU0285	-0.087	-0.011	0.111	0.124	0.034	-0.039	-0.112	0.158	-0.061	-0.273	0.172	-0.076	-0.009	-0.1	0.114	-0.134	-0.204	0.084	-0.065	-0.167	0.027	-0.205	-0.324	-0.108	-0.053	0.494	-1.351	0.308
249	PFLU_RS01400	sigma-54-dependent Fis family transcriptional regulator	PFLU0286	-0.058	0.062	-0.021	-0.031	0.008	0.03	-0.075	-0.137	-0.02	-0.032	-0.036	-0.005	-0.025	0.138	-0.059	-0.075	-0.016	0.042	-0.005	-0.135	-0.299	-0.212	-0.204	-0.025	-0.454	-0.445	-0.881	-0.133
250	PFLU_RS01405	sensor histidine kinase	PFLU0287	-0.216	0.133	-0.018	0.143	0.126	0.248	0.002	0.146	0.043	-0.121	-0.039	-0.081	0.054	0.105	0.143	0.075	0.245	-0.032	-0.069	0.112	-0.053	0.067	0.256	0.016	2.092	2.199	1.853	1.527
251	PFLU_RS01430	aminotransferase	PFLU0292	-0.122	0.056	0.077	-0.015	0	0.032	-0.072	0.07	0.106	-0.015	-0.074	-0.093	0.023	0.005	-0.059	-0.101	0.04	-0.016	-0.066	0.059	-0.001	-0.22	0.05	-0.17	0.262	0.577	-0.146	-0.113
252	PFLU_RS01435	agmatine deiminase	PFLU0293	-0.031	-0.243	0.029	-0.003	-0.033	-0.07	-0.011	-0.083	-0.008	-0.049	0.083	0.22	-0.326	0.098	-0.149	-0.093	-0.01	0.216	0.012	0.041	-0.006	-0.037	-0.478	-0.143	-0.088	-0.074	0.066	-0.205
253	PFLU_RS01440	hypothetical protein	PFLU0294	0.069	-0.006	0.025	-0.17	0.052	0.051	-0.028	-0.086	0.019	0.011	0.01	0.033	0.071	-0.293	0.237	-0.12	-0.104	0.019	-0.156	-0.117	-0.583	0.207	-0.08	-0.081	-0.121	-0.015	0.608	0.149
254	PFLU_RS01445	TonB-dependent siderophore receptor	PFLU0295	-0.017	-0.04	-0.036	0.022	0.027	-0.056	-0.051	-0.006	-0.019	0.058	-0.051	-0.029	0.05	-0.099	0.018	0.024	0.006	-0.024	0.001	0.063	-0.194	0.054	0.106	0.052	-0.154	-0.397	-0.461	0.315
255	PFLU_RS01450	OprD family porin	PFLU0296	0.063	0.145	0.144	0.041	-0.242	-0.077	-0.189	-0.189	-0.385	-0.288	0.01	-0.326	-0.139	-0.08	-0.102	-0.129	-0.126	-0.145	-0.101	0.036	-0.061	0.145	-0.061	0.082	0.101	-0.275	0.504	-0.273
256	PFLU_RS01455	SDR family oxidoreductase		0.137	-0.243	0.08	-0.07	0.082	-0.113	-0.168	-0.032	-0.048	-0.067	0.313	-0.053	0.136	0.04	0.025	0.113	0.15	-0.004	-0.209	-0.152	0.015	-0.341	-0.1	-0.2	-0.149	-0.308	-0.637	0.753
257	PFLU_RS01465	hypothetical protein	PFLU0299	-0.003	-0.017	-0.001	-0.001	-0.062	0.024	-0.146	-0.035	-0.032	-0.051	0.055	-0.055	0.042	-0.053	0.035	0.101	-0.001	0.1	-0.166	-0.055	-0.185	0.039	-0.132	-0.018	0.294	-0.311	0.209	-0.423
258	PFLU_RS01470	cellulose synthase operon protein YhjQ	PFLU0300	0.36	0.292	0.049	0.201	0.155	0.068	-0.049	0.286	0.047	-0.047	0.17	0.091	0.031	0.098	0.36	0.258	0.239	0.187	0.039	0.023	0.607	0.286	0.579	0.417	0.942	1.69	0.527	0.539
259	PFLU_RS01475	UDP-forming cellulose synthase catalytic subunit	PFLU0301	0.418	0.534	0.294	0.287	0.358	0.127	0.207	0.22	0.046	0.119	-0.018	0.086	0.384	0.096	0.379	0.274	0.301	0.312	0.247	0.28	0.556	0.441	0.787	0.386	1.01	0.538	0.733	1.032
260	PFLU_RS01480	cellulose biosynthesis cyclic di-GMP-binding regulatory protein BcsB	PFLU0302	0.419	0.429	0.281	0.315	0.421	0.114	0.196	0.385	0.134	0.077	0.186	0.105	0.29	0.189	0.356	0.41	0.34	0.327	0.352	0.409	0.693	0.857	0.741	0.576	1.083	1.192	0.643	0.845
261	PFLU_RS01485	cellulase	PFLU0303	-1.274	-0.833	-1.313	-1.42	-0.233	-0.694	-0.511	-0.889	-0.497	-0.812	-0.625	-0.819	-0.649	-0.646	-0.85	-0.702	-0.56	-0.258	-0.403	-0.621	-1.187	-0.641	-0.825	-0.897	0.167	0.33	0.173	0.253
262	PFLU_RS01490	cellulose biosynthesis protein BcsC	PFLU0304	0.518	0.581	0.312	0.313	0.552	0.196	0.312	0.383	0.11	0.185	0.179	0.139	0.384	0.185	0.396	0.388	0.321	0.427	0.473	0.599	0.633	0.797	1.036	0.462	0.929	1.046	0.847	0.965
263	PFLU_RS01495	SGNH/GDSL hydrolase family protein	PFLU0305	0.093	-0.05	0.159	0.236	0.096	0.052	0.083	-0.111	0.013	-0.149	-0.12	0.183	-0.255	-0.121	-0.024	-0.002	0.126	0.204	0.119	-0.048	0.229	-0.037	0.444	0.334	0.248	-0.281	0.117	0.475
264	PFLU_RS01500	cell division protein FtsQ	PFLU0306	-0.207	-0.202	0.225	-0.181	-0.713	0.414	-0.158	0.33	-0.013	-0.054	-0.047	0.358	0.165	0.174	-0.342	-0.197	0.732	0.148	0.051	0.48	0.274	0.55	0.981	0.513	2.123	-1.99	-1.152	-0.255
265	PFLU_RS01505	MBOAT family protein	PFLU0307	0.056	0.068	0.067	0.023	0.127	-0.003	-0.055	0.129	-0.084	0.039	-0.014	0.045	-0.017	-0.001	0.058	-0.039	0.14	0.206	-0.003	0.037	0.184	0.44	0.233	0.2	0.557	0.951	1.177	0.439
266	PFLU_RS01510	cell division protein FtsQ	PFLU0308	-0.171	0.005	-0.109	-0.022	-0.062	-0.07	-0.075	0.121	0.079	-0.273	-0.095	-0.102	-0.384	0.049	-0.006	0.076	0.172	-0.066	-0.191	0.163	0.055	0.287	0.355	-0.087	0.668	-0.509	0.918	0.711
267	PFLU_RS01515	cellulose synthase operon protein YhjQ	PFLU0309	0.159	-0.076	-0.189	0.144	-0.281	-0.079	0.036	-0.005	0.108	-0.447	-0.196	-0.12	0.153	0.146	-0.118	-0.105	0.165	-0.055	-0.124	-1.294	0.019	0.003	0.19	-0.076	0.179	-1.04	1.113	0.504
268	PFLU_RS01520	methyltransferase	PFLU0310	0.054	-0.068	0.046	-0.006	-0.097	-0.045	0.019	-0.024	-0.079	-0.122	0.14	-0.047	-0.005	-0.045	0.023	-0.061	0.064	0.019	-0.061	-0.014	0.091	-0.351	-0.254	-0.081	-0.371	-0.133	-0.726	-0.287
269	PFLU_RS01525	ABC transporter permease	PFLU0311	0.008	0.058	0.093	0.057	0.028	0.024	0.06	0.04	0.035	0.054	0.102	0.034	0.013	-0.004	-0.009	0.029	-0.008	0.029	0.026	0.026	-0.184	0.031	0.047	0.016	0.382	-0.87	-0.408	0.011
270	PFLU_RS01530	ABC transporter permease	PFLU0312	0.191	0.048	0.044	-0.098	0.069	0.005	0.056	0.139	0.066	0.203	0.034	-0.081	0.23	0.026	-0.105	0.15	0.212	-0.135	0.201	0.045	-0.217	0.3	-0.18	-0.079	-0.345	-0.528	0.419	-0.669
271	PFLU_RS01535	ABC transporter substrate-binding protein	PFLU0313	-0.013	0.022	0.067	-0.033	0.047	-0.031	-0.025	0.059	0.029	0.057	0.063	0.097	0.058	0.008	0.002	0.076	0.014	0.086	0.068	-0.066	0.069	-0.055	-0.05	0.008	0.09	-0.588	-0.053	0.35
272	PFLU_RS01540	ABC transporter ATP-binding protein	PFLU0314	-0.068	-0.028	0.046	0.043	0.079	-0.009	-0.075	-0.061	-0.03	-0.104	-0.021	-0.047	-0.113	-0.086	-0.003	-0.088	-0.074	-0.028	-0.094	0.02	-0.134	0.127	-0.035	-0.011	0.424	-0.127	-0.296	0.099
273	PFLU_RS01545	GABA permease	PFLU0315	-0.105	0.008	0.026	-0.004	0.014	0.029	0.015	0.019	-0.03	0.019	0.135	-0.011	-0.017	0.007	0.055	-0.063	-0.005	0.03	-0.099	-0.064	0.088	0.053	0.101	0.02	0.615	1.052	0.552	0.431
274	PFLU_RS01555	alpha/beta fold hydrolase	PFLU0317	0.02	0.089	0.08	0.1	0.146	0.077	0.051	0.204	0.173	0.133	0.165	0.054	0.053	0.134	-0.004	0.141	0.185	0.257	-0.001	0.17	-0.035	0.297	0.242	0.013	-0.717	-0.14	0.497	0.037
275	PFLU_RS01560	arsenic resistance protein	PFLU0318	-0.088	-0.006	0.07	-0.114	0.164	0.151	-0.065	-0.113	-0.09	0.19	-0.065	-0.072	-0.039	0.02	0.1	0.102	0.059	0.014	-0.08	-0.224	-0.371	-0.059	-0.088	0.073	0.15	0.847	0.328	-0.4
276	PFLU_RS01565	membrane protein	PFLU0319	0.109	-0.005	0.001	0.065	0.038	0.036	-0.044	0.121	0.002	0.019	0.037	0.027	-0.025	0.052	0.05	-0.062	0.017	-0.093	0.064	-0.003	0.109	0.076	0.07	0.259	0.527	-0.098	0.232	0.038
277	PFLU_RS01575	hypothetical protein	PFLU0321	-0.004	0.05	0.116	-0.001	0.083	-0.079	0.068	0.059	-0.023	-0.02	0.042	-0.006	-0.034	0.04	-0.009	0.007	0.126	0.064	0.15	-0.145	0.358	0.11	0.091	-0.004	0.087	-0.041	0.401	0.035
278	PFLU_RS01585	oxidative damage protection protein	PFLU0322	0.147	0.154	0.549	0.106	-0.112	-0.005	-0.034	-0.128	0.076	-0.251	-0.312	-0.497	-0.255	-0.493	-0.524	-0.705	-0.688	-0.047	-0.581	-0.377	-1.164	-0.767	-0.177	0.635	-0.623	1.183	0.401	0.395
279	PFLU_RS01590	A/G-specific adenine glycosylase	PFLU0323	0.02	0.113	-0.074	0.166	-0.023	0.045	0.204	0.004	0.214	0.082	-0.102	0.109	0.245	0.085	-0.054	-0.053	-0.131	0.082	0.209	-0.183	0.364	0.086	0.207	-0.039	-0.578	-1.007	0.276	0.22
280	PFLU_RS01595	AsmA family protein	PFLU0324	0.037	-0.052	0.191	0.24	-0.068	-0.199	-0.074	0.035	0.186	0.283	0.208	0.132	0.007	0.232	0.096	0.116	0.186	0.215	0.086	0.096	0.291	0.632	0.26	0.473	-1.46	-1.457	-1.171	-1.25
281	PFLU_RS01600	OFA family MFS transporter	PFLU0325	0.031	0.152	-0.051	-0.072	-0.06	0.027	-0.011	-0.107	-0.25	-0.125	-0.152	-0.194	-0.058	-0.006	-0.043	-0.06	-0.169	-0.198	-0.314	-0.169	-0.315	-0.228	-0.008	-0.23	-0.246	-0.375	-0.371	-0.831
282	PFLU_RS01605	imidazoleglycerol-phosphate dehydratase HisB	PFLU0327	-3.497	-3.737	-3.379	-3.486	-3.282	-3.121	-3.234	-3.38	-3.433	-3.183	-3.137	-3.546	-3.21	-3.048	-3.501	-3.224	-3.168	-2.807	-3.152	-3.357	-2.929	-3.03	-3.194	-3.19	-2.135	-1.014	-1.354	-2.462
283	PFLU_RS01610	imidazole glycerol phosphate synthase subunit HisH	PFLU0328	-3.188	-2.855	-3.229	-3.114	-2.944	-2.801	-2.838	-3.011	-2.903	-3.079	-3.144	-2.799	-3.068	-3.101	-3.119	-3.158	-2.869	-2.694	-2.888	-2.888	-2.916	-2.701	-2.807	-2.559	-1.754	-1.426	-1.514	-2.49
284	PFLU_RS01615	DUF2164 domain-containing protein	PFLU0329	-1.046	-0.954	-1.581	-0.795	-0.737	-0.959	-1.877	-1.351	-1.164	-1.219	-1.511	-1.099	-1.14	-1.365	-1.231	-1.081	-0.857	-0.909	-0.909	-1.493	-2.009	-1.553	-1.272	-1.421	-0.769	-2.052	-1.703	0.043
285	PFLU_RS01620	1-(5-phosphoribosyl)-5-[(5- phosphoribosylamino)methylideneamino]imidazole-4- carboxamide isomerase	PFLU0330	-3.389	-3.507	-3.319	-3.278	-3.254	-3.361	-3.255	-3.173	-3.068	-3.443	-3.254	-3.433	-3.355	-3.422	-3.438	-3.357	-3.065	-3.046	-2.921	-3.139	-3.227	-2.893	-3.068	-2.969	-1.685	-1.173	-1.261	-1.938
286	PFLU_RS01630	ABC transporter substrate-binding protein	PFLU0332	-0.01	-0.292	-0.189	-0.034	-0.26	-0.319	-0.051	0.019	-0.003	-0.122	0.072	0.084	0.034	0.028	-0.018	-0.108	-0.221	-0.011	-0.156	0.172	-0.032	-0.21	0.02	0.204	0.757	-1.008	-0.943	0.467
287	PFLU_RS01635	serine protease	PFLU0333	-0.104	0.03	-0.027	-0.089	-0.035	-0.036	-0.141	0.004	-0.01	-0.084	-0.116	-0.088	-0.117	-0.077	-0.104	0.001	0.038	-0.032	-0.029	-0.161	-0.107	-0.002	-0.018	0.131	0.127	0.839	-0.294	0.042
288	PFLU_RS01640	divergent polysaccharide deacetylase family protein	PFLU0334	-0.148	-0.197	0.217	0.135	-0.224	-0.136	0.11	0.23	0.056	0.061	0.244	0.047	0.08	0.051	0.134	0.131	0.159	0.25	-0.141	0.214	0.283	-0.105	-0.564	-0.056	0.18	0.46	0.568	-0.279
289	PFLU_RS01645	S41 family peptidase	PFLU0335	-1.209	-1.194	-2.011	-1.63	-2.004	-0.76	-1.077	-1.662	-1.602	-1.671	-1.645	-0.711	-2.24	-1.979	-1.535	-1.6	-1.523	-1.173	-0.423	-0.999	-3.582	-3.03	-3.362	-3.022	-2.418	-1.45	-1.703	-2.699
290	PFLU_RS01650	murein hydrolase activator EnvC	PFLU0336	-0.256	-0.496	-0.241	-0.409	-0.36	-0.072	-0.219	-0.281	-0.158	-0.111	-0.23	-0.298	-0.348	-0.29	-0.391	-0.188	-0.149	0.109	-0.02	-0.082	-0.527	-0.567	-0.757	-0.234	1.063	1.158	0.773	0.921
291	PFLU_RS01660	rhodanese-like domain-containing protein	PFLU0338	0.07	0.788	-0.085	0.545	0.515	0.232	-0.3	-0.242	0.511	0.567	0.505	0.321	0.459	-0.121	0.366	1.266	0.272	-1.045	-0.487	0.183	1.048	-1.908	0.163	-0.617	1.173	1.551	0.784	1.541
292	PFLU_RS01665	glutaredoxin 3	PFLU0339	-0.122	-0.206	0.506	-0.155	0.024	-0.357	0.36	0.495	0.477	0.472	0.135	-0.109	0.372	-0.328	0	0.246	0.305	0.44	0.164	0.208	-0.388	-0.759	0.707	0.426	-1.032	1.705	-0.205	1.343
293	PFLU_RS01670	protein-export chaperone SecB	PFLU0340	0.039	-0.08	-1.114	-0.588	-0.308	-0.203	-0.154	-0.012	-0.214	-0.413	-0.276	-0.373	-0.011	-0.284	-0.025	-0.059	-0.542	-0.32	0.023	-0.516	0.753	0.76	0.153	0.09	-1.988	-0.319	0.019	-2.145
294	PFLU_RS01675	tRNA (cytidine(34)-2'-O)-methyltransferase	PFLU0341	-0.071	0.054	-0.334	0.293	0.192	0.047	0.021	0.485	0.031	0.262	0.194	0.511	0.25	-0.043	0.388	0.13	-0.206	-0.137	0.209	0.265	0.056	0.167	0.454	-0.008	0.9	0.934	1.987	0.916
295	PFLU_RS01680	hypothetical protein	PFLU0342	-0.037	-0.269	-0.307	0.105	0.372	-0.057	0.005	-0.289	0.099	-0.23	-0.331	0.009	0.02	-0.247	-0.336	-0.336	0.04	0.249	-0.07	-0.474	-0.162	-0.703	-0.211	-0.39	0.756	0.216	-2.116	1.231
296	PFLU_RS01685	nitrogen regulation protein NR(I)	PFLU0343	-0.002	-0.043	-0.105	-0.434	-0.101	-0.955	-0.55	-0.53	-0.869	-0.314	-0.323	-0.306	-0.138	-0.436	0.017	-0.362	-0.233	-0.333	-0.644	-0.834	-0.341	0.028	-0.893	0.106	1.156	0.248	1.134	-0.391
297	PFLU_RS01690	nitrogen regulation protein NR(II)	PFLU0344	-0.024	0.178	-0.027	-0.079	0.171	0.125	0.025	0.045	0.196	0.124	-0.031	0.15	0.06	0.073	0.01	0.094	0.126	0.168	0.078	0.18	0.038	0.153	0.406	0.299	-0.465	-0.388	-0.507	0.528
298	PFLU_RS01695	cupin domain-containing protein	PFLU0345	0	0.064	0.145	0.024	-0.054	0.102	0.059	0.007	0.109	0.01	0.143	0.03	-0.005	-0.016	0.045	0.074	0.025	0.017	-0.079	0.249	-0.011	0.059	-0.115	0.118	-0.047	0.639	1.412	-0.163
299	PFLU_RS01700	chorismate mutase	PFLU0346	0.149	0.201	0.064	0.131	-0.025	0.027	-0.001	0.018	0.074	-0.07	0.144	0.201	0.029	0.088	0.163	0.138	0.099	-0.192	0.257	0.188	0.016	-0.466	-0.056	0.032	0.688	0.825	0.563	0.847
300	PFLU_RS01725	YkgJ family cysteine cluster protein	PFLU0351	0.084	0.188	-0.129	0.048	-0.118	0.119	0.252	-0.01	0.228	0.227	-0.002	0.11	0.12	0.109	0.126	0.143	0.177	0.14	0.247	0.252	-0.293	0.188	-0.115	-0.165	-0.136	-0.904	-0.147	0.007
301	PFLU_RS01730	glycogen/starch/alpha-glucan phosphorylase	PFLU0352	-0.297	-0.458	0.063	0.015	-0.255	-0.215	-0.241	-0.184	-0.45	-0.384	-0.391	-0.407	-0.278	-0.135	-0.203	-0.172	-0.004	-0.088	-0.052	-0.148	-1.298	-0.865	-1.516	-1.127	-1.217	-1.302	-1.878	-0.641
302	PFLU_RS01735	DUF2339 domain-containing protein	PFLU0353	-0.083	-0.021	0.002	-0.01	-0.034	0.022	0.098	-0.046	0.044	-0.006	-0.009	0.091	-0.004	-0.085	-0.084	0.003	0.014	-0.075	-0.009	0.077	0.025	-0.101	0.069	0.016	-0.101	0.289	-0.639	0.079
303	PFLU_RS01740	DUF3999 domain-containing protein	PFLU0354	0.154	0.126	0.113	-0.062	0.184	0.14	0.043	0.135	0.048	0.107	0.136	0.227	0.143	0.303	0.288	0.168	-0.018	0.135	0.017	-0.104	0.362	-0.035	0.086	-0.244	0.509	-0.231	-0.538	0.794
304	PFLU_RS01750	hypothetical protein	PFLU0356	0.127	0.074	0.056	0.044	-0.271	0.054	-0.065	0.136	0.035	0.193	-0.075	-0.074	-0.251	-0.14	0.089	-0.019	0.299	0.117	-0.296	-0.003	0.416	0.292	0.228	-0.023	0.315	-0.437	-0.282	0.949
305	PFLU_RS01755	lipocalin family protein	PFLU0357	0.095	0.163	0.085	-0.083	0.097	0.01	0.115	0.17	0.035	0.057	0.056	0.026	-0.04	0.13	0.018	0.071	0.168	-0.064	0.041	0.113	-0.082	-0.208	0.081	0.089	0.111	0.44	0.01	0.357
306	PFLU_RS01760	formimidoylglutamate deiminase	PFLU0358	-0.053	0.04	0.209	0.15	-0.019	-0.117	-0.06	-0.081	-0.145	-0.055	-0.078	-0.047	-0.106	-0.073	-0.014	-0.015	0.134	0	-0.12	0.108	-0.972	-0.898	-1.06	-0.881	-1.207	-0.795	-1.081	-1.249
307	PFLU_RS01765	histidine utilization repressor	PFLU0359	-0.345	-0.188	-0.349	-0.199	-0.122	-0.449	-0.437	-0.439	-0.972	-1.172	-1.262	-1.002	-0.413	-0.561	-0.348	-0.408	-0.351	-0.36	-0.574	-0.675	-1.105	-1.141	-1.374	-1.156	-1.421	-1.404	-1.013	-2.125
308	PFLU_RS01770	HutD family protein	PFLU0360	0.149	0.183	0.166	0.003	0.288	0.11	0.121	0.092	0.096	0.107	0.177	-0.008	0.006	0.184	-0.199	0.208	-0.023	0.345	0.209	0.21	0.303	0.068	-0.294	0.23	0.606	0.627	-1.564	0.039
309	PFLU_RS01775	urocanate hydratase	PFLU0361	0.057	-0.016	-0.028	0.08	0.06	0.025	0.015	0.028	0.048	-0.042	0.063	0.096	-0.011	-0.027	0.076	0.05	0.102	0.015	0.114	0.008	-0.169	-0.107	-0.163	-0.311	-0.609	-0.419	-0.756	-0.52
310	PFLU_RS01780	cytosine permease	PFLU0362	0.008	0.057	0.027	0.018	-0.077	-0.095	0.048	0.22	-0.068	-0.028	-0.083	0.025	-0.141	0.111	0.001	0.035	0.019	-0.009	-0.1	0.117	-0.049	-0.076	-0.043	-0.12	-0.121	-1.217	-1.214	-0.452
311	PFLU_RS01785	ABC transporter substrate-binding protein	PFLU0363	-0.154	0.054	0.075	0.058	-0.026	0.029	-0.092	-0.103	0.05	-0.024	-0.036	-0.092	0.041	-0.031	0.074	-0.099	-0.134	-0.061	-0.085	-0.368	0.218	-0.164	0.209	0.114	-0.364	0.265	-0.633	-0.73
312	PFLU_RS01790	proline/glycine betaine ABC transporter permease	PFLU0364	-0.127	-0.05	0.021	-0.04	0.005	-0.101	-0.615	0.037	-0.196	0.038	-0.399	-0.107	0.097	-0.166	0.013	-0.398	-0.082	-0.106	-0.272	-0.061	0.032	0.035	0.103	0.101	0.134	0.429	-0.604	0.418
313	PFLU_RS01795	glycine betaine/L-proline ABC transporter ATP-binding protein	PFLU0365	0.047	0.116	-0.094	0.017	-0.204	-0.015	-0.019	0.005	-0.111	0.045	0.066	0.093	-0.09	-0.294	-0.076	-0.321	-0.302	0.081	0.028	0.016	-0.071	0.163	-0.164	-0.347	-0.801	0.535	-0.071	-1.15
314	PFLU_RS01800	histidine ammonia-lyase	PFLU0366	-0.095	-0.073	-0.203	0.008	-0.062	-0.176	0.04	-0.115	0.104	-0.164	-0.124	-0.168	-0.106	0.06	-0.129	-0.137	-0.135	0.082	-0.027	-0.35	-0.296	-0.021	-0.218	-0.264	0.204	0.53	-0.403	-0.073
315	PFLU_RS01805	histidine ammonia-lyase	PFLU0367	0.101	0.177	0.064	0.174	0.005	0.026	0.011	0.08	-0.074	0.132	-0.068	-0.033	0.075	0.06	0.014	0.09	0.121	-0.037	0.033	0.014	-0.124	-0.17	-0.09	-0.089	-0.602	-0.818	-1.001	-0.18
316	PFLU_RS01810	amino acid permease	PFLU0368	0.071	0.042	-0.043	-0.022	-0.041	-0.023	-0.075	-0.01	0.045	0.033	-0.045	-0.022	0.01	0.077	-0.001	0.008	0.025	-0.021	-0.164	0.064	-0.079	-0.042	-0.093	-0.1	0.142	0.278	0.253	0.116
317	PFLU_RS01815	imidazolonepropionase	PFLU0369	-0.174	-0.062	-0.032	0.152	-0.074	0.02	-0.138	-0.366	-0.149	-0.37	0.038	-0.151	-0.158	0.108	-0.016	-0.048	-0.391	0.003	0.083	-0.196	-0.242	-0.206	0.017	0.112	0.837	-0.268	-0.702	-0.9
318	PFLU_RS01820	N-formylglutamate deformylase	PFLU0370	-0.059	-0.019	-0.088	-0.019	-0.032	-0.081	-0.057	0.09	-0.149	-0.049	-0.035	-0.091	-0.061	0.002	0.024	0.088	-0.055	0.013	-0.161	-0.161	-0.163	-0.101	-0.084	-0.137	-0.968	-0.852	-0.49	-0.687
319	PFLU_RS01825	prolyl aminopeptidase	PFLU0371	-0.068	0.075	0.055	0.159	-0.139	0.074	0.016	0.068	-0.105	0.082	0.006	0.026	-0.05	0.13	0.017	-0.05	-0.008	0.096	0.011	-0.045	0.022	0.172	0.089	0.075	-1.087	-1.124	-1.824	-0.805
320	PFLU_RS01830	D-tyrosyl-tRNA(Tyr) deacylase	PFLU0372	0.149	0.124	0.036	0.197	-0.025	0.158	-0.007	0.056	-0.133	-0.162	-0.056	0.167	-0.052	-0.065	-0.058	-0.178	0.043	0.02	-0.224	-0.034	0.028	0.447	0.499	0.224	-0.852	-0.15	-0.978	-0.644
321	PFLU_RS01835	glucan biosynthesis protein G	PFLU0373	0.004	0.089	-0.023	-0.031	0.9	1.061	0.864	0.51	0.454	0.424	0.444	0.405	0.062	0.134	-0.1	-0.154	1.081	1.033	0.924	0.607	0.222	0.302	-0.005	-0.123	2.061	2.257	2.414	2.217
322	PFLU_RS01840	glucans biosynthesis glucosyltransferase MdoH	PFLU0374	0.08	0.165	-0.021	-0.197	0.866	1.04	0.78	0.418	0.52	0.44	0.414	0.233	0.156	0.244	-0.13	-0.064	1.042	1.095	1.007	0.834	0.159	0.052	0.122	0.051	1.937	2.407	2.695	2.158
323	PFLU_RS01845	transporter substrate-binding domain-containing protein	PFLU0375	-0.019	0.052	-0.187	-0.062	0.017	-0.098	-0.285	-0.168	-0.033	-0.06	-0.116	-0.007	-0.077	0.021	-0.135	0.018	0.112	0.079	0.054	-0.063	-0.398	0.313	0.108	0.012	-0.463	-0.408	0.809	0.313
324	PFLU_RS01850	transporter substrate-binding domain-containing protein	PFLU0376	0.002	-0.072	-0.033	0.08	0.138	-0.084	0.024	0.03	-0.098	-0.051	0.094	-0.151	-0.082	-0.079	0.105	0.277	-0.085	-0.087	-0.143	0.095	-0.097	0.291	0.456	-0.046	-0.21	-0.297	-0.173	0.29
325	PFLU_RS01855	amino acid ABC transporter permease	PFLU0377	0.03	0.011	-0.051	-0.151	0.073	0.013	-0.025	-0.123	0.093	-0.11	0.061	-0.013	0.008	-0.078	-0.023	0.039	0.094	0.017	-0.033	-0.066	0.031	0.1	0.272	0.294	-0.069	0.067	-0.485	-0.035
326	PFLU_RS01860	amino acid ABC transporter ATP-binding protein	PFLU0378	0.328	-0.058	-0.096	0	-0.228	0.101	-0.059	-0.027	0.145	-0.235	0.329	0.19	-0.456	0.026	-0.054	0.097	0.28	0.352	0.156	-0.102	0.555	-0.649	0.671	0.134	-0.317	-0.081	-2.28	0.786
327	PFLU_RS01865	methyl-accepting chemotaxis protein	PFLU0379	0.174	-0.104	-0.144	-0.082	0.088	-0.08	0.037	0.052	0.005	0.009	-0.024	-0.058	-0.098	-0.044	-0.189	0.198	-0.132	-0.056	-0.145	-0.038	-0.554	-0.036	-0.163	-0.235	-0.142	0.276	0.178	-0.317
328	PFLU_RS01870	methyl-accepting chemotaxis protein	PFLU0380	-0.069	0.057	-0.013	0.044	-0.037	0.085	0.029	0.195	0.169	0.077	0.092	0.065	0.049	0.151	0.053	0.059	0.06	0.012	-0.085	0.131	0.328	0.364	0.195	-0.088	0.112	0.803	0.418	0.53
329	PFLU_RS01875	16S rRNA (uracil(1498)-N(3))-methyltransferase	PFLU0381	-0.319	-0.796	-0.043	-0.444	-0.174	-0.168	-1.6	-0.911	-0.263	-0.501	-0.056	-0.875	-0.235	-0.095	-1.122	-1.255	-0.907	-0.218	0.173	-0.824	-0.434	0.862	0.437	-0.097	-0.695	-2.732	-2.818	-3.486
330	PFLU_RS01880	twin-arginine translocase subunit TatC	PFLU0382	0.412	0.663	-2.941	-1.459	0.854	0.542	0.887	1.221	1.2	1.676	1.362	1.06	0.556	0.723	1.059	0.88	0.897	0.967	0.568	0.631	-1.355	-1.592	-1.109	-0.818	-1.279	-0.579	-0.895	-2.041
331	PFLU_RS01885	Sec-independent protein translocase subunit TatB	PFLU0383	0.8	0.804	-2.957	-0.942	0.787	0.511	0.724	1.301	1.324	1.532	1.329	1.213	1.052	1.013	0.91	1.071	0.464	1.215	0.86	0.442	-0.705	0.882	-1.485	-0.842	-1.475	-0.414	-0.386	-1.732
332	PFLU_RS01890	twin-arginine translocase TatA/TatE family subunit	PFLU0384	0.08	0.251	-0.357	-0.503	0.525	0.041	0.315	1.157	0.649	0.878	0.818	0.517	0.664	-0.234	0.592	0.525	0.422	0.4	0.134	0.867	0.377	-0.813	0.191	-0.527	-0.437	0.244	-2.737	-2.072
333	PFLU_RS01895	phosphoribosyl-ATP diphosphatase	PFLU0385	-3.687	-3.491	-3.653	-4.387	-3.749	-3.065	-4.365	-3.96	-2.963	-3.05	-3.806	-3.702	-3.559	-3.907	-3.985	-3.664	-2.962	-3.93	-3.635	-4.159	-4.263	-3.933	-4.122	-3.704	-2.491	-0.724	-1.789	-2.421
334	PFLU_RS01900	phosphoribosyl-AMP cyclohydrolase	PFLU0386	-3.434	-3.562	-3.359	-3.415	-3.3	-3.186	-3.391	-3.312	-3.385	-3.506	-3.401	-3.48	-3.489	-3.468	-3.482	-3.218	-2.988	-2.749	-3.255	-3.194	-3.262	-2.941	-3.129	-3.017	-1.77	-1.417	-1.617	-2.646
335	PFLU_RS01920	hypothetical protein	PFLU0390	0.029	-0.103	0.026	0.211	-0.049	0.288	-0.119	0.163	-0.189	0.141	-0.003	0.045	-0.202	-0.632	-0.046	0.06	0.353	-0.003	-0.016	-0.177	-0.262	-0.238	-0.754	-0.067	0.353	0.541	0.405	0.93
336	PFLU_RS01925	phasin family protein	PFLU0391	0.08	0.111	-0.044	0.059	-0.402	-0.285	0.126	-0.115	-0.065	-0.17	-0.15	-0.063	-0.112	0.093	0.054	-0.039	0.074	0.031	-0.009	-0.275	-0.189	-0.279	-0.177	0.06	-0.436	0.803	-0.05	-0.161
337	PFLU_RS01930	phasin family protein	PFLU0392	0.416	0.281	0.184	0.083	0.11	0.043	0.01	0.303	-0.476	-0.729	-0.541	-0.519	0.101	0.018	0.132	0.28	0.267	0.005	0.487	0.321	-1.661	-1.118	-1.654	-2.839	-0.236	1.106	-1.797	-0.226
338	PFLU_RS01935	TetR/AcrR family transcriptional regulator	PFLU0393	-0.141	-0.088	-0.18	-0.142	-0.17	-0.076	0.126	0.078	-0.03	0.029	0.207	-0.051	0.017	-0.211	-0.03	-0.107	0.227	0.107	-0.08	0.408	0.114	-0.186	-0.454	0.071	-0.611	-0.552	-0.53	0.109
339	PFLU_RS01940	class II poly(R)-hydroxyalkanoic acid synthase	PFLU0394	-0.153	-0.051	0.092	-0.008	-0.056	-0.054	0.071	0.011	0.031	0.004	-0.014	-0.068	0.012	-0.006	0.062	0.167	0.112	0.139	0.042	0.107	-0.108	-0.194	-0.094	-0.229	-0.463	-0.117	0.166	-0.534
340	PFLU_RS01945	poly(3-hydroxyalkanoate) depolymerase	PFLU0395	-0.102	-0.077	0.117	0.087	0.13	-0.066	-0.178	0.114	-0.249	-0.103	-0.067	-0.066	0.061	0.022	0.152	-0.128	0.192	0.112	0.139	-0.127	-0.545	-0.538	-0.676	-0.286	-0.175	-1.29	0.148	-0.577
341	PFLU_RS01950	class II poly(R)-hydroxyalkanoic acid synthase	PFLU0396	0	-0.106	0.029	0.071	-0.012	0.109	-0.105	0.035	-0.058	-0.049	0.072	-0.097	-0.008	0.034	-0.007	-0.049	0.136	0.142	0.048	0.017	-0.323	-0.504	-0.281	-0.538	-0.384	0.119	0.509	0.285
342	PFLU_RS01955	DUF971 domain-containing protein	PFLU0397	-0.452	-0.677	-0.475	-1.124	-0.381	-0.015	0.086	-0.592	0.044	-0.984	-1.002	-0.325	0.182	-0.669	-0.067	-0.185	-0.229	-0.116	-0.159	-1.054	-3.172	-2.392	-2.948	-3.092	-1.318	-1.1	-1.152	-1.001
345	PFLU_RS01990	nuclease	PFLU0404	-0.07	-0.111	0.064	-0.019	0.072	0.152	0.036	0.157	0	0.054	0.148	0.003	-0.092	0.093	-0.033	0.038	0.192	0.109	-0.013	-0.184	0.046	0.036	-0.074	0.102	0.52	0.528	0.25	-0.023
346	PFLU_RS01995	malate dehydrogenase	PFLU0405	-0.087	-0.151	0.064	-0.199	-1.537	-1.403	-1.408	-1.317	-1.749	-2.513	-1.902	-2.041	-3.101	-2.961	-3.122	-2.907	-0.745	-0.258	-0.331	-0.54	-3.472	-3.199	-3.542	-3.484	-1.177	-0.474	-0.853	-1.272
347	PFLU_RS02000	penicillin-binding protein 1A	PFLU0406	0.817	0.844	-0.096	-0.051	0.255	0.062	-0.045	0.668	0.22	-0.065	0.001	0.489	0.317	-0.038	0.537	0.477	0.514	0.528	0.689	0.66	-0.681	-0.777	-0.887	-0.517	-1.919	-1.314	-1.761	-2.201
348	PFLU_RS02005	type IV pilus assembly protein PilM		-0.236	0.013	-0.038	-0.001	-0.004	-0.272	0.202	-0.006	0.05	0.067	-0.047	0.1	-0.106	-0.15	0.127	0.026	-0.061	-0.097	0.157	0.073	-0.129	-0.15	-0.145	-0.256	0.866	0.439	0.03	0.407
349	PFLU_RS02010	fimbriae biosynthesis protein	PFLU0408	0.351	0.249	-0.158	0.129	0.098	0.149	0.129	-0.009	0.104	-0.029	0.009	0.11	-0.131	-0.509	0.054	0.102	-0.074	-0.03	-0.202	-0.246	0.028	-0.424	-0.345	-0.136	-1.869	0.559	0.921	-0.506
350	PFLU_RS02015	type 4a pilus biogenesis protein PilO	PFLU0409	0.028	-0.049	-0.029	-0.066	-0.098	0.108	0.008	0.116	-0.101	0.078	-0.06	0.128	-0.015	0.122	-0.089	-0.171	-0.338	-0.046	-0.015	-0.105	-0.477	-0.961	-0.201	-0.87	-0.101	0.268	0.37	0.511
351	PFLU_RS02020	type IV pilus secretin PilQ family protein		0.251	-0.022	-0.003	0.128	-0.026	-0.01	0.183	-0.064	-0.103	0.041	0.134	0.195	0.094	0.146	-0.038	0.006	-0.025	0.093	-0.107	0.043	-0.012	0.223	-0.442	-0.188	0.691	0.993	-0.084	0.502
352	PFLU_RS02035	AAA family ATPase	PFLU0413	0.054	0.14	-0.022	-0.382	0.051	0.063	-0.018	-0.224	-0.126	-0.01	-0.056	-0.125	-0.291	0.113	-0.123	-0.08	0.125	0.104	0.049	-0.428	1.504	1.477	1.437	1.58	-1.108	-1.068	-0.644	-1.591
353	PFLU_RS02040	hypothetical protein		-0.326	-0.268	-0.204	-0.455	-0.348	-0.197	-0.291	-0.182	0.007	-0.09	-0.123	-0.143	-0.201	-0.44	-0.429	-0.284	-0.093	-0.048	-0.009	-0.253	0.399	0.129	-0.179	0.426	0.134	0.195	-0.04	-0.801
354	PFLU_RS02045	glutamate synthase large subunit	PFLU0414	-0.457	-0.389	-0.64	-0.678	-1.014	-0.855	-0.978	-0.911	0.25	0.027	0.214	0.225	-0.31	-0.695	-0.562	-0.551	-0.277	-0.416	-0.403	-0.307	1.252	1.335	1.358	1.313	0.14	-0.137	-0.182	0.129
355	PFLU_RS02050	NAD(P)-binding protein	PFLU0415	-0.861	-0.721	-0.946	-1.064	-1.491	-1.071	-1.2	-1.205	-0.02	-0.224	-0.046	0.015	-0.671	-0.881	-0.856	-0.827	-0.418	-0.745	-0.798	-0.493	1.564	1.458	1.558	1.565	0.689	-0.554	0.159	-0.173
356	PFLU_RS02060	MFS transporter	PFLU0417	0.084	0.022	0.072	-0.01	0.069	-0.025	0.067	0.042	-0.031	-0.065	0.098	0.015	0.063	0.109	-0.038	0.012	-0.003	0.139	-0.014	-0.169	-0.083	0.211	-0.011	0.153	-0.16	-0.204	0.358	-0.136
357	PFLU_RS02065	LysR family transcriptional regulator	PFLU0418	-0.073	0.019	-0.169	-0.223	-0.136	0.071	0.056	-0.336	-0.19	-0.49	-0.29	-0.041	-0.147	-0.194	-0.234	-0.274	-0.276	-0.158	-0.006	-0.053	-0.554	-0.864	-0.371	-0.247	-0.118	0.452	0.259	0.235
358	PFLU_RS02070	hypothetical protein	PFLU0419	0.125	-0.178	0.096	-0.091	-0.007	0.039	-0.129	0.037	-0.144	-0.133	-0.086	0.101	0.03	-0.115	0.023	0.021	0.083	-0.005	-0.019	0.04	0.084	0.228	-0.31	-0.2	-0.125	0.02	-0.165	0.197
359	PFLU_RS02075	beta-ketoacyl-ACP synthase	PFLU0420	0.084	0.025	0.131	0.053	0.159	0.196	0.188	0.126	0.181	0.032	0.06	-0.024	0.108	0.078	0.039	0.13	0.096	0.224	0.095	-0.018	0.293	0.366	0.299	0.055	0.349	0.36	0.541	0.263
360	PFLU_RS02080	3-oxoacyl-ACP reductase FabG	PFLU0421	0.021	0.334	0.015	0.122	0.206	0.366	-0.015	0.076	0.204	0.163	0.323	-0.036	-0.01	0.342	0.293	-0.189	0.173	0.312	0.228	-0.253	0.229	-0.015	0.445	0.099	0.411	-0.351	0.83	-1.423
361	PFLU_RS02085	hotdog family protein	PFLU0422	0.084	-0.251	-0.131	0.117	-0.212	-0.098	-0.102	-0.057	0.051	-0.172	-0.203	-0.212	-0.12	-0.393	0.069	-0.117	0.026	0.136	-0.085	0.227	0.324	-0.182	-0.645	-0.128	-0.47	1.106	0.409	0.635
362	PFLU_RS02090	beta-ketoacyl-[acyl-carrier-protein] synthase family protein	PFLU0423	0	0.09	0.034	-0.007	-0.246	-0.113	-0.097	-0.143	0.198	0.082	0.1	0.156	-0.05	-0.041	0.182	-0.043	-0.045	0.237	0.08	0.041	0.139	0.373	-0.009	0.034	-0.004	-0.163	-0.771	0.327
363	PFLU_RS02095	hypothetical protein	PFLU0424	0.32	0.178	0.046	-0.028	-0.087	0.112	0.416	-0.088	-0.259	0.374	-0.13	0.223	0.253	-0.102	0.212	0.236	-0.274	0.05	0.362	0.441	0.495	0.22	0.518	-0.035	-0.062	2.209	-1.105	2.236
364	PFLU_RS02100	class I SAM-dependent methyltransferase	PFLU0425	-0.007	-0.122	0.042	-0.077	0.081	0.035	-0.012	-0.049	0.11	0.019	0.161	-0.063	-0.018	-0.043	0.054	-0.069	0.011	0.1	0.03	-0.087	0.115	0.107	0.059	-0.02	0.045	0.145	0.961	0.397
365	PFLU_RS02105	NAD(P)/FAD-dependent oxidoreductase	PFLU0426	0.123	-0.117	0.27	0.038	0.185	0.147	0.242	-0.176	0.055	0.218	0.152	0.193	0.228	0.315	0.197	0.158	0.275	0.251	0.461	-0.254	0.11	0.61	0.354	0.333	0.803	-1.447	0.22	0.237
366	PFLU_RS02110	MMPL family transporter	PFLU0427	-0.044	0.002	0.074	0.071	0.144	0.08	-0.103	0.064	0.095	-0.05	0.149	0.181	0.12	-0.025	-0.054	0.3	-0.009	0.187	0.151	-0.004	0.258	0.066	0.12	0.336	-0.284	0.756	-0.035	0.14
367	PFLU_RS02115	outer membrane lipoprotein carrier protein LolA	PFLU0428	0.044	0.073	0.057	0.167	-1.123	-0.22	0.331	0.263	0.166	-0.46	0.332	0.243	-0.255	-0.179	0.003	-0.292	0.598	0.051	0.583	-0.036	1.342	-0.434	0.444	-0.203	1.81	-0.878	-0.979	-0.001
368	PFLU_RS02120	acyl-CoA thioesterase	PFLU0429	-0.269	-0.161	-0.014	-0.038	-0.094	-0.088	-0.026	-0.04	-0.007	-0.083	-0.051	-0.027	0.032	-0.008	-0.015	-0.161	0.069	-0.253	-0.025	0.069	-0.058	-0.168	-0.369	-0.053	-0.385	-0.356	-0.86	-1.005
369	PFLU_RS02125	aromatic amino acid lyase	PFLU0430	0.102	0.033	0.102	0.178	0.117	0.077	0.143	-0.023	-0.045	0.042	0.048	0.134	0.085	-0.038	-0.017	0.131	-0.068	0.05	0.131	0.046	0.299	0.135	0.291	-0.124	0.129	-0.367	-0.284	0.311
370	PFLU_RS02130	glycosyl transferase		-0.45	-1.081	-0.335	0.21	-0.98	0.224	-0.256	-0.753	-0.262	-0.348	-0.334	-0.46	0.054	-0.486	-0.78	-0.868	-0.377	-0.362	-0.9	-2.112	-0.745	-0.648	-0.358	0.423	-0.919	-0.086	2.019	0.508
371	PFLU_RS02135	glycosyltransferase family 2 protein		-0.128	-0.308	-0.386	-0.038	-0.12	0.335	-0.018	0.1	-0.028	-0.317	-0.133	0.129	-0.13	-0.34	0.209	0.301	0.223	-0.164	-0.153	0.213	-0.187	-0.031	-0.395	-0.375	0.032	0.264	0.865	0.77
372	PFLU_RS02140	AMP-binding protein	PFLU0433	-0.007	0.116	0.098	0.067	0.006	0.136	0.01	-0.073	0.021	0.082	0.115	0.081	0.015	0.006	0.126	0.077	0.046	0.139	0.152	0.074	0.112	0.339	0.333	0.318	0.385	-0.371	-0.199	0.797
373	PFLU_RS02145	membrane protein	PFLU0434	-0.117	-0.104	-0.012	-0.075	-0.096	-0.221	-0.14	0.103	0.161	-0.146	0.117	0.067	0.068	-0.02	-0.045	-0.132	-0.056	-0.06	-0.005	0.019	0.211	-0.012	0.168	0.453	-1.532	0.443	-1.565	-0.113
374	PFLU_RS02150	acyl carrier protein	PFLU0435	-0.069	-0.29	0.061	-0.027	0.294	-0.098	-0.431	-0.08	-0.292	-0.236	-0.129	0.049	-0.066	0.168	0.133	0.265	-0.21	0.178	0.044	-0.34	0.454	0.219	-0.2	0.28	-0.242	0.758	-0.994	-0.746
375	PFLU_RS02155	acyl carrier protein	PFLU0436	-0.006	0.048	0.116	0.135	0.167	-0.073	0.116	-0.027	-0.007	-0.049	0.159	0.263	-0.039	0.215	0.005	-0.015	0.579	0.104	0.038	-0.627	-0.109	0.067	0.296	0.338	-0.321	0.511	-0.169	0.177
376	PFLU_RS02160	1-acyl-sn-glycerol-3-phosphate acyltransferase	PFLU0437	-0.106	-0.02	0.076	0.186	0.089	0.143	0.151	-0.064	0.025	0.077	-0.001	-0.003	0.295	0.229	0.016	0.101	-0.098	0.067	0.037	-0.102	0.203	-0.054	0.008	0.259	0.143	-0.403	0.39	-0.477
377	PFLU_RS02165	beta-ketoacyl synthase chain length factor	PFLU0438	0.057	-0.296	0.145	-0.289	0.323	0.279	0.029	0.337	-0.39	-0.411	-0.066	-0.079	-0.063	0.035	0.108	0.1	0.055	-0.088	0.155	-0.309	-0.197	-0.288	0.304	0.297	-1.431	0.191	0.21	0.14
378	PFLU_RS02170	ParA family protein	PFLU0439	-0.163	-0.066	0.002	0.019	0.004	0.043	0.042	-0.087	0.175	0.26	0.41	0.19	-0.089	-0.04	-0.167	-0.16	0.035	0.018	0.077	0.131	0.442	0.558	0.423	0.235	-1.199	-0.385	-1.933	-0.741
379	PFLU_RS02175	hypothetical protein	PFLU0440	0.048	0.194	0.174	0.329	0.136	0.306	0.103	-0.169	0.153	-0.053	0.486	0.439	0.02	0.179	0.241	0.383	0.256	-0.003	0.043	-0.187	0.151	-1.314	0.183	-0.411	-0.47	-1.108	-0.173	0.744
380	PFLU_RS02180	thioredoxin TrxC	PFLU0441	-0.896	-0.234	-0.424	-0.342	0.017	0.244	0.371	0.139	-1.45	-0.345	0.765	-0.834	-1.228	-1.117	0.595	0.387	-0.092	-0.263	0.171	-1.463	-0.299	-2.633	-0.1	0.967	-3.03	-2.418	0.177	-3.158
381	PFLU_RS02185	type II toxin-antitoxin system HigB family toxin	PFLU0442	0.116	-0.174	0.072	0.069	-0.02	0.102	0.165	-0.069	0.297	-0.115	-0.065	-0.026	-0.137	-0.232	0.058	-0.322	-0.133	-0.06	-0.004	0.146	0.109	-0.116	-0.46	-0.115	0.46	0.488	0.71	0.051
382	PFLU_RS02190	transcriptional regulator	PFLU0443	0.043	-0.062	-0.018	0.065	0.099	-0.125	-0.004	-0.049	0.007	-0.105	-0.015	-0.072	0.047	-0.099	0.02	0.029	-0.015	-0.017	-0.046	-0.281	-0.175	-0.036	-0.387	-0.084	0.036	-0.457	0.171	-0.444
383	PFLU_RS02195	YdiU family protein	PFLU0444	0.012	-0.048	-0.149	-0.046	0.05	-0.081	0.056	0	-0.038	-0.041	-0.112	-0.093	0.022	-0.02	0.09	-0.037	-0.115	-0.036	0.057	-0.072	-0.261	-0.284	-0.302	-0.223	-0.237	-0.566	0.094	0.03
384	PFLU_RS02200	mechanosensitive channel MscK	PFLU0445	0.11	0.075	0.01	0.003	-0.002	-0.016	-0.066	-0.031	-0.085	0.032	0.089	-0.039	-0.029	-0.014	-0.032	-0.065	-0.022	-0.069	-0.051	-0.087	0.064	-0.047	-0.01	0.106	0.265	0.261	0.408	0.234
385	PFLU_RS02205	potassium/proton antiporter	PFLU0446	-0.915	-0.851	-0.238	-0.53	-0.229	0.587	0.342	-0.12	2.204	1.876	2.21	1.777	-0.636	0.281	-0.555	-0.574	0.397	0.22	0.523	0.146	3.274	3.089	3.28	2.73	-2.536	-1.373	-1.929	-1.88
386	PFLU_RS02210	methyl-accepting chemotaxis protein	PFLU0447	0.084	-0.051	-0.062	0.045	-0.032	-0.2	0.044	0.066	-0.147	0.05	0.026	-0.036	-0.057	0.008	-0.054	0.064	0.109	-0.096	-0.018	-0.1	0.122	-0.037	0.005	-0.262	0.329	0.044	-0.241	0.377
387	PFLU_RS02215	hypothetical protein	PFLU0448	0.106	-0.394	0.242	0.045	-0.385	-0.402	0.218	0.31	-0.486	-0.525	-0.964	0.605	0.703	0.174	-0.316	-0.001	-0.042	0.092	0.261	-0.174	-0.156	-3.337	0.022	-0.392	0.681	-0.275	-1.344	0.477
388	PFLU_RS02220	cell division protein ZapA	PFLU0449	0.107	0.317	-0.217	-0.139	-0.128	-0.119	0.267	-0.11	0.18	-0.042	0.153	0.052	0.035	0.323	0.088	0.267	0.243	0.562	0.134	0.126	-1.033	-0.593	0.225	0.585	0.606	0.907	-2.566	-0.279
389	PFLU_RS02225	acyl-CoA dehydrogenase	PFLU0450	-0.02	0.057	0.014	0.015	-0.138	0.04	-0.065	-0.127	-0.048	-0.047	-0.022	0.002	0.036	0.017	-0.144	-0.055	-0.056	0.059	0.057	-0.054	0.008	0.017	-0.128	0.031	0.098	0.026	0.553	0.327
390	PFLU_RS02230	trifunctional transcriptional regulator/proline dehydrogenase/L-glutamate gamma-semialdehyde dehydrogenase	PFLU0451	-0.075	-0.06	0.026	0.011	0.006	-0.042	-0.144	-0.038	-0.116	-0.095	-0.039	-0.049	-0.017	-0.032	-0.048	-0.042	0.062	0.086	0.102	0.157	-0.175	-0.148	-0.194	-0.218	-0.027	-0.15	-0.783	-0.346
391	PFLU_RS02235	sodium/proline symporter PutP	PFLU0452	0.13	0.096	-0.022	0.073	0.139	-0.008	0.091	0.104	0.022	0.05	0.03	-0.022	0.024	0.033	-0.054	0.073	0.043	0.04	0.005	0.005	0.034	0.145	-0.096	-0.208	0.033	-0.248	-0.757	-0.457
392	PFLU_RS02240	type VI secretion system tip protein VgrG	PFLU0453	-0.044	-0.067	-0.075	-0.005	-0.02	-0.092	-0.159	-0.109	-0.191	-0.047	-0.169	-0.094	-0.151	-0.135	-0.009	-0.121	-0.062	0.033	-0.135	-0.121	-0.041	-0.19	-0.177	-0.335	-0.55	0.216	0.338	-0.401
393	PFLU_RS02245	DUF4123 domain-containing protein	PFLU0454	-0.161	0.092	-0.149	0.081	0.105	0.068	-0.023	-0.244	-0.508	-0.245	-0.184	-0.009	0	0.199	-0.105	0	-0.052	-0.162	0.058	-0.087	-0.018	0.041	0.215	-0.122	0.152	0.387	-0.005	-0.38
394	PFLU_RS02250	O-acetylhomoserine aminocarboxypropyltransferase/cysteine synthase	PFLU0455	0.066	0.119	0.022	-0.083	0.021	-0.002	0.01	0.104	-0.09	0.021	0.009	0.002	-0.059	-0.078	-0.021	-0.052	-0.056	-0.008	0.014	0.126	0.037	0.01	-0.017	-0.12	-0.12	-0.309	0.083	0.402
395	PFLU_RS02255	23S rRNA (adenine(2030)-N(6))-methyltransferase RlmJ	PFLU0456	-0.021	0.286	-0.005	0.268	0.279	0.168	-0.094	0.06	-0.235	0.219	0.145	-0.122	0.369	0.43	-0.076	-0.085	-0.046	0.166	-0.127	0.134	-0.42	-0.581	0.029	0.116	-0.478	-0.541	-0.293	-1.71
396	PFLU_RS02260	peptide-methionine (S)-S-oxide reductase MsrA	PFLU0457	0.005	0.056	0.079	-0.116	0.071	0.038	-0.082	-0.051	-0.013	0.075	-0.013	-0.073	-0.069	-0.031	-0.025	0.084	0.038	0.023	0.066	0.009	-0.035	-0.069	0.05	0.276	0.455	0.316	-0.086	0.086
397	PFLU_RS02265	EAL domain-containing protein	PFLU0458	0.111	0.128	0.355	0.238	0.086	0.095	0.14	0.238	-0.032	0.105	0.157	-0.039	0.091	0.063	0.122	0.09	-0.12	-0.093	-0.124	-0.274	-0.728	-0.418	-1.066	-0.64	-0.146	0.378	-0.155	-0.569
398	PFLU_RS02275	pyruvate dehydrogenase (acetyl-transferring), homodimeric type	PFLU0460	-2.011	-2.139	-2.538	-2.414	-1.288	-1.273	-0.968	-2.338	-2.166	-2.523	-1.589	-1.66	-2.249	-1.829	-1.868	-2.001	-2.184	-1.657	-1.12	-1.386	-2.228	-1.917	-2.134	-1.999	2.476	3.334	3.415	2.234
399	PFLU_RS02280	bifunctional [glutamate--ammonia ligase]-adenylyl-L-tyrosine phosphorylase/[glutamate--ammonia-ligase] adenylyltransferase	PFLU0461	-0.102	0.185	0.29	0.411	0.428	1.115	0.758	0.388	-1.178	-1.264	-1.263	-1.175	-0.358	-0.309	-0.215	-0.179	0.381	0.516	0.085	-0.038	0.783	0.948	0.981	1.083	-0.935	-1.263	-1.358	-1.036
400	PFLU_RS02310	LPS kinase	PFLU0467	-0.083	-0.268	-0.093	-0.141	-0.25	-0.032	-0.2	-0.275	-0.184	-0.227	0.165	-0.456	-0.037	0.103	-0.28	-0.289	-0.489	-0.356	-0.243	-0.684	-3.647	-3.848	-3.918	-4.699	-2.85	-2.21	-2.453	-2.748
401	PFLU_RS02320	sugar ABC transporter substrate-binding protein	PFLU0469	0.062	0.008	0.156	0.078	0.055	-0.119	0.016	-0.049	-0.127	-0.025	-0.011	0.094	-0.038	-0.047	-0.017	0.081	0.052	0.209	-0.076	-0.11	-0.107	0.025	0.045	0.19	0.481	-0.391	0.231	0.279
402	PFLU_RS02325	ATP-binding cassette domain-containing protein		0.176	-0.238	0.381	-0.15	0.003	-0.347	0.158	0.223	0.351	0.009	0.072	-0.105	0.051	0.161	-0.232	-0.239	0.282	0.068	-0.248	-0.015	0.312	-0.725	0.147	-0.307	0.705	0.384	-1.346	0.657
403	PFLU_RS02330	ABC transporter permease	PFLU0471	-0.008	0.147	-0.106	0.093	0.054	0.02	-0.071	0.045	-0.002	-0.142	-0.101	-0.015	-0.077	-0.024	-0.032	-0.061	-0.066	0.022	-0.048	-0.077	-0.107	-0.051	-0.036	0.056	-0.085	-0.374	-0.544	0.023
404	PFLU_RS02335	hypothetical protein	PFLU0472	0.103	-0.048	-0.008	-0.067	-0.115	-0.028	0.032	-0.099	-0.027	0.009	-0.05	-0.054	-0.075	-0.06	-0.13	0.196	-0.051	0.04	-0.034	-0.103	0.1	0.119	-0.013	0.352	-0.347	0.233	0.65	-0.102
405	PFLU_RS02340	TonB-dependent receptor	PFLU0473	0.07	0.044	0.096	-0.033	0.044	0.025	0.032	0.017	0.061	-0.073	-0.089	-0.009	0.03	0.107	0.076	0.072	0.206	0.096	0.106	0.068	0.07	0.056	0.041	0.004	-0.266	-0.029	0.335	0.152
406	PFLU_RS02345	YceK/YidQ family lipoprotein	PFLU0474	-0.002	-0.07	0.036	-0.088	0.017	0.038	0.028	0.006	-0.084	-0.028	-0.178	-0.035	-0.025	-0.03	0.122	-0.035	-0.092	-0.039	-0.113	0.197	0	0.348	0.024	-0.039	-0.492	-0.045	0.179	0.414
407	PFLU_RS02350	carbamoyltransferase	PFLU0475	-0.254	-0.37	-0.1	-0.349	0.143	-0.211	0.3	-0.115	0.016	0.202	0.189	0.127	-0.355	-0.307	-0.358	-0.47	0.026	0.347	0.142	0.212	-2.703	-2.076	-3.411	-3.647	-2.206	-1.723	-1.392	-2.278
408	PFLU_RS02355	GNAT family N-acetyltransferase	PFLU0476	-1.666	-1.758	-1.377	-1.027	-0.608	-0.413	-0.542	-0.37	-1.505	-0.185	-1.111	-0.625	-0.845	-1.122	-0.952	-1.526	-1.049	-0.48	-0.515	-0.854	-1.175	-1.444	-0.974	-2.057	1.59	2.481	3.243	2.558
409	PFLU_RS02360	PIG-L family deacetylase	PFLU0477	-0.717	-0.939	-0.462	-0.32	-0.52	-0.344	-0.201	-0.23	-0.324	-0.218	-0.194	-0.124	-0.398	-0.585	-0.429	-0.508	-0.54	-0.119	-0.351	-0.076	-0.404	-0.593	-0.582	-0.532	0.93	0.81	0.72	0.682
410	PFLU_RS02365	glycosyltransferase	PFLU0478	-2.341	-2.081	-1.43	-1.971	-0.06	-0.313	-0.682	-0.737	-0.784	-0.252	-0.604	-0.832	-2.353	-1.923	-1.99	-2.246	-0.809	0.358	0.413	-1.417	-0.681	0.214	-0.513	-0.585	10.636	11.006	11.422	9.916
411	PFLU_RS02370	glycosyltransferase	PFLU0479	-2.207	-2.032	-0.537	-0.721	0.28	0.157	0.686	0.403	-0.949	-0.08	-0.502	-0.378	-1.236	-1.226	-0.806	-0.926	-0.246	0.48	0.222	-0.078	0.752	1.186	1.513	0.018	10.845	11.53	11.813	10.465
412	PFLU_RS02395	hypothetical protein	PFLU0485	0.125	-0.129	0.056	0.123	0.427	0.295	0.171	0.165	0.032	-0.076	-0.025	0.228	-0.004	-0.113	0.182	-0.049	0.238	0.243	0.124	0.045	-0.965	-0.596	-0.35	-0.183	-0.807	-0.242	-0.552	-0.811
413	PFLU_RS02410	multidrug efflux SMR transporter	PFLU0488	0.036	0.486	-0.088	-0.111	-0.134	-0.195	0.066	-0.712	0.126	-0.067	-0.172	-0.1	0.286	-0.042	-0.142	0.287	0.005	-0.32	0.359	-0.667	-0.575	-0.029	0.605	0.012	0.813	-1.656	-1.243	1.085
414	PFLU_RS02415	LysR family transcriptional regulator	PFLU0489	-0.106	0.084	-0.078	-0.042	-0.062	-0.052	-0.096	-0.085	-0.111	-0.105	0.032	0.013	0.002	-0.123	-0.177	-0.093	-0.234	-0.159	-0.39	-0.201	0.107	-0.03	0.03	0.037	0.49	0.149	0.196	-0.014
415	PFLU_RS02425	TolC family outer membrane protein	PFLU0491	0.086	0.008	0.011	-0.088	-0.02	-0.064	-0.094	0.036	-0.183	0.01	0.016	-0.066	0.023	-0.01	0.05	0.084	-0.014	-0.087	-0.041	0.129	1.018	1.108	1.092	0.984	0.786	0.738	0.822	0.531
416	PFLU_RS02430	phosphomethylpyrimidine synthase ThiC	PFLU0492	-2.8	-2.956	-2.142	-2.592	-2.448	-0.663	-1.753	-2.521	-1.518	-1.914	-1.615	-2.442	-1.827	-2.538	-1.831	-2.536	0.125	0.151	-0.051	-0.004	-3.612	-3.085	-3.232	-3.176	-0.187	-0.376	-0.246	-0.215
417	PFLU_RS02435	putative hydroxymethylpyrimidine transporter CytX	PFLU0493	-0.161	-0.037	-0.067	-0.139	-0.12	-0.108	-0.203	-0.254	0.122	-0.085	0.078	0.064	0.146	-0.061	-0.126	0.022	0.015	-0.2	-0.304	-0.234	-0.126	0.374	0.282	0.438	0.382	0.244	0.594	0.514
418	PFLU_RS02440	DUF3298 domain-containing protein	PFLU0494	-0.055	-0.126	0.095	0.118	-0.256	-0.338	-0.304	-0.075	-0.017	-0.037	-0.101	0.02	-0.192	-0.136	-0.023	-0.113	-0.15	-0.046	-0.247	-0.309	0.399	0.132	0.322	0.326	-0.392	-0.63	-0.339	-0.815
419	PFLU_RS02445	NUDIX domain-containing protein	PFLU0495	0.085	0.056	0.219	0.183	0.043	-0.112	-0.023	0.086	0.148	-0.034	0.134	0.221	0.077	0.112	0.017	-0.04	-0.063	0.131	-0.009	0.019	0.257	0.173	0.158	0.247	0.372	0.37	-0.377	-0.665
420	PFLU_RS02450	DUF1249 domain-containing protein	PFLU0496	-0.002	0.049	-0.074	-0.007	0.282	-0.042	0.06	0.093	-0.229	-0.282	-0.222	-0.197	0.054	0.115	-0.158	0.089	-0.007	0.09	0.038	0.019	-0.535	-0.883	-0.606	-0.896	-0.752	-0.084	-0.363	-0.17
421	PFLU_RS02460	alpha/beta fold hydrolase	PFLU0498	-0.08	0.049	-0.128	-0.069	0.074	-0.174	-0.063	0.129	-0.007	0.08	0.023	0.201	0.02	-0.01	0.14	0.083	-0.013	0.249	-0.084	-0.104	-0.178	0.22	0.138	-0.018	-1.415	-1.839	-1.518	-1.543
422	PFLU_RS02470	hypothetical protein	PFLU0500	0.266	0.039	-0.092	-0.301	-0.02	-0.075	0.034	0.183	0.28	-0.008	0.067	-0.034	-0.217	0.224	-0.088	-0.273	0.16	-0.129	-0.445	0.112	-0.316	-0.586	-0.28	-0.986	-0.091	0.026	1.059	-0.593
423	PFLU_RS02480	hypothetical protein	PFLU0502	-0.039	-0.026	-0.063	-0.039	-0.194	-0.424	-0.134	-0.099	-0.031	0	-0.15	-0.238	-0.054	-0.165	-0.167	-0.217	-0.023	-0.156	0.065	-0.005	0.134	0.167	-0.264	0.003	-0.045	0.815	0.387	0.975
424	PFLU_RS02490	phosphoserine phosphatase SerB	PFLU0504	-2.211	-2.216	-2.911	-2.405	-2.686	-2.581	-2.468	-2.547	-2.237	-1.956	-2.01	-2.497	-2.641	-2.766	-2.608	-2.262	-2.027	-2.43	-2.67	-2.387	-2.717	-1.599	-2.34	-2.48	-1.779	-1.924	-2.028	-2.283
425	PFLU_RS02500	sulfurtransferase	PFLU0506	-0.061	-0.242	-0.288	-0.391	-0.114	-0.125	-0.157	-0.194	-0.719	-0.696	-0.682	-0.583	-0.347	-0.439	-0.416	-0.399	-0.576	-0.234	-0.625	-0.573	-1.104	-1.088	-1.017	-0.805	-0.015	0.081	0.489	-0.247
426	PFLU_RS02505	HDOD domain-containing protein	PFLU0507	0.097	0.159	0.119	0.151	0.144	0.028	0.018	0.178	0.219	0.186	0.08	0.105	0.179	0.179	0.252	0.198	0.235	0.096	-0.006	-0.009	-0.088	-0.23	0.24	0.218	0.776	-0.611	-1.06	0.647
427	PFLU_RS02510	flagellar motor stator protein MotA	PFLU0508	0.072	0.124	0.342	0.532	0.566	0.917	0.481	-0.096	0.808	0.48	0.322	0.332	0.046	0.034	-0.449	-0.094	0.771	0.69	0.523	0.696	0.715	0.986	1.052	0.711	1.31	1.911	1.878	1.576
428	PFLU_RS02515	flagellar motor protein MotB	PFLU0509	-0.028	0.443	0.716	0.995	0.612	1.327	0.481	-0.021	0.669	0.618	0.678	0.305	0.073	0.353	-0.245	-0.426	1.056	1.094	0.356	0.572	0.08	1.382	0.649	1.046	0.737	0.785	1.624	1.336
429	PFLU_RS02520	hypothetical protein	PFLU0510	0	0.132	0.013	0.099	0.124	-0.047	0.047	0.018	0.086	-0.111	-0.024	0.009	0.052	-0.074	-0.033	0.055	-0.132	-0.068	-0.186	-0.353	0.216	-0.345	0.021	0.144	-0.187	-0.274	0.409	0.389
430	PFLU_RS02535	trimeric intracellular cation channel family protein	PFLU0513	0.263	0.13	0.156	0.074	0.146	0.034	0.032	0.186	0.031	-0.022	0.01	0.003	0.147	0.034	0.122	0.299	0.004	0.19	0.002	0.134	0.057	0.041	-0.087	-0.33	0.184	0.392	0.64	0.076
431	PFLU_RS02540	tRNA epoxyqueuosine(34) reductase QueG	PFLU0514	-0.167	-0.014	-0.028	-0.017	-0.042	-0.269	-0.197	-0.087	-0.243	-0.317	-0.19	-0.251	-0.099	0.039	-0.133	0.015	-0.064	-0.159	-0.082	-0.156	-0.618	-0.332	-0.392	-0.502	0.039	0.044	-0.414	-0.397
432	PFLU_RS02545	NAD(P)H-hydrate dehydratase	PFLU0515	0.047	0.174	0.229	0.124	-0.209	-0.296	-0.074	-0.113	-0.073	-0.364	-0.182	-0.098	-0.193	-0.071	-0.128	0.112	0.191	0.242	-0.371	-0.462	-1.318	-1.01	-1.736	-1.239	-0.224	-1.438	0.048	0.061
433	PFLU_RS02555	AMIN domain-containing protein	PFLU0517	0.126	0.137	0.086	-0.049	-0.16	-0.247	-0.045	-0.276	0.008	-0.002	-0.309	-0.083	-0.167	0.141	0.095	0.262	0.011	0.013	0.193	0.409	0.555	0.663	0.788	0.827	3.45	3.26	3.877	3.528
434	PFLU_RS02560	DNA mismatch repair endonuclease MutL	PFLU0518	0.024	-0.012	0.006	0.092	0.198	0.074	0.128	-0.059	-0.054	-0.008	-0.07	-0.096	0.079	-0.009	0.08	0.075	0.145	0.265	0.049	0.062	1.171	1.042	0.962	1.081	1.924	2.249	2.239	1.928
435	PFLU_RS02565	tRNA (adenosine(37)-N6)-dimethylallyltransferase MiaA	PFLU0519	-1.861	-1.768	-1.737	-2.075	-2.471	-2.559	-1.432	-1.563	-2.545	-2.658	-2.573	-2.623	-1.909	-1.677	-1.945	-2.102	-1.858	-1.98	-1.718	-2.382	-1.949	-2.079	-2.294	-2.157	4.512	5.459	5.536	4.715
436	PFLU_RS02575	GTPase HflX	PFLU0521	-0.049	-0.013	0.042	-0.022	0.018	0.09	-0.056	-0.017	0.036	0	-0.038	0.018	-0.047	0.127	0.076	0.074	-0.007	0.055	0	0.038	0.43	0.656	0.439	0.519	-0.464	0.009	-0.324	-0.645
437	PFLU_RS02580	FtsH protease activity modulator HflK	PFLU0522	-0.403	0.376	-0.4	-0.562	-0.522	-0.449	-0.382	-0.184	0.479	0.51	0.528	0.543	-0.986	-0.813	-0.849	-0.77	-0.769	-0.508	-0.489	-1.252	-0.715	-0.363	-0.173	-0.119	1.074	1.917	1.767	0.886
438	PFLU_RS02585	protease modulator HflC	PFLU0523	-0.199	0.031	0.099	-0.654	-0.872	-0.122	-0.694	0.099	1.344	0.802	0.008	0.404	-1.184	-0.892	-1.637	-0.718	-0.651	-0.623	-0.896	-0.255	-0.36	-0.739	-0.116	-0.873	1.028	2.02	2.07	0.724
439	PFLU_RS02590	ATP phosphoribosyltransferase regulatory subunit	PFLU0524	-4.64	-4.796	-4.751	-4.607	-4.533	-4.644	-4.619	-4.423	-4.512	-4.512	-4.651	-4.711	-4.583	-4.244	-4.694	-4.514	-4.232	-4.379	-3.336	-4.43	-4.525	-4.193	-4.193	-4.265	-1.774	-1.122	-1.769	-2.151
440	PFLU_RS02600	methyl-accepting chemotaxis protein	PFLU0526	-0.007	-0.009	0.002	-0.134	0.068	-0.085	0.039	0.064	0.074	0.002	0.053	0.044	0.102	0.001	-0.031	-0.032	-0.104	0.172	-0.125	-0.055	0.085	-0.035	-0.143	-0.228	0.119	0.769	0.299	0.191
441	PFLU_RS02605	iron ABC transporter permease	PFLU0527	0.036	0.002	0.003	-0.001	-0.035	-0.093	-0.106	-0.015	-0.074	-0.035	-0.069	0.004	-0.046	-0.033	-0.079	-0.062	-0.122	-0.014	-0.074	-0.032	-0.133	-0.198	-0.107	0.056	0.086	0.366	0.416	0.069
442	PFLU_RS02610	iron ABC transporter substrate-binding protein	PFLU0528	0.055	0.027	0.001	-0.077	0.063	0.006	-0.014	0.005	-0.066	0.007	0.013	0.025	-0.045	-0.005	0.041	-0.094	0.001	0.005	0	-0.064	-0.096	0.026	-0.048	0.097	-0.248	0.211	-0.592	-0.035
443	PFLU_RS02625	ribonuclease R	PFLU0530	-0.953	-0.957	-1.223	-1.175	-1.553	-1.592	-1.431	-1.674	-1.71	-1.816	-1.669	-1.677	-1.773	-1.114	-1.422	-1.617	-1.497	-1.586	-1.44	-1.827	-0.099	0.056	0.107	0.108	-0.422	-0.434	-0.525	-1.175
444	PFLU_RS02630	23S rRNA (guanosine(2251)-2'-O)-methyltransferase RlmB	PFLU0531	0.215	0.109	0.098	0.047	-0.071	0.038	0.122	0.116	0.206	0.18	0.358	0.231	0.093	0.148	-0.08	-0.047	0.301	-0.07	-0.119	-0.275	0.049	0.226	0.248	-0.575	-0.565	1.486	-0.873	0.68
445	PFLU_RS02645	hypothetical protein	PFLU0535	0.037	-0.223	-0.09	-0.01	-0.179	-0.038	-0.154	-0.015	-0.352	-0.27	-0.186	-0.04	-0.028	0.147	0.03	0.089	-0.138	-0.085	0.015	-0.348	-0.91	-1.353	-0.727	-1.161	0.261	-0.084	0.576	-0.232
446	PFLU_RS02660	YgiQ family radical SAM protein	PFLU0538	0.037	-0.034	0.011	0.005	0.062	0.016	-0.052	-0.092	-0.07	-0.128	-0.115	0	-0.103	-0.059	0.011	-0.071	0.055	-0.021	0.067	-0.088	-0.028	-0.138	-0.252	-0.097	0.078	0.231	-0.383	0.022
447	PFLU_RS02665	hypothetical protein	PFLU0539	-0.042	-0.108	-0.058	-0.009	-0.213	-0.096	-0.09	-0.027	-0.187	-0.121	-0.114	-0.017	-0.119	0.033	0.024	-0.04	0.031	-0.063	-0.082	-0.05	-0.315	-0.208	-0.009	-0.151	0.083	-1.271	0.463	-0.149
448	PFLU_RS02670	hypothetical protein	PFLU0540	-0.957	-1.668	-0.688	-0.942	-0.674	-0.905	-0.662	-0.781	-2.369	-1.56	-2.427	-2.893	-1.474	-1.189	-1.369	-1.587	-1.859	-1.637	-1.118	-1.465	-3.08	-2.755	-2.723	-2.292	-0.802	-1.12	-0.617	-0.531
449	PFLU_RS02675	transglutaminase family protein	PFLU0541	0.069	0.086	0.032	0.049	0.111	-0.001	0.042	0.12	0.097	0.009	0.075	0.121	0.106	0.12	0.051	0.087	0.041	-0.021	0.043	-0.064	0.214	-0.023	0.094	0.116	0.237	-0.181	0.143	-0.014
450	PFLU_RS02680	circularly permuted type 2 ATP-grasp protein	PFLU0542	-0.113	-0.181	0	0.073	-0.266	-0.183	-0.057	-0.084	-0.121	-0.404	-0.098	-0.224	-0.095	-0.151	0.009	-0.084	-0.093	-0.178	-0.188	-0.053	-0.291	-0.159	0.125	0.03	0.48	0.964	-0.18	0.136
451	PFLU_RS02685	transglutaminase family protein	PFLU0543	-0.016	0.06	0.001	0.073	-0.101	0.067	0.034	-0.18	-0.089	-0.179	-0.009	0.206	-0.104	-0.034	0.001	0.124	-0.068	-0.055	-0.025	0.26	-0.223	-0.286	-0.043	-0.083	0.281	0.153	0.092	0.278
452	PFLU_RS02690	hypothetical protein		0.992	0.45	0.757	0.731	0.522	0.328	0.901	1.444	0.145	-0.034	0.556	0.246	0.394	0.501	0.338	0.14	1.25	0.683	0.487	1.299	-0.316	1.128	0.923	0.52	-3.553	-2.668	4.473	-0.52
453	PFLU_RS02695	azurin	PFLU0545	-0.086	-0.108	0.165	0.106	0	0.026	0.152	-0.023	0.029	0.009	-0.161	0.135	0.036	-0.02	-0.036	0.156	-0.06	0.107	-0.161	0.064	-0.221	-0.39	0.01	0.014	0.637	-0.152	0.244	0.317
454	PFLU_RS02700	ammonia-dependent NAD(+) synthetase	PFLU0546	-0.464	0.027	0.061	-0.624	-0.304	-0.865	-1.447	-0.644	-0.131	-0.367	0.358	-0.467	-1.169	-0.948	-0.141	-0.103	-1.269	0.121	-0.551	-1.032	-1.137	0.661	0.142	0.417	2.072	1.878	1.363	2.175
455	PFLU_RS02705	nicotinate phosphoribosyltransferase	PFLU0547	0.277	0.023	-0.052	0.338	-0.231	0.174	-0.143	-0.176	-0.034	-0.031	-0.129	-0.075	-0.019	-0.301	0.023	0.123	-0.126	0.141	0.152	-0.085	0.281	-0.084	-0.335	-0.598	0.907	1.821	-1.233	0.457
456	PFLU_RS02710	LysR family transcriptional regulator	PFLU0548	0.102	0.059	0.074	-0.004	0.098	0.087	0.039	0.04	0.204	0.073	0.105	0.173	0.182	0.124	0.136	0.048	0.076	0.047	0.019	0.042	0.135	0.248	0.431	0.194	0.155	-0.08	0.408	-0.128
457	PFLU_RS02715	aldehyde dehydrogenase family protein	PFLU0549	-0.011	-0.011	0.026	-0.03	0.012	-0.044	-0.079	0.07	0.068	0.068	0.092	0.064	0.002	0.049	0.076	0.009	-0.097	0.043	0.073	-0.03	0.093	0.27	0.317	0.341	0.064	-0.283	-0.05	0.023
458	PFLU_RS02720	FAD-binding oxidoreductase	PFLU0550	0.1	0.063	0.002	-0.075	-0.124	0.02	0.098	0.099	0.038	0.074	0.117	-0.028	-0.04	-0.003	0.025	0.026	-0.033	0.045	0.006	-0.147	0.26	0.299	0.34	0.484	0.355	0.962	-0.043	0.068
459	PFLU_RS02725	branched-chain amino acid ABC transporter substrate-binding protein	PFLU0551	0.045	0.047	0.041	-0.037	-0.005	0.009	-0.066	-0.099	0.048	-0.1	0.031	-0.043	-0.006	-0.011	0.027	0.022	0.017	-0.073	-0.095	-0.032	-0.06	-0.33	-0.183	-0.363	0.17	0.476	0.481	-0.12
460	PFLU_RS02730	branched-chain amino acid ABC transporter permease	PFLU0553	0.014	0.026	-0.019	0.082	-0.098	0.007	0.035	0.007	-0.093	0.011	0.012	0.004	0.037	0.035	0.101	0.041	0.045	-0.007	-0.059	-0.231	-0.057	-0.432	-0.223	-0.226	-0.023	0.31	-0.658	-0.151
461	PFLU_RS02735	high-affinity branched-chain amino acid ABC transporter permease LivM	PFLU0554	0.047	-0.021	-0.021	0.091	-0.072	-0.069	-0.05	0.081	-0.128	-0.047	-0.118	-0.134	0.031	-0.054	0.007	0.046	0.02	-0.123	-0.093	-0.195	-0.184	-0.04	-0.178	-0.261	-0.062	-0.076	-0.757	0.497
462	PFLU_RS02740	ATP-binding cassette domain-containing protein	PFLU0555	0.091	0.075	0.028	0.126	0.125	0.071	0.047	0.121	0.038	-0.007	-0.005	-0.039	0.035	0.055	0.116	0.028	0.069	0.068	-0.064	-0.016	0.175	-0.044	0.143	0.04	-0.234	0.417	0.068	0.131
463	PFLU_RS02745	ABC transporter ATP-binding protein	PFLU0556	-0.02	0.095	-0.038	-0.065	-0.154	-0.038	-0.133	-0.2	-0.194	-0.297	-0.184	-0.128	-0.132	-0.038	0.044	-0.123	-0.174	0.043	0.05	-0.148	-0.243	-0.235	-0.214	-0.503	-0.323	-0.109	-0.006	-0.462
464	PFLU_RS02750	SDR family oxidoreductase	PFLU0557	0.067	0.106	0.203	0.343	0.163	0.024	-0.03	0.219	0.009	-0.014	0.039	0.058	0.041	-0.055	0.053	0.313	-0.092	0.109	0.248	0.225	0.294	-0.342	0.261	-0.02	0.5	-0.185	0.376	-0.579
465	PFLU_RS02755	cation diffusion facilitator family transporter	PFLU0558	0.072	-0.011	0.037	0.05	-0.081	-0.109	-0.13	0.032	-0.028	0.053	-0.07	0.039	0.059	0.06	0.051	-0.036	0.076	0.032	-0.196	-0.016	-0.048	0.003	-0.018	0.034	0.004	-0.154	-0.058	-0.227
466	PFLU_RS02760	N-acylglucosamine 2-epimerase	PFLU0559	0.052	0	0.115	-0.167	-0.087	-0.256	-0.141	-0.133	-0.077	-0.223	0.126	-0.327	-0.33	-0.329	-0.255	-0.537	0.006	-0.423	0.141	-0.976	-0.241	-0.87	-0.587	-0.818	-0.916	-0.464	-1.06	-0.856
467	PFLU_RS02765	HupE/UreJ family protein	PFLU0560	0.116	-0.176	-0.34	-0.326	0.002	0.047	0.349	-0.004	0.469	0.196	-0.568	-0.348	0.093	0.075	0.06	-0.125	-0.684	-0.235	-0.057	0.052	0.387	-0.226	-0.1	0.416	-0.236	-2.569	-2.699	-3.6
468	PFLU_RS02770	urease accessory protein UreG	PFLU0561	0.115	0.011	-0.084	0.033	0.015	-0.086	-0.09	-0.038	-0.104	-0.023	0.093	0.122	-0.062	-0.063	0.053	0.023	0.015	0.059	-0.087	-0.162	-0.238	0.034	0.202	-0.052	0.514	0.491	-0.282	0.357
469	PFLU_RS02775	urease accessory protein UreF	PFLU0562	0.429	0.804	0.573	0.723	0.929	1.461	0.43	0.931	0.372	0.896	0.622	1.246	-0.17	0.355	0.197	0.178	1.382	0.699	-0.05	0.889	-0.537	0.913	1.253	0.158	0.789	3.664	-1.901	0.683
470	PFLU_RS02780	urease accessory protein UreE	PFLU0563	0.209	0.185	0.162	0.12	0.133	0.131	0.165	0.087	0.004	0.143	0.026	-0.016	0.102	0.04	0.116	-0.004	0.09	0.218	0.168	0.151	0.025	0.29	0.106	0.246	-0.316	0.976	-0.449	-0.433
471	PFLU_RS02785	NlpC/P60 family protein	PFLU0564	0.11	0.063	-0.023	0.047	-0.036	0.045	0.06	0.009	-0.002	-0.028	0.038	0.03	0.03	-0.061	0.071	-0.004	0.123	0.084	0.032	-0.043	0.046	0.071	-0.047	0.219	-0.04	0.157	-0.157	0.293
472	PFLU_RS02790	TetR family transcriptional regulator	PFLU0565	-0.765	-0.138	0.307	-0.005	0.023	-0.298	0.768	0.64	-0.254	0.3	-0.217	0.07	0.03	0.327	-0.189	0.56	0.489	-0.19	-1.551	-0.536	-1.642	-2.804	-2.15	-0.259	-2.158	-1.218	-1.329	-2.297
473	PFLU_RS02795	hypothetical protein		0.278	0.052	0.382	-0.054	-0.237	-0.167	-0.028	-0.076	-0.261	-0.434	-0.524	-0.418	0.061	0.002	-0.002	0.186	0.053	-0.012	-0.005	-0.344	1.02	0.747	0.801	0.948	-0.138	-1.339	-0.108	0.57
474	PFLU_RS02800	AsmA family protein	PFLU0567	0.149	0.001	0.06	-0.021	0.05	0.022	0	-0.013	-0.01	0.061	0.034	-0.052	-0.017	0.027	-0.024	0.023	0.146	-0.007	0.057	-0.082	0.022	0.046	0.08	0.172	-0.088	0.387	0.493	-0.295
475	PFLU_RS02805	bacterioferritin	PFLU0568	-0.015	-0.191	0.086	0.054	0.032	-0.05	-0.011	0.054	0.019	-0.092	-0.083	0.19	-0.081	-0.047	0.09	0.054	0.136	-0.142	0.012	0.035	0.167	-0.114	-0.233	0.227	-1.254	-0.032	0.144	-0.327
476	PFLU_RS02810	triacylglycerol lipase	PFLU0569	-0.002	-0.182	-0.042	-0.11	-0.066	-0.078	-0.039	0.397	-0.018	0.015	-0.177	-0.117	-0.16	0.057	0.023	-0.177	0.061	0.226	0.131	0.066	0.002	-0.259	-0.153	-0.299	0.699	0.877	-0.753	-1.219
477	PFLU_RS02815	DMT family transporter	PFLU0570	-0.008	-0.05	0.119	0.037	0.042	0.016	-0.081	0.108	-0.084	0.05	0.109	-0.023	-0.024	-0.102	0.042	0.069	0.015	0.063	0.055	0.028	0.059	-0.052	0.051	0.02	-0.213	-0.718	-0.753	-0.448
478	PFLU_RS02820	AraC family transcriptional regulator	PFLU0571	0.301	-0.056	0.226	0.018	0.106	0.105	0.269	0.044	0.175	-0.012	0.159	-0.031	0.153	0.284	-0.03	-0.036	0.122	-0.03	0.042	0.158	0.083	0.038	-0.207	-0.081	-1.365	-0.362	0.953	-1.236
480	PFLU_RS02830	AI-2E family transporter	PFLU0573	0.037	0.317	0.206	0.084	0.099	0	-0.242	0.067	0.063	-0.166	-0.066	0.023	0.069	0.123	0.07	-0.04	-0.07	0.056	-0.129	0.019	-0.458	-0.371	-0.569	-0.366	1.922	2.451	2.956	1.488
481	PFLU_RS02835	Hsp70 family protein	PFLU0574	-0.034	-0.139	-0.12	-0.194	-0.087	0.007	0.034	-0.032	-0.093	-0.095	-0.059	-0.127	0.038	-0.09	-0.053	-0.083	-0.189	0.011	-0.381	-0.167	0.118	-0.124	0.102	-0.063	0.061	-0.043	0.379	-0.285
482	PFLU_RS02840	DnaJ domain-containing protein	PFLU0575	-0.056	-0.254	-0.218	0.107	0.045	-0.136	0.031	-0.052	-0.001	0.117	0.052	0.104	-0.111	-0.046	-0.048	-0.216	0.115	-0.065	-0.081	-0.018	0.421	0.441	0.395	0.236	-0.045	0.199	-0.05	0.033
483	PFLU_RS02845	hypothetical protein	PFLU0576	0.026	-0.003	0.038	0.032	0.071	0.01	0.031	-0.135	-0.003	0.115	0.185	0.017	0.082	0.14	0.069	0.151	0.078	0.075	0.057	0.107	0.114	0.286	-0.084	0.052	-0.314	0.245	0.189	-0.505
484	PFLU_RS02850	hypothetical protein	PFLU0577	-0.051	-0.086	0.002	-0.053	0.042	0.079	0.024	0.052	-0.035	-0.097	-0.04	0.097	-0.046	-0.068	-0.035	-0.043	0.091	-0.076	0.059	-0.014	-0.178	0.121	0.145	-0.066	-0.273	-0.446	0.213	-0.282
485	PFLU_RS02855	urease subunit alpha	PFLU0578	0.089	0.094	0.205	0.173	0.206	0.202	0.332	0.12	-0.053	-0.015	0.26	0.122	0.17	0.22	0.016	0.012	-0.121	-0.266	0.204	-0.061	0.248	0.179	0.244	-0.151	-0.207	0.735	0.183	0.853
486	PFLU_RS02860	urease subunit beta	PFLU0579	-0.513	0.148	-0.068	-0.274	-0.305	-0.393	-1.063	-0.076	0.21	-1.091	-0.481	0.024	-0.063	0.47	0.303	-0.016	0.123	0.264	-0.215	0.121	-0.028	-0.261	-0.569	0.761	1.17	-1.026	4.689	0.58
487	PFLU_RS02865	GNAT family N-acetyltransferase	PFLU0580	0.28	-0.021	0.134	0.26	-0.256	-0.017	-0.011	-0.178	0.135	-0.017	-0.08	0.087	0.071	0.466	0.088	0.104	0.202	-0.203	-0.012	0.278	-0.683	-0.808	-0.394	0.269	-0.517	-1.932	0.437	-2.863
488	PFLU_RS02870	N-acetyltransferase	PFLU0581	-0.177	-0.036	0.005	-0.021	-0.211	0.05	-0.297	0.125	-0.015	-0.249	0.587	-0.074	0.179	-0.182	0.108	-0.206	-0.193	0.004	-0.042	-0.038	-0.001	0.19	-0.064	-0.385	-0.84	2.044	1.283	1.111
489	PFLU_RS02875	urease subunit gamma	PFLU0582	-0.003	-0.201	-0.038	0.228	-0.198	0.039	0.285	-0.257	-0.246	0.003	0.219	0.205	-0.186	-0.147	0.12	-0.172	0.007	-0.238	0.184	0.272	0.704	-0.317	-0.436	0.237	-0.624	-0.792	-0.729	-0.527
490	PFLU_RS02880	urease accessory protein UreD	PFLU0583	-0.033	0.148	0.021	0.175	-0.128	0.479	0.148	0.298	0.193	0.043	-0.106	0.024	0.285	0.026	0.198	-0.099	0.241	0.123	0.047	0.226	0.019	-0.75	-0.229	-0.61	0.34	-1.104	-0.214	-0.171
491	PFLU_RS02885	urea ABC transporter ATP-binding subunit UrtE	PFLU0584	-0.008	-0.147	0.109	-0.234	0.166	-0.149	-0.302	-0.237	-0.256	-0.055	-0.451	0.004	-0.464	-0.008	-0.203	-0.174	-0.223	0.065	-0.29	-0.33	0.043	-0.102	-0.384	-0.196	0.534	-0.36	0.222	0.069
492	PFLU_RS02895	urea ABC transporter permease subunit UrtC	PFLU0586	-0.024	-0.019	0.133	0.134	-0.017	-0.088	0.042	-0.008	-0.028	0.063	-0.028	0.079	0.223	0.07	0.253	-0.034	-0.07	0.121	-0.058	-0.074	0.043	0.073	0.26	-0.133	0.264	0.516	-0.033	0.379
493	PFLU_RS02900	urea ABC transporter permease subunit UrtB	PFLU0587	0.061	-0.11	-0.118	0.027	0.001	-0.037	-0.051	0.097	0.129	0.144	-0.03	0.155	0.018	-0.083	0.078	-0.074	0.029	0.044	0.025	0.077	-0.155	0.071	-0.023	-0.151	-0.455	0.186	0.192	-0.091
494	PFLU_RS02905	urea ABC transporter substrate-binding protein	PFLU0588	-0.049	-0.054	-0.091	0.002	-0.108	0.046	-0.102	-0.009	0.096	-0.014	0.048	0.002	0.058	-0.105	-0.096	-0.05	0.024	0.128	0.118	-0.21	-0.342	-0.016	0.03	-0.036	-0.204	-0.344	-0.307	0.087
495	PFLU_RS02910	DUF4329 domain-containing protein	PFLU0589	0.066	0.012	0.063	-0.044	-0.003	0.031	0.065	0.019	0.005	0.03	0.004	0.053	0.039	0.001	0.026	0.087	-0.022	0.083	0.012	0.001	0.03	0.042	-0.042	0.082	0.078	-0.321	-0.057	-0.02
496	PFLU_RS02915	iron ABC transporter permease	PFLU0590	-0.085	-0.154	0.141	0.151	0.327	0.154	-0.26	-0.041	0.031	0.077	-0.002	-0.009	0.049	0.089	-0.04	-0.178	0.151	-0.055	-0.119	-0.01	-0.302	-0.115	0.079	0.331	0.319	-1.216	-1.257	0.004
497	PFLU_RS02920	ABC transporter substrate-binding protein	PFLU0591	-0.19	-0.144	0.016	-0.271	-0.021	0.069	0.008	-0.185	-0.17	-0.299	-0.244	-0.127	-0.143	-0.227	0.137	-0.162	-0.189	0.052	-0.181	-0.022	0.029	-0.052	-0.032	0.007	0.663	0.609	-0.622	-0.352
498	PFLU_RS02925	ABC transporter ATP-binding protein	PFLU0592	-0.23	0.03	-0.167	-0.089	0.134	0.18	-0.008	0.05	0.043	-0.176	0.223	-0.099	-0.111	0.113	0.165	-0.038	-0.129	-0.004	-0.252	0.067	0.197	-0.1	-0.079	-0.167	-0.674	0.005	1.519	-0.454
499	PFLU_RS02930	TonB-dependent receptor	PFLU0593	0.085	0.036	0.129	0.109	0.076	0.067	0.093	0.003	-0.015	0.11	0.197	0.247	0.073	0.155	0.106	0.116	0.13	0.237	0.232	0.004	0.312	0.229	0.103	0.094	-0.067	-0.114	0.961	-0.378
500	PFLU_RS02935	PepSY domain-containing protein	PFLU0594	-0.118	0.139	-0.198	0.022	0.022	-0.009	0.168	-0.191	-0.114	-0.026	-0.074	-0.037	-0.039	-0.019	-0.06	-0.169	-0.012	-0.007	0.189	0.062	-0.201	0.715	-0.147	0.125	-0.182	-0.055	0.17	0.228
501	PFLU_RS02940	TonB-dependent copper receptor	PFLU0595	0.081	-0.03	0.144	0.046	0.065	0.166	0.082	-0.018	0.137	0.044	0.072	0.092	0.101	0.07	0.151	0.001	0.146	0.146	0.091	0.151	0.063	-0.037	-0.023	0.095	0.592	-0.295	-0.113	0.542
502	PFLU_RS02945	DUF2946 domain-containing protein	PFLU0596	-0.089	0.219	0.051	-0.092	0.184	0.121	0.051	0.007	0.224	-0.019	0.1	0.273	0.204	0.262	0.022	0.017	0.278	0.214	0.199	0.137	-0.096	0.06	-0.291	0.352	-0.594	-0.458	-0.047	-0.247
503	PFLU_RS02950	copper chaperone PCu(A)C	PFLU0597	0.336	0.185	0.171	0.038	0.114	0.381	0.235	-0.008	0.429	0.285	0.398	0.166	0.224	0.306	-0.083	0.334	0.235	0.332	0.208	-0.192	-0.653	-0.944	-0.952	-0.13	-1.321	-1.63	-1.205	-2.159
504	PFLU_RS02955	DUF2946 domain-containing protein	PFLU0598	0.052	0.428	0.075	0.323	0.354	0.484	-0.415	0.253	-0.58	0.15	-0.084	0.155	0.196	0.102	-0.079	0.357	0.24	0.271	0.201	0.639	0.16	-0.832	-0.305	0.041	-1.278	-0.184	-0.291	-1.538
505	PFLU_RS02965	cobalt-precorrin-6A reductase	PFLU0602	-0.132	-0.157	-0.242	-0.217	-0.026	0.107	-0.011	-0.018	-0.463	-0.361	-0.191	-0.183	-0.28	-0.508	-0.069	-0.333	-0.147	0.069	-0.02	-0.128	-0.429	-0.072	-0.826	-0.415	-1.118	0.088	-0.014	-0.926
506	PFLU_RS02970	bifunctional cobalt-precorrin-7 (C(5))-methyltransferase/cobalt-precorrin-6B (C(15))-methyltransferase	PFLU0603	0.167	0.18	-0.435	-0.034	-0.015	0.319	-0.106	0.076	-0.543	0.098	-0.075	-0.399	-0.214	-0.387	-0.442	-0.096	0.542	0.518	-0.021	-0.217	-0.756	-0.925	-1.115	-0.628	-1.376	0.652	-0.722	-0.189
507	PFLU_RS02975	precorrin-3B synthase	PFLU0604	0.004	-0.211	-0.304	-0.405	-0.288	0.092	-0.19	-0.21	0.07	-0.265	0.034	-0.401	-0.346	-0.181	-0.154	-0.251	-0.478	0.18	0.068	-0.169	-0.284	-0.655	-0.434	-1.222	-0.136	-0.255	-0.669	-0.93
509	PFLU_RS02985	precorrin-2 C(20)-methyltransferase	PFLU0606	-0.215	0.072	-0.281	-0.352	0.118	-0.009	0.084	0.246	-0.066	-0.338	-0.181	-0.184	-0.203	-0.199	-0.187	-0.324	0.169	0.137	0.009	0.077	-0.244	-0.761	-0.706	-0.567	-0.151	-0.687	-0.253	-0.208
510	PFLU_RS02990	precorrin-3B C(17)-methyltransferase	PFLU0607	0.123	-0.044	-0.363	-0.176	-0.066	0.046	0.276	0.02	-0.456	-0.512	-0.433	0.078	-0.104	-0.779	-0.404	-0.439	-0.564	-0.031	-0.289	-0.07	-0.617	-0.417	-2.126	-0.137	-1.173	-1.322	0.708	0.408
511	PFLU_RS02995	hypothetical protein	PFLU0608	-0.387	-0.039	-0.119	-0.085	0.071	-0.272	-0.154	-0.122	0.1	0.02	-0.055	0.038	0.024	0.093	-0.028	0.04	0.059	0.023	-0.226	0.177	0.128	0.103	-0.045	-0.091	0.818	0.823	0.41	0.664
512	PFLU_RS03000	MarC family protein	PFLU0609	0.024	0.164	-0.026	-0.17	0.156	0.072	0.038	-0.051	-0.094	0.046	0.07	-0.049	-0.01	-0.018	-0.155	0.193	0.21	0.084	0.022	-0.051	-0.173	0.372	0.18	0.214	-0.088	0.263	1.43	0.162
513	PFLU_RS03025	tRNA dihydrouridine synthase DusB	PFLU0614	-0.28	-0.358	0.189	0.053	-0.601	-0.824	-0.911	-0.796	0.639	0.514	0.59	0.547	0.048	0.101	0.044	-0.253	-0.362	-0.533	0.041	-0.261	-0.194	-0.619	-0.898	-0.804	-0.219	0.451	0.859	1.312
514	PFLU_RS03030	DUF3426 domain-containing protein	PFLU0615	0.029	0.006	0.224	0.164	0.053	0.26	0.274	0.028	0.438	0.362	0.398	0.463	0.022	0.216	0.014	0.082	0.201	0.376	0.175	0.281	0.308	0.269	0.375	0.406	-0.082	-0.483	0.506	0.353
515	PFLU_RS03035	50S ribosomal protein L11 methyltransferase	PFLU0616	-0.267	-0.196	0.081	0.002	0.039	-0.187	-0.23	0.095	0.341	0.25	0.337	0.221	0.194	-0.359	0.22	-0.149	0.303	-0.314	0.144	0.099	-0.25	-0.583	0.432	0.962	-0.527	-0.72	-1.528	-0.052
516	PFLU_RS03055	methyl-accepting chemotaxis protein	PFLU0620	-0.38	-0.107	0.486	0.205	0.305	0.512	0.39	0.206	0.386	0.342	0.175	0.158	0.015	0.014	0.22	0.561	0.236	-0.181	0.201	0.583	0.016	0.338	-0.213	0.231	0.896	1.67	-1.528	-0.254
517	PFLU_RS03060	PleD family two-component system response regulator	PFLU0621	0.083	0.083	0.036	0.073	-0.044	-0.015	-0.006	-0.057	0.098	0.103	0.026	0.174	0.044	-0.036	0.099	0.004	-0.016	0.095	0.159	0.068	0.399	0.36	0.309	0.179	0.004	-0.043	-0.046	-0.083
518	PFLU_RS03065	DUF2333 family protein	PFLU0623	-0.109	0.015	0.007	-0.04	0.005	0.108	0.121	0.089	0.136	0.018	0.136	-0.055	0.193	0.138	0.057	0.185	0.197	-0.05	0.103	0.258	0.04	0.28	0.25	0.036	0.625	1.525	0.349	0.032
519	PFLU_RS03070	NUDIX hydrolase	PFLU0624	0.099	0.085	-0.047	0.022	0.097	-0.006	0.02	-0.092	-0.048	-0.173	-0.18	0.17	0.126	-0.045	0.077	0.119	0.008	0.096	0.091	-0.102	0.15	0.245	0.116	-0.301	-0.448	1.126	0.278	0.382
520	PFLU_RS03075	translation initiation factor Sui1	PFLU0625	0.325	0.157	0.226	0.238	-0.015	-0.022	-0.247	0.354	-0.353	0.433	0.338	0.32	-0.705	0.281	-0.288	0.533	0.518	0.824	0.874	-0.509	0.102	-0.753	-2.678	0.244	-1.73	0.545	0.311	-0.364
521	PFLU_RS03080	arginine decarboxylase	PFLU0626	-0.098	-0.108	-0.056	0.009	-0.072	-0.045	0.031	-0.005	-0.052	-0.037	0.016	0.022	-0.026	0.092	-0.027	0.021	0.024	-0.003	0.013	-0.085	-0.049	-0.157	0.028	-0.019	-0.149	-0.025	-0.235	-0.178
522	PFLU_RS03085	alpha/beta hydrolase	PFLU0627	-0.043	0.126	0.045	0.228	-0.003	0.153	0.175	0.214	0.146	0.189	0.063	0.046	-0.051	-0.099	0.302	0.057	0.187	0.186	0.037	0.021	0.254	-0.288	0.312	0.239	0.001	0.635	0.62	-0.494
523	PFLU_RS03090	MATE family efflux transporter	PFLU0628	0.149	0.04	0.158	0.024	0.016	0.181	-0.017	-0.093	0.131	-0.031	0.036	0.13	-0.015	-0.035	-0.026	0.033	0.029	-0.02	0.038	0.035	0.025	-0.206	0.044	-0.054	-0.012	-0.488	-0.857	0.183
524	PFLU_RS03095	alpha-2-macroglobulin family protein	PFLU0629	-0.073	-0.093	0.007	-0.012	-0.031	-0.016	0.02	0.019	-0.024	-0.041	0	-0.018	-0.018	0.012	-0.056	-0.03	-0.034	0	0.035	-0.066	-0.118	-0.079	0.057	0.016	-0.184	0.322	0.446	-0.267
525	PFLU_RS03100	hypothetical protein	PFLU0630	-0.131	0.656	0.457	0.099	-0.167	-0.452	-0.192	-0.906	-0.059	-0.472	0.5	-0.23	-0.866	-0.218	-0.483	0.268	0.272	-0.31	0.581	-0.656	-0.456	-0.138	0.222	0.439	0.816	-1.297	-0.075	3.708
526	PFLU_RS03105	peptidoglycan glycosyltransferase PbpC	PFLU0631	-0.147	-0.141	0.017	0.011	-0.053	-0.092	-0.019	-0.085	-0.19	-0.034	-0.115	0.116	-0.061	0.036	-0.02	-0.093	-0.08	-0.006	0.059	-0.163	-0.091	0.119	0.016	0.003	0.019	0.086	-0.408	0.13
527	PFLU_RS03110	pyrophosphatase	PFLU0632	-0.617	-0.35	-0.12	-0.144	-0.103	-0.197	0.022	-0.336	-0.086	-0.236	-0.134	-0.16	-0.051	-0.216	-0.327	-0.37	-0.076	-0.414	-0.274	0.089	-0.755	0.097	-0.402	-0.129	0.639	1.197	-1.848	0.949
528	PFLU_RS03115	methyltransferase domain-containing protein	PFLU0633	-0.013	-0.032	-0.017	0.12	0.181	0.153	0.087	0.188	0.144	0.059	-0.02	0.134	0.067	0.046	0.014	-0.043	0.148	0.152	0.137	-0.012	-0.107	-0.191	-0.153	-0.393	-0.073	-0.405	0.423	0.212
529	PFLU_RS03120	DUF4136 domain-containing protein	PFLU0634	-0.16	0.015	-0.003	0.071	-0.061	0.073	0.014	0.112	0.072	0.193	-0.079	0.038	-0.046	-0.016	-0.051	0.106	-0.027	0.171	0.085	-0.093	-0.164	0.135	-0.066	-0.259	0.113	-0.435	0.888	-0.312
530	PFLU_RS03125	DUF4136 domain-containing protein	PFLU0635	0.07	-0.17	-0.079	-0.039	0.127	0.378	-0.221	-0.172	-0.025	0.09	0.041	0.136	0.193	0.054	0.163	0.269	-0.052	-0.21	0.029	0.171	0.127	0.183	0.169	0.02	0.362	-0.668	0.825	0.036
531	PFLU_RS03130	hypothetical protein	PFLU0636	-0.007	-0.04	-0.106	-0.008	-0.025	-0.046	-0.081	-0.036	-0.059	-0.048	0.075	-0.042	0.01	-0.004	-0.015	-0.032	-0.062	0.063	-0.087	-0.056	-0.018	0.077	0.023	0.063	0.27	-0.026	0.737	0.018
532	PFLU_RS03135	PAS domain-containing sensor histidine kinase	PFLU0637	-0.169	0.046	-0.017	0.001	0.131	0.011	0.043	0.082	-0.012	0.026	0.009	-0.015	0.026	0.078	-0.087	0.022	0.057	0.096	0.065	0.055	0.026	-0.021	-0.005	0.117	-0.21	0.363	0.208	-0.343
533	PFLU_RS03140	pilus assembly protein	PFLU0638	-0.042	-0.148	-0.079	-0.107	-0.039	-0.012	-0.176	-0.14	-0.029	-0.073	-0.035	-0.093	-0.063	-0.118	-0.043	-0.058	0.027	0.074	-0.049	-0.117	0.155	0.138	0.234	0.016	-0.187	0.834	-0.17	0.121
534	PFLU_RS03145	peptidase A24	PFLU0639	0.173	0.143	-0.225	0.232	0.094	0.283	-0.095	0.083	0.457	-0.09	0.349	0.318	-0.006	0.342	0.242	0.225	0.351	0.204	0.171	0.705	0.271	0.528	-0.627	-0.08	-0.425	0.511	-1.261	0.58
535	PFLU_RS03150	response regulator transcription factor	PFLU0640	0.009	-0.101	-0.194	-0.022	0.16	-0.156	0.092	0.25	-0.035	-0.201	0.152	-0.043	0.037	0.125	0.112	-0.166	-0.051	0.109	-0.066	-0.375	-0.411	-0.1	-0.178	-0.448	0.18	-0.339	0.429	-0.092
536	PFLU_RS03160	tetratricopeptide repeat protein	PFLU0642	0.283	-0.134	0.275	-0.228	0.159	-0.427	0.102	-0.328	-0.093	0.144	-0.129	-0.263	-0.206	0.293	0.166	0.212	-0.036	-0.033	-0.012	0.12	0.163	0.303	0.705	0.206	-0.124	-0.525	0.38	0.618
537	PFLU_RS03165	type II secretion system F family protein	PFLU0643	-0.137	0.054	-0.124	-0.509	-0.165	-0.152	0.178	-0.086	0.16	0.36	-0.036	-0.215	-0.06	0.205	-0.097	0.163	0.021	-0.038	-0.264	0.008	-0.105	0.208	-0.31	-0.044	0.724	-0.717	-0.209	-0.951
538	PFLU_RS03170	type II secretion system F family protein	PFLU0644	-0.015	-0.042	-0.009	0.272	0.125	0.045	0.064	-0.05	0.059	-0.442	-0.018	-0.008	-0.127	-0.161	-0.074	-0.009	-0.022	-0.161	-0.219	0.073	-0.195	0.416	0.235	-0.014	-0.046	-1.184	-0.683	-1.029
539	PFLU_RS03175	CpaF family protein	PFLU0645	0.248	0.077	0.044	-0.272	-0.32	0.011	0.091	0.233	0.181	0.056	0.099	0.288	-0.082	-0.062	0.148	0.23	-0.144	-0.005	-0.111	-0.033	-0.103	-0.119	0.082	0.475	0.176	0.273	0.818	0.486
540	PFLU_RS03180	hypothetical protein	PFLU0646	0.11	0.097	-0.333	-0.284	-0.33	0.047	0.33	-0.009	-0.36	0.067	0.129	-0.063	0.105	0.029	0.063	0.164	0.06	0.17	0.01	0.048	0.138	0.378	-0.268	-0.179	-0.343	2.024	-2.556	-0.06
541	PFLU_RS03185	type II and III secretion system protein family protein	PFLU0647	-0.101	-0.036	-0.144	-0.142	-0.291	-0.104	-0.457	0.063	-0.129	-0.181	-0.272	-0.035	-0.186	-0.052	-0.186	0.053	0.018	-0.311	-0.089	-0.569	-0.532	0.065	0.102	0.214	-0.545	-0.197	-1.642	-0.027
542	PFLU_RS03190	Flp pilus assembly protein CpaB	PFLU0648	0.352	0.135	0.063	-0.136	0.33	0.197	0.052	0.112	0.472	0.237	-0.249	0.38	0.196	-0.053	0.195	0.283	0.115	0.002	0.238	-0.396	0.169	0.261	0.219	0.311	-0.081	-1.703	-0.902	0.954
543	PFLU_RS03195	Flp family type IVb pilin	PFLU0649	-0.263	0.003	-0.21	0.009	-0.126	-0.094	0.119	-0.045	0.152	-0.117	0.005	-0.23	0.102	0.088	-0.126	0.022	-0.259	-0.017	0.071	-0.042	-0.335	-0.156	-0.27	0.102	-0.093	-1.042	-0.65	0.267
544	PFLU_RS03200	response regulator	PFLU0650	0.15	-0.115	-0.045	0.016	0.111	-0.099	0.285	-0.222	0.022	0.041	0.157	0.002	0.137	-0.002	-0.114	-0.163	-0.111	0.134	0.259	-0.153	-0.332	-0.646	-0.213	-0.919	-0.235	1.156	0.926	0.102
545	PFLU_RS03205	ShlB/FhaC/HecB family hemolysin secretion/activation protein	PFLU0651	0.002	0.044	0.018	0.125	-0.053	-0.036	0.038	-0.04	-0.104	-0.065	-0.023	-0.008	-0.067	-0.055	-0.077	0.098	0.067	0.041	-0.088	-0.254	0.135	0.001	0.196	0.068	0.107	0.511	-0.433	0.216
546	PFLU_RS03210	hypothetical protein	PFLU0652	-0.104	0.14	0.097	0.103	0.057	0.035	0.06	0.061	0.179	0.056	0.007	0.16	0.117	-0.026	-0.088	0.035	0.054	0.227	-0.012	0.162	-0.043	0.225	0.269	-0.078	1.015	-0.073	0.783	0.087
547	PFLU_RS03215	acyl dehydratase	PFLU0653	0.068	0.056	0.04	0.022	-0.043	-0.101	0.159	0.3	0.01	-0.049	-0.05	-0.038	-0.175	0.009	-0.196	0.093	0.038	-0.149	0.147	0.108	-0.196	-0.006	0.284	-0.312	-0.292	-0.11	-0.214	0.893
548	PFLU_RS03220	3-oxoacyl-ACP reductase	PFLU0654	-0.09	0.053	0.025	-0.068	-0.093	0.014	-0.006	-0.003	-0.229	-0.063	-0.105	-0.105	-0.02	0.025	-0.03	-0.103	0.017	0.054	-0.155	-0.015	-0.34	-0.042	-0.269	-0.305	-0.462	0.047	0.409	-0.191
549	PFLU_RS03225	acetyl-CoA C-acetyltransferase	PFLU0655	-0.048	0.041	-0.064	-0.107	-0.08	-0.029	-0.169	0.19	0.022	-0.206	-0.058	0.014	0.089	-0.051	0.038	0.001	0.161	0.075	0.064	0.08	0.214	-0.037	-0.047	-0.238	0.066	-0.134	0.449	0.202
550	PFLU_RS03230	serine protein kinase RIO	PFLU0656	0.029	-0.073	-0.06	0.164	0.147	-0.043	-0.024	-0.025	0.124	0.36	0.252	0.382	-0.079	-0.107	-0.003	-0.124	0.017	0.133	0.139	0.033	0.47	0.316	0.867	0.348	0.141	-0.475	-0.519	-0.75
551	PFLU_RS03235	Cu(I)-responsive transcriptional regulator	PFLU0657	-0.372	-0.524	-0.674	-0.571	-0.061	0.058	0.269	-0.13	-0.473	-0.066	0.228	-0.034	-0.269	-0.047	-0.121	-0.109	0.183	0.088	0.082	0.07	-0.421	-0.574	-0.91	-0.367	-0.226	-0.337	-0.408	-0.342
552	PFLU_RS03240	copper-translocating P-type ATPase	PFLU0658	-1.381	-1.318	-1.368	-1.543	-2.077	-1.415	-1.371	-1.813	-1.81	-2.188	-2.206	-1.935	-1.629	-1.846	-1.871	-1.739	-2.727	-2.832	-3.098	-3.14	-4.784	-4.45	-5.008	-4.963	-0.696	-0.796	-0.99	-1.004
553	PFLU_RS03245	hypothetical protein	PFLU0659	0.107	0.233	0.075	-0.299	0.283	0.192	0.149	0.124	0.207	-0.006	0.046	0.088	0.34	-0.025	0.378	0.197	0.127	0.146	0.117	0.133	-0.328	-0.094	-0.089	0.355	0.057	0.503	-0.393	-0.358
554	PFLU_RS03250	heavy-metal-associated domain-containing protein	PFLU0660	0.31	-0.343	-0.261	0.127	0.176	0.217	-0.098	-0.385	-0.281	-0.362	0.134	-0.487	-0.485	-0.049	0.359	0.118	0.156	0.001	0.474	0.509	-1.348	0.164	-0.413	1.012	0.451	2.531	-1.865	0.99
555	PFLU_RS03255	multidrug effflux MFS transporter	PFLU0661	0.011	-0.002	-0.04	0.017	-0.125	-0.075	0.047	0.057	0.012	0.025	-0.095	-0.051	0.515	0.347	0.223	0.16	0.099	0.13	-0.044	-0.133	-0.334	-0.452	-0.415	-0.086	0.188	0.58	-0.407	-0.3
556	PFLU_RS03260	hypothetical protein	PFLU0662	0.257	0.001	-0.042	0.045	0.187	-0.048	0.083	0.138	0.129	-0.013	-0.356	0.046	0.195	-0.169	0.163	-0.047	-0.081	0.202	-0.03	-0.009	-0.078	-0.013	-0.244	0.594	0.007	-0.227	0.814	-0.9
557	PFLU_RS03265	zinc-binding alcohol dehydrogenase family protein	PFLU0663	-0.078	-0.187	0.012	-0.052	-0.081	0.032	-0.136	0.05	-0.016	-0.094	-0.085	-0.263	-0.087	-0.195	-0.253	0.05	0.01	-0.264	-0.128	-0.061	-0.213	-0.144	0.097	-0.089	0.685	-0.855	-1.294	0.219
558	PFLU_RS03270	antibiotic biosynthesis monooxygenase	PFLU0664	-0.093	0.052	-0.106	-0.157	0.014	0.254	0.114	-0.018	0.014	0.101	-0.152	-0.054	0.184	0.047	0.152	-0.244	0.005	-0.146	-0.097	0.083	-0.358	-0.309	-0.129	-0.281	0.743	-0.75	-0.185	0.747
559	PFLU_RS03275	LysR family transcriptional regulator	PFLU0665	-0.224	-0.026	0.064	-0.027	0.005	-0.116	-0.018	-0.081	-0.059	-0.039	0.008	-0.023	0.11	0.006	-0.005	-0.008	0.034	-0.022	-0.077	0.088	0.01	0.354	0.009	-0.134	0.081	0.054	-1.27	-0.314
560	PFLU_RS03280	helix-turn-helix transcriptional regulator	PFLU0666	0.028	0.027	0.025	0.151	0.025	0.055	0.092	0.105	0.129	0.063	0.166	0.082	0.014	0.045	-0.03	0.034	0.122	0.07	-0.076	0.05	0.045	0.135	-0.102	0.215	0.336	0.586	0.416	0.122
561	PFLU_RS03285	adenosine deaminase	PFLU0667	-0.057	0.027	0.037	-0.045	-0.021	0.046	0.037	-0.025	0.156	-0.067	-0.052	-0.197	-0.012	0.025	-0.097	-0.022	-0.09	-0.017	-0.034	-0.194	-0.029	0.081	0.118	0.005	-0.785	-1.323	-0.917	-1.124
562	PFLU_RS03290	calcium:proton antiporter	PFLU0668	0.044	0.032	0.097	-0.037	0.017	0.038	-0.077	0.061	-0.023	0.105	-0.121	-0.002	-0.076	0.063	-0.056	-0.098	0.103	0.045	-0.03	-0.004	0.119	0.042	-0.067	0.116	0.089	0.502	0.293	-0.272
563	PFLU_RS03295	8-oxoguanine deaminase	PFLU0669	0.023	0.015	0.065	0.099	0.179	-0.021	0.078	-0.015	0.083	-0.066	0.034	0.098	0.074	0.044	0.03	0.039	0.011	-0.002	-0.027	-0.101	0.058	0.263	0.057	0.217	-0.184	-0.207	-0.188	-0.284
564	PFLU_RS03300	SDR family oxidoreductase	PFLU0670	0.188	0.04	0.188	0.173	0.351	0.369	0.191	0.134	0.049	0.114	-0.044	-0.213	-0.049	0.154	0.136	0.232	0.039	-0.114	0.066	-0.216	0.436	-0.275	0.305	0.275	0.108	-1.688	-0.415	0.229
565	PFLU_RS03305	YigZ family protein	PFLU0671	0.058	0.246	0.123	-0.171	0.162	0.373	0.026	-0.2	0.207	-0.083	0.169	0.333	0.08	0.253	0.145	0.26	0.241	0.005	0.321	-0.347	0.091	0.187	0.076	0.411	-2.601	-0.079	-3.006	0.573
566	PFLU_RS03310	TetR/AcrR family transcriptional regulator	PFLU0672	0.176	0.226	0.296	-0.033	0.262	0.152	0.23	0.24	0.052	0.012	0.122	-0.052	-0.156	-0.032	0.138	0	-0.066	-0.022	-0.202	0.084	0.343	0.255	0.3	0.439	-0.551	0.271	-0.431	-0.07
567	PFLU_RS03315	purine permease	PFLU0673	0.029	-0.093	0.011	-0.044	-0.077	-0.056	-0.011	-0.077	0.013	0.008	-0.084	-0.077	0.008	0.088	-0.018	-0.027	0.043	-0.027	-0.098	-0.144	-0.015	-0.147	0.028	0.125	-0.109	0.212	-0.256	-0.014
568	PFLU_RS03320	LysR family transcriptional regulator	PFLU0674	-0.143	-0.047	-0.078	0.027	0.03	-0.121	0.146	-0.021	-0.104	-0.071	-0.104	-0.098	-0.114	0.04	-0.062	-0.121	0.03	-0.014	-0.139	-0.187	-0.315	-0.19	-0.055	0.004	-0.452	-0.064	-1.003	-0.384
569	PFLU_RS03325	aspartate aminotransferase family protein	PFLU0675	-0.04	-0.075	-0.066	-0.083	-0.049	-0.11	-0.09	0.082	-0.072	-0.16	-0.095	0.034	-0.159	-0.211	-0.112	-0.129	0.023	0.158	-0.012	0.02	-0.11	-0.193	0.129	-0.087	-1.323	-1.448	-1.663	-1.63
570	PFLU_RS03330	CoA-acylating methylmalonate-semialdehyde dehydrogenase	PFLU0676	0.082	0.079	0.058	0.13	0.008	0.104	0.169	0.059	0.037	0.048	0.013	-0.002	-0.036	0.021	0.075	0.046	0.007	0.091	0.135	0.025	0.121	0.159	0.315	0.231	-0.156	0.165	0.177	0.228
571	PFLU_RS03360	paraquat-inducible protein A	PFLU0677	0.071	0.023	-0.06	-0.025	0.16	-0.084	0.06	-0.024	-0.037	0.103	0.097	0.045	0.107	-0.205	-0.062	-0.179	-0.04	-0.11	-0.245	-0.256	0.116	0.305	0.134	0.089	-0.417	-0.392	-0.09	0.204
572	PFLU_RS03365	paraquat-inducible protein A	PFLU0678	-0.023	0.028	-0.028	0.069	0.001	-0.012	-0.094	0.081	0.043	-0.064	-0.057	-0.016	-0.106	-0.062	-0.023	-0.07	-0.04	0.109	-0.038	0.072	-0.215	-0.114	0.046	-0.061	0.11	0.083	-0.417	-0.366
573	PFLU_RS03370	MCE family protein	PFLU0679	-0.063	-0.077	-0.133	-0.059	-0.108	-0.094	-0.003	-0.141	-0.031	-0.155	-0.175	-0.115	-0.142	-0.16	-0.113	-0.045	0.012	-0.02	-0.023	-0.197	0.031	0.043	0.103	0.126	-0.835	-0.159	-0.498	-0.562
574	PFLU_RS03375	chromosome segregation ATPase	PFLU0680	-0.213	-0.208	-0.199	-0.295	-0.153	-0.168	-0.14	-0.259	-0.216	-0.27	-0.296	-0.348	-0.106	-0.239	-0.243	-0.249	-0.276	-0.076	-0.135	-0.181	-0.537	-0.414	-0.497	-0.311	0.258	0.123	-0.047	0.34
575	PFLU_RS03380	chromosome partitioning protein	PFLU0681	-0.396	0.011	-0.169	-0.405	-0.038	-0.352	-0.387	-0.166	-0.056	-0.861	0.053	-0.581	-0.206	-0.316	-0.724	-0.58	-0.451	0.019	-0.057	-0.056	-1.324	0.108	-0.55	-0.942	0.751	0.153	-1.843	0.329
576	PFLU_RS03385	hypothetical protein	PFLU0682	-0.213	-0.342	-0.339	-0.234	-0.148	-0.18	-0.177	-0.159	-0.32	-0.33	-0.435	-0.415	-0.28	-0.385	-0.398	-0.281	-0.214	-0.315	-0.113	-0.571	-0.772	-0.412	-0.473	-0.686	0.2	-0.075	0.427	0.355
577	PFLU_RS03395	ribosomal-protein-alanine N-acetyltransferase	PFLU0684	0.238	0.008	0.142	0.053	-0.407	-0.332	-0.407	-0.311	0.263	0.589	-0.024	0.327	0.582	0.536	0.382	0.368	0.073	0.243	-0.157	0.105	1.587	1.514	1.539	1.072	-1.04	-0.617	0.347	0.126
578	PFLU_RS03400	hypothetical protein	PFLU0685	-0.367	-0.231	-0.13	-0.458	-0.521	-0.204	-0.124	-0.263	-0.041	-0.146	-0.117	-0.201	-0.739	-0.526	-0.158	0.04	-0.789	-0.332	-0.289	-0.326	-1.409	-0.596	-0.63	-0.334	1.866	-2.241	-0.824	-0.069
579	PFLU_RS03405	carbonate dehydratase	PFLU0686	-0.056	0.074	0.047	-0.008	-0.045	0.03	-0.061	0.07	-0.083	0.029	-0.046	0.061	0.002	0.148	-0.007	-0.053	0.16	-0.079	-0.26	-0.185	-0.514	-0.09	-0.185	-0.427	-0.42	-1.469	0.398	-0.674
580	PFLU_RS03410	hypothetical protein	PFLU0687	0.256	-0.129	-0.057	0.069	0.084	0.113	-0.023	0.041	0.139	-0.115	0.071	0.082	-0.255	0.055	0.128	-0.049	-0.121	-0.115	-0.005	-0.154	-0.046	-0.283	-0.159	0.19	-0.067	-0.356	-0.537	0.314
581	PFLU_RS03415	hypothetical protein	PFLU0688	-0.036	-0.115	-0.021	-0.095	-0.101	-0.082	-0.071	-0.038	-0.011	-0.044	0.005	-0.021	-0.004	0.042	0.011	0.006	-0.031	0.038	-0.135	-0.083	0.516	0.511	0.565	0.541	0.261	-0.453	0.483	-0.074
582	PFLU_RS03420	acid phosphatase	PFLU0689	0.112	-0.006	0.113	0.116	-0.041	0.081	-0.042	0.139	-0.052	-0.132	0.105	0.096	-0.012	-0.021	-0.078	0.101	0.147	0.039	0.034	-0.102	-0.156	-0.184	-0.067	-0.145	-0.177	-0.067	0.411	0.033
583	PFLU_RS03425	hypothetical protein	PFLU0690	0.27	0.305	0.018	0.113	0.119	0.076	0.088	0.133	0.212	0.261	-0.259	0.189	0.001	0.006	0.072	0.05	0.167	-0.012	0.172	0.339	0.158	0.476	-0.109	0.138	0.067	-0.482	1.03	-0.952
584	PFLU_RS03430	short-chain fatty acid transporter	PFLU0691	0.078	0.009	0.089	0.045	0.078	0.009	0.004	0.077	0.018	-0.032	0.001	0.131	0.046	0.03	0.05	0.047	0.081	0.214	0.103	0.147	-0.207	-0.009	-0.201	-0.111	-0.182	-0.128	-0.409	-0.049
585	PFLU_RS03435	MFS transporter	PFLU0692	0.186	-0.019	0.012	-0.167	0.171	-0.098	0.247	-0.015	0.041	0.081	-0.067	-0.242	-0.123	-0.372	-0.12	0.08	-0.23	-0.144	-0.083	-0.024	0.13	0.166	-0.172	0.169	-0.451	0.004	0.191	-0.14
586	PFLU_RS03440	ImmA/IrrE family metallo-endopeptidase	PFLU0693	0.122	0.156	0.002	0.142	0.1	0.105	0.078	0.069	0.045	0.11	-0.057	0.123	0.115	0.06	0.126	0.015	0.035	0.221	0.146	-0.142	0.035	-0.165	-0.077	0.139	0.304	0.152	-0.32	-0.077
587	PFLU_RS03445	DUF4411 family protein	PFLU0694	-0.013	-0.055	-0.134	0.056	-0.209	-0.043	-0.121	-0.15	-0.113	-0.181	-0.153	-0.215	-0.05	-0.028	0.04	-0.032	-0.099	-0.118	0.033	-0.416	-0.47	0.061	0.055	0.481	0.236	0.713	0.134	-0.494
588	PFLU_RS03450	gluconate transporter	PFLU0695	-0.021	-0.145	-0.096	0.03	0.2	-0.121	0.496	-0.155	-0.092	-0.016	0.115	-0.044	-0.349	-0.139	0.078	-0.32	-0.221	-0.186	-0.633	-0.762	-0.001	0.071	0.211	-0.445	0.012	-0.407	-0.092	-2.022
589	PFLU_RS03455	cation transporter	PFLU0696	-0.058	0.07	-0.077	-0.162	-0.078	-0.114	-0.199	0.025	0.024	-0.134	-0.053	-0.122	-0.059	-0.17	-0.077	-0.24	-0.035	-0.109	-0.134	-0.129	-0.004	-0.016	0.013	-0.111	0.191	-0.572	-0.793	0.592
590	PFLU_RS03460	TolC family protein	PFLU0697	-0.062	-0.032	-0.028	-0.059	0.078	-0.048	-0.082	-0.025	-0.192	-0.021	0.012	-0.131	-0.073	-0.128	-0.074	-0.091	-0.15	-0.053	-0.17	-0.168	-0.176	-0.092	-0.074	0.12	-0.666	1.539	0.136	-0.307
591	PFLU_RS03465	efflux RND transporter periplasmic adaptor subunit	PFLU0698	-0.067	-0.152	0.078	-0.143	-0.134	-0.09	-0.142	-0.28	0.101	0.025	-0.114	-0.063	-0.054	0.044	-0.164	0.015	0.123	-0.001	-0.274	-0.138	0.06	-0.451	-0.229	-0.167	0.236	-0.035	-1.054	-0.282
592	PFLU_RS03470	CusA/CzcA family heavy metal efflux RND transporter	PFLU0699	0.028	-0.006	0.095	-0.13	0.143	0.038	-0.071	0.024	-0.079	-0.095	-0.096	0.016	-0.131	-0.004	0.014	0.1	-0.029	-0.064	0.011	-0.044	-0.028	-0.121	-0.038	-0.085	-0.981	0.112	-0.417	-0.515
593	PFLU_RS03475	heavy metal sensor histidine kinase	PFLU0700	0.273	0.07	0.118	0.173	0.027	0.127	0.094	0.127	-0.01	0.116	0.123	0.069	-0.007	0.16	0.018	-0.026	0.119	0.144	0.034	0.186	0.351	0.223	0.132	0.207	0.31	0.171	-0.24	-0.761
594	PFLU_RS03480	heavy metal response regulator transcription factor	PFLU0701	-0.15	-0.169	-0.162	-0.146	-0.097	-0.122	-0.036	-0.075	-0.307	-0.284	0.035	0.095	0.034	-0.064	-0.019	0.411	0.173	-0.016	-0.287	-0.201	-0.196	0.444	-0.211	-0.412	-0.288	-0.556	-0.257	-0.273
595	PFLU_RS03485	OprD family porin	PFLU0702	0.118	-0.032	0.123	0.083	0.124	0.014	0.036	0.052	-0.076	0.123	0.051	0.042	-0.002	-0.041	0.022	0.103	-0.065	0.003	-0.012	-0.003	-0.295	0.058	0.039	-0.12	0.452	0.259	0.439	0.001
596	PFLU_RS03490	DUF2790 domain-containing protein	PFLU0703	0.132	-0.003	-0.133	-0.029	0.067	-0.068	0.1	-0.015	-0.102	-0.103	-0.078	0.088	0.06	-0.179	-0.179	0.19	-0.105	0.014	0.049	-0.593	-0.009	-0.227	0.015	-0.352	-0.113	0.654	0.762	0.177
597	PFLU_RS03495	methyl-accepting chemotaxis protein	PFLU0704	-0.043	0.122	0.029	0.05	0.067	-0.133	-0.004	0.082	0.013	0.068	-0.015	0.091	0.139	-0.048	0.113	-0.035	-0.089	-0.143	0.032	-0.006	-0.16	0.431	-0.049	0.261	-0.299	0.634	0.129	0.085
598	PFLU_RS03500	AraC family transcriptional regulator	PFLU0705	0.028	-0.039	-0.043	-0.15	-0.184	-0.102	-0.058	0.127	-0.001	-0.179	0.096	-0.258	0.017	-0.104	-0.122	-0.101	-0.043	-0.185	-0.13	-0.146	-0.295	0.333	0.178	-0.353	0.075	-0.229	-0.999	0.449
599	PFLU_RS03505	D-alanine--D-alanine ligase	PFLU0706	-0.005	0.091	0.053	-0.024	0.019	0.158	-0.23	-0.036	0.004	0.151	0.149	0.091	0.051	0.125	0.011	-0.104	0.105	0.02	-0.012	0.06	0.157	0.245	0.102	0.523	0.098	-0.592	0.003	0.052
600	PFLU_RS03510	gamma-glutamyltransferase	PFLU0707	-0.001	-0.007	0.081	-0.017	-0.106	0.028	-0.159	0.066	0.016	-0.089	0.005	-0.016	0.046	-0.033	-0.083	-0.063	0.001	-0.081	-0.092	0.037	0.026	-0.018	-0.041	-0.066	0.009	0.057	-0.138	-0.223
601	PFLU_RS03515	AvrE-family type 3 secretion system effector	PFLU0708	-0.007	-0.061	0.021	-0.001	-0.116	-0.065	-0.032	-0.07	0.05	-0.01	-0.063	0.001	0.014	0.032	-0.071	0.041	-0.03	-0.069	-0.08	-0.145	-0.128	0.068	0.025	0.029	0.098	-0.271	0.729	-0.068
602	PFLU_RS03525	RNA polymerase sigma factor	PFLU0709	0.049	0.051	-0.006	0.075	-0.191	0.141	0.228	0.075	-0.268	0.109	-0.055	-0.253	0.052	-0.101	0.091	0.074	-0.021	-0.17	-0.083	-0.07	0.084	0.221	-0.05	-0.316	0.631	1.144	-0.071	0.478
603	PFLU_RS03530	SepL/TyeA/HrpJ family type III secretion system gatekeeper		0.047	0.11	0.203	0.032	-0.001	-0.11	0.036	0.073	-0.074	-0.125	0.006	-0.014	0.08	0.019	0.001	0.036	0.164	-0.035	0.001	-0.059	0.125	0.151	-0.155	0.074	-0.126	-0.296	0.421	0.061
604	PFLU_RS03535	YscO family type III secretion system apparatus protein	PFLU0712	0.271	0.177	-0.021	-0.242	0.055	0.173	0.066	-0.678	0.297	-0.021	0.307	0.424	-0.396	-0.375	-0.042	0.323	0.275	0.266	0.134	-0.38	-0.286	-0.047	0.053	0.66	-0.143	-2.358	-2.391	1.102
605	PFLU_RS03540	type III secretion protein	PFLU0713	-0.351	-0.348	-0.058	-0.028	-0.036	0.034	-0.148	0.159	-0.183	0.05	-0.604	-0.009	-0.054	0.256	0.393	-0.034	-0.069	-0.033	-0.415	0.275	-0.096	-0.142	-0.081	0.394	-0.322	0.463	-1.05	1.197
606	PFLU_RS03545	type III secretion protein	PFLU0714	-0.043	-0.102	-0.006	-0.053	-0.058	-0.071	0.069	-0.185	-0.172	-0.074	-0.005	-0.152	-0.122	-0.006	-0.161	-0.079	-0.097	-0.014	0.226	-0.136	-0.077	0.206	0.031	-0.128	0.521	-0.855	0.11	0.274
607	PFLU_RS03550	EscR/YscR/HrcR family type III secretion system export apparatus protein	PFLU0715	-0.027	0.148	0.018	0.047	0.173	0.043	-0.026	0.046	-0.065	0.026	0.136	0.081	0.159	-0.017	-0.084	0.092	0.214	0.109	-0.111	-0.151	0.059	-0.219	-0.134	0.122	0.302	0.739	0.133	-0.299
608	PFLU_RS03555	EscS/YscS/HrcS family type III secretion system export apparatus protein	PFLU0716	-0.62	-0.235	-0.421	-0.411	0.34	-1.424	-0.833	-0.316	0.469	-0.824	-0.888	-0.408	-0.107	-0.233	0.142	-0.595	-0.687	0.46	-0.083	1.553	-0.884	-0.527	-1.4	-0.408	-0.755	0.94	-1.027	-3.086
609	PFLU_RS03560	EscT/YscT/HrcT family type III secretion system export apparatus protein	PFLU0717	-0.045	-0.099	0.006	-0.178	-0.159	-0.152	-0.122	-0.019	-0.069	-0.1	-0.173	0.024	-0.086	0.005	-0.17	-0.11	-0.046	-0.067	-0.064	-0.077	0.045	-0.077	0.19	-0.311	0.409	-1.163	-0.636	-0.537
610	PFLU_RS03565	EscU/YscU/HrcU family type III secretion system export apparatus switch protein	PFLU0718	0.203	0.093	0.09	0.026	0.174	0.111	0.118	-0.023	0.107	0.081	-0.061	0.116	0.038	0.06	0.001	0.023	0.07	0.106	-0.06	0.17	0.162	-0.073	0.121	0.01	0.406	-0.19	0.104	0.078
611	PFLU_RS03570	hypothetical protein	PFLU0719	0.356	0.305	0.047	-0.8	0.471	0.121	-0.601	0.086	0.807	0.007	0.385	-0.687	-0.311	-0.042	-0.371	0.024	-0.158	0.167	-0.113	0.411	0.043	0.315	-0.69	0.506	-0.116	-1.31	-1.016	-0.826
612	PFLU_RS03575	hypothetical protein	PFLU0720	0.503	0.237	0.702	0.212	1.048	0.173	0.236	0.139	-0.583	0.071	0.75	0.761	0.246	0.514	0.654	0.141	-0.117	0.553	0.467	-0.033	0.176	0.412	-0.874	0.005	0.979	-3.297	-3.344	0.674
613	PFLU_RS03580	EscC/YscC/HrcC family type III secretion system outer membrane ring protein	PFLU0721	-0.06	0.103	0.057	0.037	0.038	-0.012	-0.034	0.069	0.046	0.015	-0.018	0.07	0.034	-0.025	-0.005	0.029	-0.052	0.1	0.019	-0.055	0.017	-0.162	-0.041	0.068	-0.17	0.754	-0.772	-0.404
614	PFLU_RS03585	hypothetical protein	PFLU0723	-0.747	0.029	0.06	-0.137	-0.575	0.058	-0.417	-0.059	0.358	-0.423	0.009	-0.163	-0.881	-0.623	-0.582	-0.261	-0.136	-0.203	-0.059	0.395	0.006	-0.656	-0.141	-0.357	-1.368	-0.941	-0.96	-0.539
615	PFLU_RS03590	HrpE/YscL family type III secretion apparatus protein	PFLU0724	0.179	0.168	0.085	-0.017	0.079	0.059	0.085	0.062	0.121	0.03	0.118	0.148	0.025	0.008	0.112	0.109	-0.005	0.082	0.094	-0.112	0.054	0.327	0.109	-0.03	-0.5	-0.053	-0.334	-0.335
616	PFLU_RS03595	EscJ/YscJ/HrcJ family type III secretion inner membrane ring protein	PFLU0726	-0.057	0.001	-0.011	-0.006	-0.084	-0.054	-0.029	0.133	-0.068	-0.034	-0.092	-0.096	-0.034	-0.004	-0.023	-0.018	-0.066	0.12	-0.07	0.047	0.346	-0.037	0.146	0.011	0.482	0.242	0.676	0.075
617	PFLU_RS03600	hypothetical protein		0.234	-0.613	-0.163	-0.047	0.052	0.17	0.11	-0.002	-0.236	-0.162	-0.118	0.015	-0.178	-0.091	0.029	0.294	0.088	-0.312	-0.183	0.246	-0.259	-0.252	-0.303	-0.765	0.077	-0.244	0.625	0.583
618	PFLU_RS03605	sigma-54-dependent Fis family transcriptional regulator	PFLU0728	0.021	-0.059	-0.048	-0.053	-0.094	0.015	-0.071	0.026	0.049	-0.042	-0.026	-0.026	-0.063	0.033	-0.098	-0.054	-0.112	0.053	-0.252	-0.136	0.127	0.088	0.25	0.029	-0.127	-0.498	0.111	-0.13
619	PFLU_RS03610	redox-regulated ATPase YchF	PFLU0729	-0.642	-0.602	-0.568	-0.621	-1.835	-0.503	-1.345	-1.103	-1.336	-0.999	-0.613	-1.344	-0.877	-0.529	-0.809	-0.322	-0.583	-1.022	-0.972	-0.235	-1.265	-1.417	-0.387	-1.394	-0.393	0.353	0.804	-0.478
620	PFLU_RS03645	tetratricopeptide repeat protein	PFLU0735	-0.64	-1.238	-0.991	-1	-1.639	-0.577	-1.421	-1.189	-1.155	-1.924	-1.444	-0.811	-1.75	-1.675	-1.721	-1.153	-1.17	-1.117	-0.605	-0.389	-3.017	-2.363	-2.941	-2.859	-1.615	-1.611	-1.246	-2.446
621	PFLU_RS03665	molybdopterin-synthase adenylyltransferase MoeB	PFLU0740	-3.003	-2.428	-2.7	-2.764	-2.633	-1.764	-2.729	-1.955	-2.755	-2.819	-2.509	-3.392	-2.553	-2.069	-2.124	-2.429	-3.065	-2.196	-2.592	-2.56	-3.165	-2.861	-3.024	-2.957	-1.503	-1.41	0.297	-1.913
622	PFLU_RS03675	acyloxyacyl hydrolase	PFLU0742	-0.208	-0.143	-0.031	-0.142	-0.12	0.089	0.075	-0.103	-0.063	-0.053	-0.14	0.116	-0.293	-0.073	-0.142	-0.017	-0.031	-0.017	0.051	0.104	-2.097	-1.13	-1.707	-2.01	-1.19	-1.31	-1.561	-2.586
623	PFLU_RS03680	YkgJ family cysteine cluster protein	PFLU0743	0.115	0.035	0.194	-0.005	0.204	0.242	0.107	0.105	-0.114	-0.071	0.031	0.124	0.125	-0.057	-0.009	0.075	0.419	0.077	0.123	-0.429	0.149	-0.973	-0.351	-0.002	0.061	-0.195	-0.034	0.221
624	PFLU_RS03685	DUF2878 domain-containing protein	PFLU0744	0.078	-0.07	0.027	-0.076	-0.073	-0.309	-0.01	-0.135	0.011	0.284	0.158	0.281	-0.151	0.093	-0.295	-0.217	0.166	-0.044	-0.068	0.121	-0.183	0.098	0.117	0.205	-0.012	-0.654	-0.856	0.497
625	PFLU_RS03690	class I SAM-dependent methyltransferase	PFLU0745	0.044	0.122	-0.013	0.095	-0.107	-0.078	-0.033	0.152	-0.009	-0.042	-0.005	-0.035	0.048	0.062	-0.006	0.019	-0.028	0.066	-0.083	-0.132	0.133	0.104	0.024	-0.003	-0.367	0.16	0.491	0.07
626	PFLU_RS03695	DUF1365 domain-containing protein	PFLU0746	-0.045	-0.003	0.115	0.051	-0.001	-0.076	0.079	-0.016	-0.04	0.127	0.007	-0.004	-0.02	-0.131	0.082	-0.148	0.003	-0.03	0.022	-0.014	-0.036	0.051	0.168	0.129	-0.016	0.208	-0.153	-0.283
627	PFLU_RS03700	FAD-dependent oxidoreductase	PFLU0747	-0.144	-0.159	-0.057	-0.001	-0.009	-0.103	-0.041	0.014	-0.152	-0.146	-0.182	0.028	-0.042	-0.102	0.064	-0.118	-0.036	-0.165	-0.075	-0.151	-0.08	-0.143	-0.292	0.047	0.191	0.274	0.254	0.203
628	PFLU_RS03705	SDR family NAD(P)-dependent oxidoreductase	PFLU0748	-0.045	-0.02	0.009	0.031	0.054	-0.121	0.029	0.107	-0.069	-0.054	-0.217	-0.152	-0.128	-0.113	0.007	-0.068	0.051	-0.117	0.127	-0.038	0.031	0.179	0.123	0.265	0.521	0.712	-0.13	0.01
629	PFLU_RS03710	nuclear transport factor 2 family protein	PFLU0749	-0.015	-0.061	0.28	0.214	0.346	-0.184	-0.2	0.117	0.167	-0.021	0.102	0.352	-0.018	0.147	-0.167	-0.166	-0.048	0.035	-0.001	0.363	0.157	-0.842	0.155	-0.068	-0.351	-0.708	-0.552	-2.153
630	PFLU_RS03715	deoxyribodipyrimidine photo-lyase	PFLU0750	-0.005	-0.059	-0.096	-0.021	-0.064	-0.05	0.017	-0.132	-0.012	-0.012	0.011	-0.034	-0.034	-0.017	-0.139	-0.098	-0.064	-0.072	-0.088	-0.009	0.153	0.133	-0.058	-0.02	-0.253	-0.214	-0.129	-0.469
631	PFLU_RS03720	MerR family transcriptional regulator	PFLU0751	-0.029	-0.143	-0.066	0.103	-0.402	-0.487	-0.29	-0.297	-2.291	-2.011	-2.165	-2.194	-0.465	-0.124	-0.143	-0.246	-0.328	-0.295	-0.185	-0.134	-1.832	-1.346	-1.835	-1.714	-0.498	-0.505	0.901	-0.094
632	PFLU_RS03725	DUF1722 domain-containing protein	PFLU0752	0.125	0.088	0.04	0.143	0.053	-0.208	0.138	0.099	-0.178	-0.069	0.133	0.094	0.034	0.171	0.011	0.144	-0.009	0.216	-0.081	-0.012	0.391	0.46	0.231	0.085	0.228	0.335	-0.635	0.593
633	PFLU_RS03735	NAD(P)/FAD-dependent oxidoreductase	PFLU0754	0.386	0.382	0.132	0.296	-0.026	-0.11	-0.23	0.276	-0.044	-0.051	-0.125	0.239	0.297	-0.02	0.298	0.339	0.402	0.332	0.322	0.046	-0.214	-0.373	-0.341	-0.015	-0.085	-2.093	-0.666	-0.461
634	PFLU_RS03740	TIGR01777 family protein	PFLU0755	-0.134	-0.104	0.045	-0.065	-0.044	-0.05	-0.21	-0.088	0.027	-0.283	-0.141	0.009	-0.172	-0.113	-0.019	0.008	0.148	0.066	-0.069	-0.099	-0.409	-0.203	-0.17	-0.075	-0.332	-0.408	-0.045	0.358
635	PFLU_RS03750	TonB-dependent siderophore receptor	PFLU0757	0.004	0.039	0.064	0.012	0.039	-0.075	-0.065	0.079	0.01	0.048	-0.114	-0.039	0.19	0.045	0.005	0.129	0.139	0.157	0.143	-0.035	0.246	0.155	-0.071	-0.007	0.109	0.287	-0.382	0.269
636	PFLU_RS03755	PDZ domain-containing protein	PFLU0758	-0.067	-0.085	0.355	0.253	-0.133	-0.101	-0.18	-0.087	0.292	0.451	0.544	0.397	-0.794	-0.227	-0.378	-0.415	-0.067	0.291	0.171	-0.006	2.631	2.38	2.656	2.956	-0.239	0.365	0.722	0.182
637	PFLU_RS03760	Nif3-like dinuclear metal center hexameric protein	PFLU0759	0.159	0.072	-0.221	0.006	-0.323	0.04	-0.272	-0.1	-0.3	-0.147	0.034	0.155	-0.082	-0.061	-0.046	-0.162	0.001	-0.024	0.202	-0.833	-0.055	0.397	-0.559	-0.405	-0.271	-0.276	-0.487	0.072
638	PFLU_RS03765	sulfate adenylyltransferase subunit CysD	PFLU0760	-0.205	-0.12	-0.277	-0.209	-0.873	-1.063	-1.016	-0.579	-0.559	-0.295	-1.093	-0.377	-0.539	-0.311	-0.379	-0.354	-0.527	-0.428	-0.37	-0.356	-0.674	-0.412	-0.69	-0.276	-0.714	0.171	0.538	-0.556
639	PFLU_RS03770	sulfate adenylyltransferase subunit CysN	PFLU0761	-0.242	-0.157	-0.231	-0.337	-0.766	-0.835	-1.469	-1.127	-0.841	-0.463	-0.977	-0.468	-0.424	-0.406	-0.437	-0.25	-0.437	-0.679	-0.596	-0.227	-0.627	-0.323	-0.509	-0.143	-0.596	-0.15	-0.065	-0.973
640	PFLU_RS03775	acyltransferase	PFLU0762	0.126	-0.044	0.045	0.108	0.014	0.088	0.213	0.127	0.153	0.243	0.315	0.205	0.045	0.059	-0.102	-0.047	0.376	0.189	0.135	-0.033	0.628	0.733	0.649	0.748	-0.175	0.966	0.134	0.01
641	PFLU_RS03780	phosphate acetyltransferase	PFLU0763	-0.004	0.048	0.144	0.03	0.112	0.045	0.008	0.075	0.079	0.04	0.034	0.111	0.076	0.087	0.096	-0.015	0.092	0.008	0.071	0.08	0.064	0.362	0.179	0.302	-0.185	0.231	0.14	-0.127
642	PFLU_RS03785	DUF3565 domain-containing protein	PFLU0763A	-0.073	-0.217	-0.061	0.302	0.138	-0.098	-0.119	-0.472	-0.337	0.057	-0.3	-0.287	-0.291	-0.19	-0.262	-0.013	-0.126	-0.079	-0.075	0.42	0.145	-0.09	0.04	-0.44	-0.023	0.957	-1.316	0.695
643	PFLU_RS03790	peptidylprolyl isomerase	PFLU0764	0.082	-0.156	-0.424	-0.501	-0.846	-0.386	-0.138	-0.649	-0.42	-0.707	-0.44	-0.525	-0.279	-0.737	-0.434	-0.455	-0.172	-0.536	-0.768	-0.498	-1.079	-0.658	-1.238	-2.217	-2.514	1.013	1.042	-0.951
644	PFLU_RS03830	prepilin-type N-terminal cleavage/methylation domain-containing protein	PFLU0772	-0.333	0.01	-0.061	0.028	0.019	-0.785	0.34	0.149	0.116	0.131	0.36	-0.145	-0.133	0.257	0.552	-0.097	0.274	0.162	0.166	0.271	0.392	0.14	-0.25	0.623	-1.896	1.683	-0.164	0.303
645	PFLU_RS03835	type IV pilus modification protein PilV	PFLU0773	0.133	-0.019	0.173	0.044	0.102	0.057	0.186	0.353	0.008	0.157	0.109	0.183	0.243	0.106	0.06	0.232	0.208	-0.04	0.006	0.159	0.465	0.043	0.198	0.512	-0.048	0.653	-0.299	0.046
646	PFLU_RS03840	prepilin-type N-terminal cleavage/methylation domain-containing protein	PFLU0774	0.074	-0.04	-0.033	-0.06	-0.052	-0.003	-0.033	-0.02	0.093	-0.049	-0.022	-0.153	-0.207	-0.068	-0.101	-0.184	-0.316	0.088	-0.345	-0.353	-0.298	0.351	0.013	0.109	0.703	0.722	0.019	0.88
647	PFLU_RS03845	pilus assembly protein PilX	PFLU0775	-0.127	0.082	-0.017	-0.013	-0.226	0	-0.034	0.109	-0.177	0.107	-0.06	-0.002	0.136	0.325	-0.184	-0.092	0.093	0.086	0.019	-0.294	0.096	-0.295	0.01	0.313	0.758	-0.628	-0.12	0.801
648	PFLU_RS03850	prepilin-type N-terminal cleavage/methylation domain-containing protein	PFLU0776	0.001	0.095	0.103	0.078	0.047	-0.04	-0.182	-0.165	0.017	0.08	0.067	0.008	-0.1	0.083	0.095	0.185	-0.053	0.062	-0.067	0.089	0.273	-0.081	0.289	-0.036	-0.33	-0.356	-1.029	0.348
649	PFLU_RS03855	glycine oxidase ThiO	PFLU0777	-0.497	-0.521	-0.462	-0.458	0.478	0.765	0.51	0.269	0.34	0.316	0.268	0.226	-0.294	-0.52	-0.388	-0.51	0.699	0.771	0.448	0.204	-1.466	-1.616	-1.828	-1.406	-0.237	0.158	0.487	-0.048
650	PFLU_RS03860	hypothetical protein	PFLU0778	-0.026	0.436	-0.004	-0.077	0.128	0.054	-0.025	-0.183	0.286	0.041	0.01	-0.01	-0.229	-0.013	-0.158	-0.016	-0.473	0.218	0.345	0.204	0.082	0.279	-0.04	-0.182	1.794	1.367	-1.804	0.479
651	PFLU_RS03865	outer membrane protein assembly factor BamD	PFLU0779	0.122	0.171	-0.162	0.242	-0.036	-0.036	0.147	-0.01	-0.272	-0.038	0.011	-0.158	-0.594	-0.004	-0.186	-0.186	-0.763	-0.014	-0.199	-0.613	-0.225	-0.392	-0.014	0.086	-0.448	0.454	-0.236	-1.733
652	PFLU_RS03870	23S rRNA pseudouridine(1911/1915/1917) synthase RluD	PFLU0780	-1.026	-0.424	-0.163	-0.579	-1.188	-0.889	-1.081	-1.608	-2.161	-1.717	-1.82	-2.023	-1.033	-0.543	-1.138	-0.981	-0.222	-1.088	-0.089	-0.697	-0.8	-1.308	-0.452	-0.892	3.867	4.155	4.073	3.259
653	PFLU_RS03875	peptidoglycan editing factor PgeF	PFLU0781	0.104	0.024	0.053	0.239	0.239	0.287	0.231	0.29	0.105	0.145	-0.011	0.13	0.057	0.054	0.114	0.362	0.031	0.124	0.104	0.113	-0.457	-0.393	-0.335	-0.464	0.127	-0.654	-0.639	0.339
654	PFLU_RS03880	ATP-dependent chaperone ClpB	PFLU0782	0.051	0.158	0.178	0.28	0.057	0.004	-0.051	0.203	0.195	0.41	0.275	0.412	-0.023	0.004	0.111	0.055	0.129	0.24	0.227	-0.064	0.625	0.616	0.502	0.5	-0.065	-0.538	-0.241	-0.392
655	PFLU_RS03905	NAD(P)/FAD-dependent oxidoreductase	PFLU0783	-0.175	-0.033	-0.011	-0.057	0.01	-0.098	0.039	-0.132	-0.227	0.053	-0.159	-0.047	-0.018	0.03	0.028	-0.123	0.015	0.06	0.147	-0.019	0.137	0.105	0.153	-0.059	0.528	0.308	0.062	0.954
656	PFLU_RS03910	DUF3094 family protein	PFLU0784	0.131	0.686	0.273	0.038	0.181	0.293	-0.111	-0.325	0.3	-0.254	0.02	-0.126	0.035	0.139	0.048	0.381	0.141	0.288	0.227	0.515	0.366	0.257	0.689	-0.545	-0.064	0.882	-0.769	0.024
657	PFLU_RS03915	DUF1780 domain-containing protein	PFLU0785	-0.081	-0.094	0.033	0.058	0.001	-0.188	-0.216	0.102	-0.189	-0.028	-0.074	-0.184	-0.097	0.032	-0.122	-0.117	-0.218	-0.044	-0.085	0.026	0.311	0.054	0.034	0.327	0.004	0.165	1.186	-0.52
658	PFLU_RS03920	membrane protein	PFLU0786	0.026	-0.084	-0.067	0.043	-0.075	-0.055	-0.007	0.047	-0.116	-0.022	-0.039	0.067	0.034	-0.006	0.002	0.025	0.034	-0.031	0.017	0.092	0.047	0.265	-0.036	0.074	0.356	0.103	0.39	-0.066
659	PFLU_RS03925	hypothetical protein	PFLU0787	-0.189	0.224	-0.002	0.046	0.035	-0.012	0.153	0.227	-0.029	0.329	0.087	-0.498	0.324	0.062	-0.017	-0.145	0.103	-0.163	-0.034	0.177	-0.433	-0.197	-0.248	0.743	0.505	0.891	0.719	1.493
660	PFLU_RS03930	DNA gyrase inhibitor YacG	PFLU0788	-0.189	-0.171	0.124	-0.639	-0.007	0.179	-0.251	-0.039	0.022	0.038	-0.136	-0.207	0.005	0.209	-0.024	0.24	-0.266	-0.501	-0.458	-0.599	-0.147	-0.014	-0.418	-0.759	-0.621	-0.541	-0.033	0.056
661	PFLU_RS03940	prepilin peptidase	PFLU0790	0.04	0.222	0.157	-0.048	-0.077	-0.017	0.079	-0.054	-0.094	0.125	-0.148	0.195	-0.018	0.104	-0.006	0.114	0.07	-0.002	-0.017	0.108	-0.209	0.316	0.232	0.512	-0.027	0.09	-0.749	0.094
662	PFLU_RS03945	type II secretion system F family protein	PFLU0791	-0.085	0.034	-0.18	-0.109	-0.049	0.144	0.054	0.022	-0.032	0.018	0.005	0.043	-0.076	0.001	-0.037	0.213	0.023	0.086	0.064	-0.157	0.004	0.021	0.094	-0.02	-0.224	0.315	0.224	0.147
663	PFLU_RS03950	pilin	PFLU0793	0.025	0.072	-0.027	-0.069	-0.075	-0.033	-0.021	-0.013	0.059	-0.039	-0.195	0.141	-0.16	-0.289	-0.084	0.056	-0.295	0.017	0	-0.332	0.695	0.386	0.236	0.48	0.74	-0.156	0.906	-0.189
664	PFLU_RS03955	O-antigen ligase family protein	PFLU0794	-0.111	0.044	-0.109	-0.073	-0.196	0.03	-0.073	-0.011	-0.009	0.124	0.02	0.024	0.078	0.001	0.049	-0.019	-0.116	-0.097	-0.145	0.019	-0.051	-0.083	0.111	0.072	-0.133	-0.259	0.866	0.612
665	PFLU_RS03960	tRNA-Thr	PFLUt37	-0.075	-0.556	-0.087	-0.472	-0.36	-0.812	-1.154	-0.299	-0.246	-0.226	-0.184	-0.679	0.152	-0.446	-0.203	-0.207	-0.559	-0.486	-0.117	-0.225	-0.466	1.186	0.469	-0.341	0.195	-3.23	-1.793	1.075
666	PFLU_RS03965	hypothetical protein	PFLU0795	0.126	0.141	-0.054	0.069	-0.051	-0.037	-0.34	-0.103	-0.144	-0.161	-0.163	-0.283	-0.181	-0.032	0.06	0.035	0.054	-0.026	0.136	-0.04	0.108	0.095	-0.301	0.218	-0.23	0.899	-0.956	-0.254
667	PFLU_RS03970	carboxylating nicotinate-nucleotide diphosphorylase	PFLU0796	-3.497	-3.74	-3.906	-3.338	-3.228	-3.797	-2.638	-3.208	-3.68	-3.579	-3.88	-3.597	-3.606	-2.884	-2.958	-2.915	-3.356	-3.389	-3.33	-3.16	-3.886	-3.732	-4.051	-3.677	-2.676	-1.913	-1.385	-2.792
668	PFLU_RS03975	DUF1631 domain-containing protein	PFLU0797	-0.238	-0.14	-0.095	-0.076	0.024	0.039	-0.029	0.04	-0.005	0.166	0.123	-0.072	0.048	0.056	-0.02	-0.07	-0.148	-0.026	-0.2	-0.074	-0.13	-0.121	-0.061	-0.209	0.072	-0.468	-0.363	0.181
669	PFLU_RS03980	1,6-anhydro-N-acetylmuramyl-L-alanine amidase AmpD	PFLU0798	-0.078	-0.041	-0.283	-0.641	-0.167	-0.321	-0.519	-0.225	-1.838	-1.733	-1.96	-1.473	-1.032	-1.052	0.053	0.185	-0.47	-0.005	-0.419	-0.868	-2.237	-2.212	-2.737	-3.411	1.825	2.648	2.781	1.972
670	PFLU_RS03985	membrane protein	PFLU0799	0.012	0.313	0.033	0.076	0.268	0.025	0.336	0.197	0.048	-0.099	0.09	0.449	0.041	0.137	0.083	-0.059	0.129	0.191	0.118	-0.081	0.073	-0.341	0.14	0.168	0.518	-1.01	0.657	0.507
671	PFLU_RS03990	methyl-accepting chemotaxis protein	PFLU0800	0.036	-0.019	0.186	-0.005	0.135	0.063	0.089	0.059	0.016	0.079	0.148	0.046	-0.013	0.016	0.08	0.085	-0.118	0.154	0.166	-0.025	0.167	-0.085	0.184	0.301	-0.162	0.571	0.092	0.199
672	PFLU_RS03995	hypothetical protein	PFLU0801	0.009	0.449	0.44	0.313	0.062	-0.883	-0.31	0.342	-1.609	0.928	1.017	0.213	0.513	0.184	0.19	0.276	0.579	0.151	-0.168	0.89	1.451	-0.332	0.493	-1.38	-2.167	-1.228	-1.338	0.102
673	PFLU_RS04000	TatD family hydrolase	PFLU0802	0.147	0.08	0.032	0.042	-0.019	-0.07	0.211	-0.041	0.067	0.037	0.016	0.153	-0.045	0.096	0.081	0.031	0.124	0	-0.04	-0.059	0.038	0.178	0.236	0.203	0.836	0.775	0.648	0.612
674	PFLU_RS04005	catabolite repressor/activator	PFLU0803	-0.109	-0.195	-0.257	-0.266	0.403	0.318	0.426	0.13	-0.386	-0.254	-0.298	-0.315	-0.188	-0.352	-0.119	-0.113	0.019	0.162	0.201	0.023	-2.725	-2.06	-1.825	-2.013	-0.984	-1.037	-1.108	-1.673
675	PFLU_RS04010	phosphoenolpyruvate--protein phosphotransferase	PFLU0804	-0.136	0.16	-0.026	0.054	0.146	-0.03	-0.034	0.109	0.196	-0.007	0.032	0.042	0.142	-0.304	0.081	-0.062	0.183	0.203	0.089	0.177	-0.119	0.493	0.099	0.163	1.013	0.319	1.581	1.364
676	PFLU_RS04015	1-phosphofructokinase	PFLU0805	-0.587	-0.165	-0.203	0.253	-0.095	-0.017	0.424	0.685	-0.89	0.192	-0.626	-2.024	-1.102	0.174	-0.824	-0.417	-0.431	-1.387	-0.621	0.675	-3.211	-3.437	-2.522	-1.246	-1.109	2.719	-0.265	1.154
677	PFLU_RS04020	PTS fructose-like transporter subunit IIB	PFLU0806	0	0.014	0.02	0.032	0.061	-0.032	-0.077	-0.162	-0.018	-0.088	0.047	-0.075	0.118	-0.037	-0.07	0.055	0.007	0.022	0.014	0.066	-0.086	0.314	0.179	0.538	0.384	0.782	0.66	0.573
678	PFLU_RS04025	alkaline phosphatase	PFLU0807	0.087	-0.009	-0.156	0.047	0.008	-0.07	-0.197	-0.093	0.008	-0.058	-0.172	-0.027	-0.089	0.009	-0.04	-0.031	0.033	-0.111	-0.044	-0.11	0.047	0.08	-0.007	0.047	-0.654	0.455	0.658	0.262
679	PFLU_RS04030	flavodoxin	PFLU0808	-0.003	0.075	0.059	-0.032	0.073	0.089	0.088	-0.092	-0.114	0.005	-0.084	-0.12	-0.067	-0.024	-0.032	-0.063	-0.063	0.029	0.053	0.176	0.133	0.071	0.115	0.067	0.041	0.582	-0.014	-0.449
680	PFLU_RS04040	putative protease	PFLU0810	-0.052	0.034	0.098	-0.029	0.015	-0.04	0.05	0.016	-0.05	0.044	0.006	0.01	-0.011	0.001	-0.005	0.053	0.055	0.051	-0.033	-0.013	-0.045	0.101	0.058	0.148	0.318	-0.225	0.023	-0.001
681	PFLU_RS04045	type III PLP-dependent enzyme	PFLU0811	-0.105	0.021	-0.138	-0.181	-0.102	-0.053	-0.084	-0.265	-0.015	0.089	0.023	0.075	-0.014	-0.068	-0.001	0.043	-0.063	-0.111	-0.228	-0.108	0.367	0.46	0.239	0.332	0.143	0.366	0.179	-0.172
682	PFLU_RS04050	ABC transporter ATP-binding protein	PFLU0812	-0.063	-0.069	0.148	0.107	0.026	-0.066	0.172	0.024	-0.162	-0.118	0.126	0.004	0.045	-0.108	0.055	0.036	0.127	0.052	0.107	-0.13	-0.104	0.001	0.287	0.08	-0.57	0.681	0.943	-0.555
683	PFLU_RS04055	ABC transporter permease	PFLU0813	0.04	-0.076	0.038	0.189	0.184	0.192	-0.003	0.309	-0.007	0.067	0.018	0.063	-0.148	0.068	-0.062	0.226	0.112	0.157	0.086	0.116	0.205	0.572	0.17	0.197	-0.714	0.938	0.569	-0.508
684	PFLU_RS04060	glycine betaine ABC transporter substrate-binding protein	PFLU0814	0.152	0.051	0.036	0.095	-0.031	-0.038	0.078	-0.005	0.056	0.029	0.055	0.161	0.055	-0.057	-0.042	0.014	0.132	0.115	0.07	0.118	0.158	0.239	-0.05	0.166	-0.347	0.635	0.231	-0.058
685	PFLU_RS04065	ABC transporter permease	PFLU0815	0.093	0.13	0.049	0.106	-0.15	0.197	0.091	-0.027	0.092	-0.165	0.177	-0.029	0.075	0.319	0.149	0.149	0.022	0.224	0.207	-0.006	0.219	0.067	0.38	0.222	0.314	0.025	0.465	-0.197
687	PFLU_RS04080	hypothetical protein	PFLU0818	0.033	0.076	-0.127	0.085	0.012	-0.427	0.274	-0.066	-0.18	-0.276	0.067	-0.081	0.08	0.073	0.075	0.116	-0.272	-0.125	0.134	-0.127	0.032	-0.216	-0.388	-0.074	0.829	0.056	0.072	1.015
688	PFLU_RS04085	ABC transporter ATP-binding protein	PFLU0819	0.093	-0.021	0.093	0.05	0.285	0.138	-0.043	-0.004	-0.192	-0.184	-0.097	-0.152	0.118	-0.144	0.197	0.154	-0.024	-0.094	-0.332	-0.107	-0.598	-0.037	-0.403	-0.42	-0.326	0.523	0.233	1.071
689	PFLU_RS04090	ABC transporter ATP-binding protein	PFLU0820	0.057	0.017	0.028	0.007	-0.076	0.086	-0.168	0.413	0.05	-0.254	-0.067	-0.131	-0.191	-0.063	0.205	-0.156	-0.07	-0.202	-0.456	-0.177	-0.555	-0.34	-0.051	-0.536	-0.452	-0.609	0.331	0.058
690	PFLU_RS04095	ABC transporter permease subunit	PFLU0821	0.157	0.238	0.135	0.066	0.156	0.239	0.158	0.284	-0.218	0.159	0.253	-0.237	0.143	0.241	0.276	0.141	-0.034	-0.065	-0.09	-0.063	-0.172	-0.184	-0.135	-0.278	0.263	0.137	1.268	0.819
691	PFLU_RS04100	ABC transporter permease subunit	PFLU0822	0.033	0.18	0.193	0.233	0.182	0.242	0.062	0.126	-0.189	-0.016	0.053	-0.026	0.173	-0.007	0.12	0.187	-0.045	0.063	-0.129	-0.293	-0.459	-0.2	-0.17	0.093	-0.026	0.635	-0.146	0.239
692	PFLU_RS04105	ABC transporter substrate-binding protein	PFLU0823	0.01	0.073	0.09	0.022	0.193	0.051	0.105	-0.012	0.037	0.09	-0.056	0.112	0.093	0.068	0.152	-0.021	-0.006	0.019	0.01	0.147	0.063	0.085	0.051	-0.006	0.002	0.458	-0.864	0.179
693	PFLU_RS04110	OprD family porin	PFLU0824	0.376	0.455	0.091	0.025	0.078	0.102	0.137	0.081	0.332	0.284	0.349	0.313	0.251	0.039	0.046	0.128	0.158	0.139	0.12	0.031	-0.893	-0.892	-1.102	-1.365	1.008	0.9	0.955	0.919
694	PFLU_RS04115	ABC transporter substrate-binding protein	PFLU0825	0.326	0.284	0.107	0.067	0.165	0.063	0.034	0.122	0.303	0.41	0.359	0.27	0.212	0.061	0.16	0.046	0.131	0.018	0.023	-0.043	-1.2	-0.975	-0.936	-1.298	0.615	0.758	0.285	0.546
695	PFLU_RS04120	ABC transporter substrate-binding protein	PFLU0826	0.311	0.279	0.082	0.064	0.135	0.081	-0.016	0.124	0.392	0.321	0.219	0.212	0.217	0.084	0.15	0.16	0.085	0.13	-0.002	0.058	-0.896	-0.769	-0.382	-0.854	0.643	0.756	0.452	0.703
696	PFLU_RS04125	ABC transporter substrate-binding protein	PFLU0827	0.046	-0.081	-0.026	-0.015	0.005	0.066	0.015	0.02	0.061	0.085	0.01	-0.008	0.002	-0.076	0.006	-0.042	0.012	0.027	-0.002	0.05	-0.021	-0.011	-0.073	0.022	-0.318	-0.19	-0.188	-0.44
697	PFLU_RS04130	DUF541 domain-containing protein	PFLU0828	-0.094	-0.043	-0.113	0.093	-0.116	-0.238	-0.022	-0.246	-0.112	-0.25	-0.103	-0.287	-0.015	-0.223	-0.106	-0.136	0.049	-0.028	-0.153	-0.04	-0.032	-0.136	-0.039	0.035	0.158	-0.189	-0.578	-0.391
698	PFLU_RS04135	HAMP domain-containing histidine kinase	PFLU0829	0.233	0.108	0.031	0.125	0.774	1.025	0.741	0.766	0.727	0.676	0.634	0.764	0.443	0.239	0.472	0.325	1.179	1.217	1.241	1.14	1.24	1.172	1.339	0.927	1.172	1.568	1.375	1.038
699	PFLU_RS04145	ABC transporter ATP-binding protein/permease	PFLU0831	0.087	0.059	0.073	0.142	0.062	0.082	0.171	0.198	0.113	0.108	0.108	0.021	0.083	0.093	-0.015	0.067	0.185	0.185	0.142	0.162	-0.025	0.091	0.143	-0.011	0.522	0.621	0.567	0.63
700	PFLU_RS04150	DUF1043 family protein	PFLU0832	-0.315	0.048	-0.156	0.075	0.099	1.104	0.361	-0.352	0.367	0.183	0.537	0.408	-0.409	0.056	-0.652	-0.296	0.976	1.211	1.217	0.793	-1.744	-2.826	-1.517	-2.016	1.746	1.635	0.805	1.63
701	PFLU_RS04155	alpha/beta fold hydrolase	PFLU0833	0.315	0.312	0.132	-0.012	0.096	0.226	0.148	0.235	0.441	-0.156	0.244	0.422	0.093	0.279	0.392	0.098	0.242	0.434	0.132	-0.054	0.743	-0.031	0.617	0.207	-0.147	0.387	0.959	0.456
702	PFLU_RS04165	cell division protein ZapE	PFLU0835	-0.814	-0.5	-1.193	-0.758	-1.795	-1.184	-1.906	-1.185	-1.414	-2.252	-1.217	-2.127	-1.403	-1.748	-1.891	-1.544	-1.903	-1.38	-1.33	-1.641	-2.508	-2.041	-2.087	-2.265	-0.45	0.225	0.131	-0.57
703	PFLU_RS04170	GlxA family transcriptional regulator	PFLU0836	0.059	-0.1	0.089	-0.047	-0.098	0.034	-0.045	0.02	-0.025	-0.115	-0.064	-0.138	0.068	-0.091	0.142	0.068	-0.065	-0.019	-0.096	-0.277	-0.367	-0.311	-0.56	-0.494	0.744	1.035	1.029	0.507
704	PFLU_RS04175	acyl-CoA dehydrogenase	PFLU0837	0.01	0.03	-0.031	0.056	0.08	0.007	-0.089	0.041	-0.069	-0.173	-0.265	-0.228	-0.151	-0.001	-0.058	0.096	0.099	0.08	0.125	-0.128	-0.549	-0.32	-0.636	-0.624	-0.378	-0.472	-0.681	0.271
705	PFLU_RS04180	NADP(H)-dependent aldo-keto reductase	PFLU0838	0.065	-0.011	0.067	-0.052	0.077	-0.012	-0.057	-0.081	-0.121	-0.086	-0.015	-0.062	0.019	-0.04	0.024	-0.055	0.008	0.059	-0.074	-0.079	-0.089	0.254	-0.133	0.174	0.16	0.115	0.464	0.195
706	PFLU_RS04195	ubiquinol-cytochrome c reductase iron-sulfur subunit	PFLU0841	1.011	1.288	-2.002	-0.357	0.953	1.091	0.884	1.189	1.733	1.86	1.739	1.91	0.812	1.272	1.064	0.759	1.113	0.832	1.184	0.738	-1.016	-1.735	-1.15	-1.504	0.193	-1.119	-0.824	-0.873
707	PFLU_RS04200	cytochrome bc complex cytochrome b subunit	PFLU0842	0.777	1.149	-1.72	-0.507	0.591	0.837	0.791	1.105	1.797	1.765	1.495	1.835	0.908	1	1.042	0.87	0.656	0.973	0.881	0.889	-1.098	-1.092	-1.101	-1.376	-1.569	-1.538	-1.3	-2.054
708	PFLU_RS04205	cytochrome c1	PFLU0843	0.893	1.046	-1.646	-0.4	0.828	1.013	1.074	1.305	1.7	1.78	1.506	1.649	0.919	1.086	1.211	0.944	0.771	1.042	1.213	1.051	-1.486	-1.591	-1.587	-0.783	-1.99	-1.378	-1.576	-2.024
709	PFLU_RS04210	stringent starvation protein A	PFLU0844	-0.367	-0.431	-0.095	-0.284	0.086	0.066	0.069	-0.005	-0.023	-0.142	-0.168	-0.011	-0.238	-0.06	-0.12	-0.323	0.009	0.093	-0.041	-0.257	-1.431	-1.364	-1.651	-1.673	-0.399	0.528	1.158	-0.159
710	PFLU_RS04215	ClpXP protease specificity-enhancing factor	PFLU0845	-0.028	0.013	-0.127	-0.037	-0.199	0.211	-0.021	0.032	-0.061	-0.022	0.159	0.08	-0.055	-0.035	-0.146	-0.062	-0.015	0.025	0.072	0.052	-0.206	-0.226	-0.535	-0.57	-0.579	0.159	-0.017	-0.125
711	PFLU_RS04220	FadR family transcriptional regulator	PFLU0846	-0.607	-0.357	-0.552	-0.783	-2.301	-1.703	-2.606	-1.768	-2.065	-2.136	-2.809	-2.846	-1.832	-1.221	-1.316	-1.29	-0.543	-0.722	-1.074	-0.962	-3.385	-3.004	-3.027	-3.355	-1.245	-0.615	-0.841	-1.867
712	PFLU_RS04225	hypothetical protein		0.073	-0.038	0.136	0.017	-0.042	0.098	-0.029	-0.254	-0.034	0.069	0.093	0.03	-0.152	0.041	-0.179	-0.144	-0.03	0.086	-0.003	-0.158	-0.116	-0.033	-0.21	0.063	-0.51	0.694	-1.513	-0.58
713	PFLU_RS04230	hypothetical protein	PFLU0848	-0.059	-0.036	0.025	-0.055	0.106	-0.057	0.008	-0.001	-0.036	-0.086	-0.075	-0.043	0.017	-0.011	-0.021	-0.044	0.12	0.042	-0.05	0.004	-0.157	-0.049	-0.114	-0.052	-0.067	-0.294	-0.239	0.087
714	PFLU_RS04235	5-dehydro-4-deoxyglucarate dehydratase	PFLU0849	0.005	-0.095	0.033	-0.04	-0.106	-0.246	0.06	-0.064	-0.148	-0.042	-0.059	-0.229	0.016	-0.106	-0.165	-0.077	0.032	-0.12	-0.154	-0.291	-0.115	0.144	0.181	0.159	-0.65	0.98	-0.45	-0.456
715	PFLU_RS04240	aldehyde dehydrogenase family protein	PFLU0850	-0.098	-0.078	-0.038	-0.075	0.065	-0.045	-0.099	0.061	-0.021	-0.027	-0.044	-0.068	-0.002	0.005	0.03	0.095	0.067	0.041	0.047	-0.098	0.13	0.038	0.063	0.203	-0.153	-0.47	0.302	0.258
716	PFLU_RS04245	MFS transporter	PFLU0851	0.089	0.072	0.018	0.094	0.124	-0.008	0.073	0.068	0.158	0.025	0.034	0.094	0.091	0.067	0.081	0.09	0.057	0.033	0.074	0.047	0.087	0.091	0.048	0.115	-0.239	0.183	0.57	0.054
717	PFLU_RS04250	galactarate dehydratase	PFLU0852	0.001	-0.004	0.013	0.005	-0.039	-0.011	-0.13	-0.117	0.022	-0.057	0.072	0.142	0.135	0.131	0.034	0.05	-0.1	0.052	-0.114	-0.325	0.243	0.446	0.265	0.011	0.346	-0.912	-0.772	0.117
718	PFLU_RS04255	HAD-IB family phosphatase	PFLU0853	-0.016	0.066	0.053	0.081	-0.057	-0.093	0.001	-0.203	-0.131	0.047	-0.027	0.021	0.037	-0.058	-0.039	-0.039	0.092	-0.011	-0.026	0.048	0.082	-0.019	0.071	-0.093	0.163	0.158	0.457	-0.292
719	PFLU_RS04260	hypothetical protein	PFLU0854	0.11	0.092	-0.054	0.048	0.068	-0.113	0.039	-0.023	0.015	-0.259	-0.06	-0.116	-0.029	-0.101	-0.112	-0.043	-0.102	0.053	0.087	-0.248	0.038	0.038	-0.031	0.373	-0.588	-0.049	-0.336	-0.662
720	PFLU_RS04265	GNAT family N-acetyltransferase	PFLU0855	-0.078	0.033	0.008	0.124	0.008	-0.201	-0.112	-0.111	0.119	-0.192	-0.204	0.174	-0.04	-0.111	0.047	-0.041	-0.059	-0.06	0.107	-0.029	-0.031	0.097	-0.171	0.391	-0.672	0.405	0.414	-0.026
721	PFLU_RS04270	AEC family transporter	PFLU0856	0.003	-0.121	-0.017	-0.109	-0.106	0.008	-0.134	-0.296	0.024	-0.083	0.11	0.005	0.045	-0.007	0.042	0.027	0.026	-0.038	-0.012	-0.129	-0.053	-0.058	0.156	-0.021	0.159	-0.362	-0.161	0.328
722	PFLU_RS04275	4-carboxymuconolactone decarboxylase	PFLU0857	-0.005	-0.059	0.055	-0.116	0.038	0.045	0.162	-0.321	-0.264	-0.206	-0.078	-0.193	-0.054	0.048	-0.03	-0.187	-0.053	-0.046	-0.145	-0.163	-0.021	0.064	0.001	0.01	0.936	-0.284	0.97	0.754
723	PFLU_RS04280	calcium/sodium antiporter	PFLU0858	-0.004	-0.044	0.027	0.083	-0.303	-0.288	-0.11	-0.049	-0.056	-0.188	-0.118	-0.001	-0.024	0.007	0.003	-0.237	-0.052	-0.179	-0.147	-0.187	-0.025	-0.413	-0.333	-0.407	0.897	1.626	1.541	1.402
724	PFLU_RS04285	septal ring lytic transglycosylase RlpA family protein	PFLU0859	0.029	0.19	-0.011	-0.176	-0.147	-0.112	0.211	0.051	0.029	-0.16	0.282	0.007	-0.038	0.082	0.14	-0.227	0.333	0.077	-0.038	0.236	0.105	-0.397	-0.269	0.313	0.962	1.761	0.506	0.702
725	PFLU_RS04315	rod shape-determining protein MreD	PFLU0865	-2.417	-2.867	-1.874	-2.645	0.671	0.647	0.927	-0.2	-0.193	-0.263	-1.469	-2.182	-1.257	-1.153	-2.923	-2.183	0.785	1.251	1.733	0.22	-4.4	-4.028	-4.217	-2.889	2.889	2.099	2.617	3.475
726	PFLU_RS04320	septum formation inhibitor Maf	PFLU0866	0.025	0.061	0.089	-0.025	-0.029	-0.037	0.075	-0.266	-0.427	-0.144	-0.131	-0.135	0.046	0.138	0.172	0.004	0.027	-0.095	0.058	-0.126	-0.061	-0.172	-0.051	-0.371	0.339	-0.934	0.37	0.199
727	PFLU_RS04325	ribonuclease G	PFLU0867	-0.01	-0.412	-0.05	-0.167	0.219	0.911	0.214	0.026	-0.432	-0.765	-0.961	-0.834	-0.691	-0.79	-0.603	-0.541	0.611	0.573	0.492	0.259	-3.178	-2.473	-2.817	-2.885	-1.681	-0.977	-0.833	-1.78
728	PFLU_RS04330	TIGR02099 family protein	PFLU0868	-1.168	-1.306	-1.014	-1.279	0.025	0.52	0.434	-0.203	-0.347	-0.482	-0.379	-0.543	-1.018	-0.477	-1.224	-1.039	0.289	0.39	0.23	-0.399	-3.146	-2.701	-2.893	-2.895	1.072	1.447	1.301	1.008
729	PFLU_RS04335	carbon-nitrogen hydrolase family protein	PFLU0869	-0.074	-0.221	-0.025	-0.233	-0.087	-0.341	-0.169	-0.014	-0.094	-0.138	0.038	-0.014	-0.03	-0.004	-0.118	0.012	-0.203	-0.005	-0.174	0.01	-1.041	-0.85	-1.122	-1.195	0.196	0.906	-0.005	-0.254
730	PFLU_RS04340	metalloprotease TldD	PFLU0870	0.075	-0.061	-0.052	-0.109	-0.033	0.006	-0.097	0.078	-0.076	-0.142	-0.134	-0.106	-0.126	-0.044	0.045	0.003	-0.193	-0.119	-0.052	-0.331	-1.472	-0.985	-1.398	-1.548	-0.272	-0.515	-0.738	-0.487
731	PFLU_RS04345	ribosome-associated protein		-0.169	0.11	-0.174	0.066	-0.111	-0.201	-0.321	0.07	0.077	-0.299	-0.131	0.131	0.04	-0.129	-0.226	-0.094	0.134	-0.238	0.032	-0.341	-1.506	-0.589	-1.138	-0.524	-1.013	-0.753	1.094	-1.041
732	PFLU_RS04350	metalloprotease PmbA	PFLU0872	-0.012	-0.033	-0.034	-0.114	-0.051	0.143	0.078	-0.072	-0.228	0.06	-0.074	-0.12	-0.037	-0.003	-0.026	0.014	-0.191	-0.057	-0.054	-0.324	-1.172	-1.221	-1.146	-1.318	-0.635	-0.643	-0.933	-0.247
733	PFLU_RS04355	hypothetical protein	PFLU0873	0.059	-0.155	-0.072	0.197	0.148	-0.219	-0.005	-0.145	-0.153	-0.012	-0.401	0.086	-0.09	-0.097	-0.109	0.177	0.093	0.044	0.076	0.058	-0.239	-0.354	-0.187	0.284	0.085	2.748	0.029	0.522
734	PFLU_RS04360	class II fumarate hydratase	PFLU0874	0.173	-0.116	0.18	-0.008	-0.12	0.078	-0.103	-0.071	-0.14	-0.428	0.122	0.067	-0.209	-0.109	-0.016	-0.142	-0.289	-0.274	-0.204	-0.289	-0.218	0.106	0.237	-0.183	0.387	0.429	1.088	0.296
735	PFLU_RS04365	hypothetical protein	PFLU0875	0.19	0.013	-0.02	-0.333	-0.188	0.185	-0.131	-0.077	-0.061	0.236	-0.042	-0.504	0.013	-0.081	-0.027	0.088	0.06	0.175	-0.124	-0.143	-0.007	-0.212	0.082	-0.171	-2.371	-2.686	-0.814	-0.277
736	PFLU_RS04370	superoxide dismutase	PFLU0876	0.109	0.029	-0.015	-0.084	0.133	-0.063	-0.03	-0.203	0.048	0.024	0.056	-0.007	-0.029	-0.15	-0.151	-0.341	-0.07	-0.055	-0.13	0.073	-0.028	0.2	0.029	-0.074	0.745	0.571	0.678	0.314
737	PFLU_RS04375	ZIP family metal transporter	PFLU0877	-0.117	-0.159	-0.028	0.008	-0.098	-0.059	0.056	-0.074	0.015	-0.05	-0.026	-0.052	-0.039	-0.101	-0.066	-0.213	-0.062	-0.141	-0.065	0.015	-0.1	0.215	-0.002	-0.376	0.254	-0.805	0.353	0.496
738	PFLU_RS04385	RNase adapter RapZ	PFLU0879	-1.245	-0.832	-0.111	-0.33	-0.792	0.232	-0.07	-0.892	-0.783	-1.03	-0.459	-0.324	-1.025	-0.48	-0.876	-0.863	0.086	0.221	-0.059	-0.625	-3.716	-2.748	-2.895	-2.952	-0.049	-0.768	-1.726	-0.893
739	PFLU_RS04395	ribosome-associated translation inhibitor RaiA	PFLU0881	-0.091	0.118	-0.474	-0.413	-0.059	0.188	0.075	-0.098	-0.539	-0.802	-0.527	-0.76	-0.033	-0.171	-0.033	0.05	-0.34	0.049	0.136	-0.455	0.021	-0.045	0.345	-0.312	0.756	-0.322	0.442	-0.078
740	PFLU_RS04415	LPS export ABC transporter periplasmic protein LptC	PFLU0885	0.179	-0.344	-0.062	0.22	-0.648	-1.722	0.324	-0.325	0.501	-0.256	0.3	0.168	0.172	0.017	0.481	-0.3	-0.291	0.128	-0.076	-0.901	-1.474	-1.321	-0.734	-0.526	-1.895	-3.08	-3.158	-2.308
741	PFLU_RS04430	ATP-binding cassette domain-containing protein	PFLU0888	-1.923	-2.243	-2.008	-2.189	-2.403	-1.582	-2.158	-2.413	-1.37	-1.798	-1.664	-1.569	-2.26	-1.611	-2.185	-1.831	-1.852	-1.855	-2.086	-2.079	-3.543	-2.926	-3.39	-3.116	-0.898	-1.284	-1.102	-1.757
742	PFLU_RS04435	lipid asymmetry maintenance ABC transporter permease subunit MlaE	PFLU0889	-2.406	-2.328	-2.33	-2.136	-2.577	-1.533	-2.146	-2.437	-2.333	-2.166	-1.513	-1.674	-2.206	-2.095	-1.899	-1.65	-2.63	-2.433	-2.513	-2.264	-3.488	-3.088	-3.332	-3.224	-1.224	-0.658	-0.511	-1.575
743	PFLU_RS04440	outer membrane lipid asymmetry maintenance protein MlaD	PFLU0890	-2.203	-2.355	-2.496	-2.134	-2.379	-1.829	-2.165	-2.402	-2.103	-1.684	-2.062	-2.103	-2.637	-1.743	-1.951	-2.146	-2.372	-2.362	-2.564	-2.41	-3.608	-3.582	-3.685	-3.61	-1.054	-0.6	-0.742	-1.195
744	PFLU_RS04445	ABC transporter substrate-binding protein	PFLU0891	-1.775	-2.174	-1.836	-1.427	-2.353	-2.28	-1.589	-1.611	-1.834	-1.787	-2.366	-1.64	-1.933	-1.438	-1.75	-1.755	-2.274	-2.04	-2.488	-2.302	-3.434	-3.309	-3.46	-2.944	-1.7	-0.741	-1.189	-1.228
745	PFLU_RS04455	BolA family transcriptional regulator	PFLU0893	-0.653	-0.756	-0.209	-0.58	-0.748	0.101	-0.414	0.343	-0.402	-0.727	-0.816	-0.539	-0.638	-0.055	-0.764	-0.259	-0.454	-0.6	0.021	-1.055	0.471	0.459	-0.266	-0.63	1.205	1.341	0.683	0.276
746	PFLU_RS04465	ATP phosphoribosyltransferase	PFLU0895	-4.547	-4.271	-4.482	-4.406	-4.459	-4.309	-4.383	-4.456	-4.123	-3.795	-4.084	-4.381	-4.481	-4.227	-4.193	-4.301	-4.017	-3.616	-4.103	-4.326	-4.301	-4.112	-3.919	-4.034	-2.064	-1.816	-1.861	-2.636
747	PFLU_RS04470	histidinol dehydrogenase	PFLU0896	-3.944	-4.042	-3.915	-3.925	-3.699	-3.848	-3.913	-3.702	-3.792	-3.415	-3.824	-3.948	-3.598	-3.682	-3.985	-3.827	-3.55	-3.772	-3.742	-3.627	-3.814	-3.402	-3.665	-3.235	-2.092	-1.584	-1.445	-2.435
748	PFLU_RS04475	histidinol-phosphate transaminase	PFLU0897	-0.035	-0.076	-0.204	-0.161	-0.825	-0.745	-0.913	-1.05	-1.042	-1.157	-1.136	-1.243	-0.716	-0.574	-0.538	-0.518	-2.697	-2.983	-3.198	-3.003	-1.123	-0.625	-0.853	-0.896	0.081	-1.019	-0.294	0.347
749	PFLU_RS04480	uracil-xanthine permease	PFLU0898	0.004	0.142	0.025	0.053	0.081	0.036	0.066	0.108	0.033	-0.051	0.114	0.088	0.103	0.104	0.033	0.094	0.161	0.003	-0.077	0.124	0.079	0.232	0.275	0.251	-0.036	-0.412	-0.677	-0.601
750	PFLU_RS04485	uracil phosphoribosyltransferase	PFLU0899	0.07	-0.014	0.084	-0.038	0.17	0.045	0.204	0.146	0.151	0.337	0.4	0.177	0.031	0.149	0.154	0.073	0.109	0.066	0.028	0.116	0.719	0.55	0.657	0.507	-0.744	-0.372	-0.335	-1.194
751	PFLU_RS04490	hypoxanthine-guanine phosphoribosyltransferase	PFLU0900	-0.025	0.1	0.141	0.31	-0.37	0.172	-0.448	-0.097	0.18	0.206	0.391	0.213	0.083	0.33	0.143	-0.2	-0.387	-0.323	0.221	0.494	-0.779	-1.134	-0.497	-0.901	1.262	1.769	1.028	0.672
752	PFLU_RS04495	WbuC family cupin fold metalloprotein	PFLU0901	-0.088	-0.181	-0.018	-0.071	-0.001	-0.095	0.082	0.154	-0.048	-0.014	0.108	0.085	-0.127	0.064	-0.001	-0.078	0.074	0.01	-0.029	-0.014	-0.177	-0.162	-0.127	-0.363	-0.361	-0.271	0.414	-0.748
753	PFLU_RS04500	hypothetical protein	PFLU0902	-0.162	-0.076	0.024	-0.153	-0.048	-0.052	-0.092	-0.066	0.037	-0.027	0.057	-0.003	-0.018	-0.024	-0.005	-0.11	-0.023	-0.106	0	-0.194	0.133	0.006	0.146	0.068	0.465	-0.485	-0.077	-0.525
754	PFLU_RS04505	hypothetical protein	PFLU0903	-0.28	-0.227	0.119	0.258	-0.113	-0.347	-0.229	-0.325	-0.317	-0.557	-0.724	-0.672	-0.099	0.041	-0.282	0.079	-0.351	-0.423	-0.448	-0.629	-0.835	-1.318	-0.793	-0.96	-0.63	0.843	-2.711	-0.091
755	PFLU_RS04515	hypothetical protein	PFLU0907	0.08	0.186	-0.007	0.398	-0.121	-0.134	0.05	0.16	-0.034	-0.118	-0.042	0.049	-0.044	0.101	-0.104	0.089	-0.03	-0.064	-0.05	-0.204	0.423	-0.386	0.243	-0.045	0.147	-1.73	-0.04	0.593
756	PFLU_RS04520	hypothetical protein	PFLU0908	-0.02	-0.203	-0.214	-0.12	0.056	0.12	0.179	-0.048	0.096	0.08	-0.042	-0.132	0.179	-0.089	0.085	-0.23	0.167	-0.078	-0.141	0.073	-0.134	0.163	-0.106	-0.153	-0.055	-0.35	-0.184	-0.476
757	PFLU_RS04525	hypothetical protein	PFLU0909	0.055	0.069	-0.133	0.179	-0.198	-0.117	0.321	0.247	0.093	0.023	-0.286	0.126	0.043	-0.093	0.119	-0.154	-0.104	-0.149	0.007	0.056	-0.044	-0.341	-0.206	-0.79	0.53	-1.014	-0.192	-1.925
758	PFLU_RS04530	hypothetical protein	PFLU0910	0.389	-0.075	-0.219	-0.181	-0.003	-0.201	-0.421	0.492	0.179	0.204	-0.212	-0.298	0.676	-0.068	-0.225	-0.385	0.319	-0.904	0.475	-0.877	0.328	1.477	-0.952	0.356	1.293	0.829	-2.333	1.323
759	PFLU_RS04540	CPXCG motif-containing cysteine-rich protein	PFLU0913	0.004	-0.026	-0.105	-0.011	-0.065	-0.047	-0.007	-0.107	-0.042	-0.256	-0.016	-0.175	0.014	-0.049	-0.008	0.026	-0.066	-0.092	0.048	0.015	-0.345	-0.086	-0.343	-0.317	-0.171	-0.612	0.203	-0.509
760	PFLU_RS04545	hypothetical protein	PFLU0914	0.267	-0.072	-0.017	0.117	0.06	-0.055	-0.113	0.164	0.029	0.008	-0.07	0.061	0.185	-0.206	-0.062	0.31	-0.084	-0.101	-0.241	0.284	0.128	-0.271	-0.115	0.583	0.648	0.636	-0.824	0.457
761	PFLU_RS04555	methyl-accepting chemotaxis protein	PFLU0916	0.095	-0.06	-0.131	-0.038	-0.048	-0.005	0.047	0.003	-0.117	-0.091	-0.098	-0.009	-0.01	-0.041	-0.023	-0.044	0.097	-0.055	-0.055	0.105	-0.226	0.088	-0.135	-0.137	0.093	-0.302	0.313	-0.114
762	PFLU_RS04560	M48 family metalloprotease	PFLU0917	-0.105	-0.048	-0.012	-0.037	-0.023	0.121	-0.008	0.042	-0.01	-0.063	-0.063	-0.087	-0.129	-0.065	0.022	-0.065	-0.098	0.077	-0.157	0.07	-0.115	-0.193	0.016	-0.162	0.021	-0.926	-0.205	-0.275
763	PFLU_RS04570	class I SAM-dependent methyltransferase	PFLU0919	-0.505	0.002	0.237	-0.093	0.038	-0.539	-0.16	-0.016	-0.654	-0.783	-0.751	-1.169	0.027	0.004	-0.154	0.165	-0.192	0.199	-0.062	0.104	0.201	0.766	0.163	-0.022	-1.21	-1.511	0.498	-0.587
764	PFLU_RS04575	2-hydroxyacid dehydrogenase	PFLU0920	-0.14	0.026	-0.025	0.085	-0.087	0.035	-0.07	-0.294	-0.107	0.105	-0.043	0.043	-0.137	0.034	-0.215	-0.05	-0.135	-0.006	0.013	-0.038	-0.066	0.017	-0.095	0.102	-0.133	-0.615	-0.672	-0.822
765	PFLU_RS04580	lysine transporter LysE	PFLU0921	0.104	-0.211	-0.019	0.18	-0.123	0.039	-0.125	-0.147	-0.305	0.03	-0.021	-0.229	-0.049	0.14	-0.057	-0.085	0.1	-0.043	0.028	-0.108	-0.037	-0.454	-0.339	0.196	0.26	-0.577	-0.13	-0.496
766	PFLU_RS04585	fatty acid--CoA ligase	PFLU0922	-0.116	-0.086	-0.088	-0.091	-0.125	-0.204	-0.237	-0.126	-0.584	-0.607	-0.605	-0.568	-0.282	-0.139	-0.195	-0.192	0.007	0.048	0.071	0.121	-0.905	-1.024	-0.948	-1.174	-0.847	-0.494	-0.386	0.01
767	PFLU_RS04590	DUF1302 domain-containing protein	PFLU0923	-0.036	-0.118	-0.085	0.052	-0.265	-0.091	-0.089	-0.095	-0.059	-0.059	-0.065	-0.075	-0.026	-0.049	0.002	-0.015	-0.028	-0.05	-0.096	-0.075	-1.367	-1.296	-1.089	-1.337	-0.406	-0.282	-0.465	-0.353
768	PFLU_RS04595	DUF1329 domain-containing protein	PFLU0924	-0.027	-0.082	0.012	-0.009	-0.112	-0.131	-0.051	0.042	0.048	0.007	-0.025	-0.018	-0.032	-0.019	0.056	0.053	0.052	0.029	-0.027	-0.059	-1.996	-1.961	-1.887	-1.696	-1.11	-0.319	-0.756	-1.015
769	PFLU_RS04600	LuxR family transcriptional regulator	PFLU0925	-0.038	-0.08	-0.028	0.086	-0.095	-0.165	-0.088	-0.154	-0.448	-0.409	-0.431	-0.543	0.112	0.031	0.076	0.007	-0.031	0.071	0.015	-0.065	-0.589	-0.863	-0.441	-0.696	-0.503	-0.559	-0.547	-0.498
770	PFLU_RS04605	membrane integrity-associated transporter subunit PqiC	PFLU0926	0.013	0.004	0.118	0.136	-0.058	-0.044	-0.013	-0.017	-0.016	0.024	0.046	-0.207	0.067	0.083	0.094	-0.025	0.048	-0.019	-0.039	0.172	-0.056	0.037	0.008	0.226	-0.424	0.561	0.348	-0.182
771	PFLU_RS04610	MCE family protein	PFLU0927	0.031	-0.093	0.024	-0.048	0.038	-0.105	-0.052	-0.056	-0.032	-0.157	-0.024	-0.111	-0.159	-0.168	0.047	-0.085	-0.009	-0.062	-0.095	-0.076	-0.14	0.062	-0.02	0.175	-0.041	-0.24	0.016	0.271
772	PFLU_RS04615	paraquat-inducible protein A	PFLU0928	-0.052	-0.061	0.006	-0.094	-0.074	-0.105	0	-0.124	-0.073	-0.085	-0.118	-0.016	-0.131	-0.157	-0.093	0.003	-0.138	-0.077	-0.193	-0.01	-0.024	0.23	0.149	-0.011	0.06	-0.22	0.184	-0.214
773	PFLU_RS04620	paraquat-inducible protein A	PFLU0929	-0.072	0.069	0.069	0.056	0.046	-0.003	0.067	0.024	0.045	0.055	-0.01	0.071	0.001	0.069	-0.025	0.142	0.079	0.01	0.144	-0.152	0.005	0.212	0.219	0.168	0.492	0.004	-0.021	-0.262
774	PFLU_RS04625	MBL fold metallo-hydrolase	PFLU0930	-0.051	0.006	-0.04	-0.107	-0.141	0.026	0.04	0.02	0.008	-0.126	0.318	0.038	-0.203	-0.097	-0.158	-0.168	-0.094	-0.113	-0.067	-0.027	0.014	-0.296	0.134	-0.086	0.13	0.837	-0.189	-0.147
775	PFLU_RS04630	OmpA family lipoprotein	PFLU0931	-0.143	-0.039	-0.01	-0.111	-0.067	-0.181	-0.097	-0.044	0.018	-0.001	-0.049	-0.006	-0.079	-0.016	-0.091	0.013	0.045	-0.036	-0.119	-0.202	0.04	0.068	-0.082	-0.131	0.39	0.771	0.544	-0.057
776	PFLU_RS04635	BON domain-containing protein	PFLU0932	0.051	-0.141	-0.066	0.216	0.082	-0.193	-0.073	-0.183	0.141	0.061	-0.025	0.083	-0.072	-0.237	-0.064	-0.105	-0.612	-0.002	-0.157	0.195	-0.444	-0.309	-0.424	0.134	-1.396	-1.533	-0.2	0.482
777	PFLU_RS04645	YraN family protein		-0.041	-0.057	-0.003	-0.048	0.027	-0.077	-0.045	-0.059	0.167	-0.014	-0.071	0.008	0.056	0.074	-0.084	-0.205	0.148	0.073	-0.013	-0.038	0.006	-0.361	-0.255	-0.343	0.053	1.592	-0.826	0.741
778	PFLU_RS04650	ABC transporter substrate-binding protein	PFLU0936	0.273	0.071	-0.224	-0.016	-0.08	-0.248	-0.089	0.062	-0.245	-0.363	-0.447	-0.059	-0.01	-0.163	-0.126	-0.178	-0.016	0	0.134	0.108	-0.553	-0.604	-0.732	-0.539	-3.101	-2.501	-2.608	-2.517
779	PFLU_RS04655	16S rRNA (cytidine(1402)-2'-O)-methyltransferase	PFLU0937	0.286	0.275	0.141	0.175	0.19	0.329	0.314	0.64	0.623	0.381	0.324	0.291	-0.278	-0.043	-0.141	-0.009	0.487	0.656	0.152	0.288	0.297	-0.102	0.149	0.733	-0.097	-0.206	0.441	-0.477
780	PFLU_RS04660	division/cell wall cluster transcriptional repressor MraZ	PFLU0938	-0.275	-0.542	-0.574	-1.029	-3.759	-4.582	-2.457	-2.023	-3.417	-3.717	-3.091	-3.067	-1.794	-1.6	-1.806	-1.286	-2.265	-2.468	-1.94	-2.484	-2.964	-4.133	-3.34	-3.738	-2.074	-2.287	-1.937	-1.432
781	PFLU_RS04715	D-alanine--D-alanine ligase	PFLU0949	-0.752	-0.33	-0.359	-0.459	-0.991	-0.76	-0.54	-0.444	-0.499	-0.98	-0.23	-0.544	-0.796	-0.526	-0.187	-0.082	-1.056	-0.575	-0.344	-0.585	-0.191	-1.218	-1.232	0.293	-0.004	-1.636	-1.575	0.179
782	PFLU_RS04740	hypothetical protein		-0.185	0.164	0.227	0.016	-0.01	0.439	0.499	-0.266	-0.13	0.67	0.324	-0.19	-0.273	0.412	0.141	0.03	0.4	0.234	0.466	-0.342	0.066	0.399	-0.066	0.16	-0.566	0.064	1.405	-0.567
783	PFLU_RS04750	GGDEF domain-containing protein	PFLU0956	0.062	0.105	0.073	-0.017	-0.039	-0.117	0.036	-0.003	0.076	-0.054	-0.258	-0.035	-0.099	0.002	-0.039	-0.135	-0.066	0.124	0.059	0.083	0.476	0.252	0.266	0.403	0.057	0.504	-0.023	0.14
784	PFLU_RS04755	OprD family porin	PFLU0957	0.047	0.005	0.046	-0.037	0.123	0.104	0.106	0.019	-0.002	0.019	-0.006	0.045	0.022	0.09	-0.015	0.036	0.025	-0.047	0.104	-0.081	-0.08	-0.125	0.015	-0.066	-0.398	-0.191	-0.111	-0.408
785	PFLU_RS04760	heavy metal sensor histidine kinase	PFLU0958	-0.094	0.049	-0.048	0.086	0.283	-0.078	0.089	0.323	-0.187	-0.214	-0.248	-0.192	0.159	0.071	0.038	0.128	0.028	0.344	0.293	0.168	-0.228	-0.073	0.034	-0.24	-0.281	0.635	0.534	-0.04
786	PFLU_RS04765	heavy metal response regulator transcription factor	PFLU0959	0.167	-0.157	-0.022	0.205	0.073	0.049	-0.086	-0.304	0.138	0.026	-0.108	-0.134	-0.122	-0.229	-0.131	-0.235	-0.019	-0.26	-0.077	-0.283	-0.143	-0.163	-0.194	0.07	0.342	0.516	0.801	1.176
787	PFLU_RS04770	multidrug efflux RND transporter permease subunit	PFLU0960	-0.025	-0.058	0.079	-0.009	0.068	0.048	0	0.018	0.043	-0.031	-0.084	-0.037	-0.038	0.023	-0.029	0.076	0.114	0.115	0.007	0.061	-0.1	0.016	-0.031	-0.036	0.051	0.425	-0.616	-0.023
788	PFLU_RS04775	efflux RND transporter periplasmic adaptor subunit	PFLU0961	-0.037	0.02	-0.134	-0.11	-0.007	0.092	0.087	0.072	-0.119	-0.059	-0.003	-0.024	-0.003	-0.076	-0.061	-0.112	0.086	0.068	0.033	0.035	0.111	-0.042	0.106	-0.109	-0.118	-0.399	0.131	0.164
789	PFLU_RS04780	hypothetical protein	PFLU0962	0.295	0.65	0.23	0.136	0.604	-0.028	0.532	0.449	-0.176	0.33	0.425	0.772	-0.248	0.374	0.084	-0.131	-0.27	0.337	0.32	-0.161	0.392	0.733	0.37	-1.706	-0.203	-3.929	-4.132	-4.893
790	PFLU_RS04785	ABC transporter substrate-binding protein	PFLU0963	0.091	-0.046	-0.294	0.206	0.121	0.409	0.142	0.119	-0.02	0.06	0.208	-0.187	-0.14	0.17	-0.071	0.053	0.407	0.373	0.203	0.317	0.019	0.018	0.112	0.142	0.04	1.29	0.639	1.132
791	PFLU_RS04790	YkgJ family cysteine cluster protein	PFLU0964	-0.04	0.021	-0.006	0.13	0.281	0.289	0.203	0.11	0.091	0.1	0.12	0.157	0.063	0.165	0.083	-0.003	0.269	0.252	0.281	0.211	0.013	0.291	0.113	0.004	0.378	-0.418	-0.712	-0.563
792	PFLU_RS04795	GNAT family N-acetyltransferase	PFLU0965	0.135	0.114	0.129	-0.014	0.263	0.019	0.108	0.176	-0.033	0.113	0.213	0.125	0.333	0.078	0.226	0.217	0.216	0.331	0.172	0.248	0.124	0.118	-0.279	-0.177	-0.095	-1.269	0.028	0.921
793	PFLU_RS04800	chemotaxis protein CheV	PFLU0966	-0.054	-0.114	-0.056	-0.02	0.08	0.021	0.1	0.15	0.028	0.024	-0.123	-0.075	0.042	-0.091	-0.031	0.023	0.166	0.174	0.224	0.08	0.003	0.176	0.123	-0.208	-0.368	0.471	-0.56	-0.906
794	PFLU_RS04805	D-glycerate dehydrogenase	PFLU0968	-0.191	-0.109	0.004	-0.2	0.216	0.394	0.061	0.08	-0.139	-0.053	-0.073	0.028	-0.121	-0.126	-0.109	-0.15	0.223	0.229	0.489	0.214	0.052	-0.077	-0.01	-0.032	0.16	0.787	0.71	-0.034
795	PFLU_RS04810	LysR family transcriptional regulator	PFLU0969	0.098	0.109	0.098	0.23	-1.786	-1.663	-2.379	-1.377	0.42	0.261	0.349	0.483	-0.022	-0.034	0.095	-0.116	-1.592	-1.815	-1.704	-1.908	0.739	-0.007	0.311	0.237	0.229	0.451	0	0.155
796	PFLU_RS04815	efflux transporter outer membrane subunit	PFLU0970	0.086	0.046	0.015	0.014	0.577	0.571	0.677	0.568	0.113	-0.045	0.314	0.15	0.119	-0.063	0.093	0.118	0.556	0.675	0.664	0.28	0.031	0.209	-0.305	0.096	0.446	-0.334	0.089	-0.307
797	PFLU_RS04820	FUSC family protein	PFLU0971	0.086	-0.001	0.073	0.064	0.189	0.223	0.243	0.284	0.007	0.16	0.15	0.166	0.023	0.134	-0.1	0.072	0.252	0.396	0.32	-0.257	-0.263	-0.02	-0.239	-0.062	0.262	-0.046	-0.101	-0.389
798	PFLU_RS04825	DUF1656 domain-containing protein	PFLU0972	0.204	-0.253	-0.106	-0.001	0.033	0.662	0.329	0.058	0.033	0.24	0.32	0.326	-0.026	0.407	0.029	0.4	0.412	0.654	0.092	-1.069	-0.794	-0.299	-0.037	0.487	-1.115	-0.066	0.211	-0.883
799	PFLU_RS04830	HlyD family secretion protein	PFLU0973	-0.064	0.037	0.083	-0.059	0.343	0.184	0.222	0.331	-0.049	0.02	0.069	0.188	0.024	0.079	0.097	0.074	0.277	0.345	0.248	-0.163	-0.077	-0.442	-0.262	-0.015	-0.628	0.877	-0.662	-0.339
800	PFLU_RS04835	hypothetical protein	PFLU0974	-1.088	-0.766	-0.164	-0.001	-0.283	-0.362	-1.623	0.556	-0.17	0.533	-0.596	0.298	-0.486	-0.012	-0.609	-0.017	-0.005	-0.769	-0.223	-4.771	0.467	-0.429	0.768	0.829	1.385	-3.197	-3.368	-0.047
801	PFLU_RS04840	SDR family oxidoreductase	PFLU0975	0.354	0.058	0.339	-0.203	-0.045	0.059	0.118	0.142	0.176	0.075	-0.216	0.316	-0.266	0.063	0.174	0.108	0.152	0.265	0.014	-0.14	0.209	0.051	0.298	-0.139	-1.208	1.602	0.481	-1.8
802	PFLU_RS04845	hypothetical protein	PFLU0976	0.246	0.245	0.115	0.29	0.158	0.28	0.466	0.296	0.288	-0.029	0.402	0.064	0.026	-0.066	0.426	0.127	0.395	0.508	0.115	-0.336	0.028	-0.164	0.054	0.519	-0.233	0.178	-2.617	-1.053
803	PFLU_RS04860	mannose-1-phosphate guanylyltransferase/mannose-6-phosphate isomerase	PFLU0979	0.136	0.097	0.038	-0.022	0.196	0.093	0.226	0.166	-0.043	0.112	0.028	0.254	0.129	0.124	0.109	0.051	0.175	0.181	0.141	0.059	0.197	0.009	0.014	0.269	-0.034	0.485	0.262	-0.221
804	PFLU_RS04865	alginate O-acetyltransferase AlgF	PFLU0980	0.124	0.12	-0.028	0.061	0.085	0.143	-0.037	0.129	0.047	0.042	0.06	0.009	-0.028	0.137	0.127	0.105	-0.017	0.123	0.065	0.126	-0.094	0.273	0.131	0.136	0.66	0.912	-0.05	-0.4
805	PFLU_RS04870	alginate O-acetylase	PFLU0981	-0.231	-0.136	-0.272	-0.275	-0.169	0.018	-0.01	-0.131	-0.133	0.051	-0.074	0.209	-0.075	0.072	-0.112	-0.134	0.233	0.01	0.153	-0.219	-0.39	0.445	0.367	0.357	-0.462	0.5	1.243	0.63
806	PFLU_RS04875	MBOAT family protein	PFLU0982	0.036	0.111	0.003	-0.002	0.099	0.047	0.078	-0.002	0.087	0.008	0.199	0.045	0.066	-0.034	-0.014	0.024	0.12	0.057	0.017	0.095	0.013	0.037	0.039	0.146	0.056	0.599	0.233	-0.02
807	PFLU_RS04880	mannuronate-specific alginate lyase	PFLU0983	-0.033	-0.013	-0.02	0.081	0.06	0.036	0.153	0.144	0.096	-0.002	0.012	0.006	0.006	-0.153	-0.009	0.025	-0.318	0.077	-0.04	0.049	0.245	0.431	0.397	-0.026	1.138	1.313	1.123	1.431
808	PFLU_RS04885	alginate O-acetyltransferase	PFLU0984	-0.046	-0.008	0.016	0.068	0.084	0.071	0.071	0.212	0.084	0.023	0.008	0.141	0.028	-0.017	0.088	-0.053	0.091	0.162	0.079	0.145	0.236	0.101	0	0.068	0.443	0.378	-0.134	-0.187
809	PFLU_RS04890	right-handed parallel beta-helix repeat-containing protein	PFLU0985	0.004	0.091	0.18	0.18	0.126	0.034	0.109	0.077	0.27	0.05	0.122	-0.013	-0.028	0.03	-0.004	0.136	0.063	0.055	0.116	0.02	-0.079	0.214	-0.085	0.002	-0.48	-0.217	-0.156	0.297
810	PFLU_RS04895	alginate biosynthesis protein AlgE	PFLU0986	0.071	-0.051	0.001	-0.063	0.008	0.01	0.098	0.037	-0.032	-0.229	0.052	0.114	-0.089	0.17	-0.273	-0.048	0.174	0.304	-0.103	0.022	0.102	0.462	-0.238	0.317	-0.013	1.086	1.111	0.409
811	PFLU_RS04900	sel1 repeat family protein	PFLU0987	-0.139	-0.02	-0.097	-0.114	-0.059	0.039	-0.045	0.083	-0.049	-0.106	-0.071	0.101	-0.023	-0.117	0.021	-0.229	-0.275	-0.176	-0.197	-0.026	-0.106	0.044	-0.06	-0.052	-0.372	0.299	-0.88	0.233
812	PFLU_RS04905	alginate biosynthesis protein Alg44	PFLU0988	0.094	0.069	0.026	-0.107	0.035	0.211	-0.002	-0.009	0.23	0.036	0.34	-0.026	0.112	0.081	-0.005	-0.02	0.041	0.114	0.176	0.108	0.388	0.215	0.364	-0.216	-0.17	0.523	-0.663	0.135
813	PFLU_RS04910	glycosyltransferase family 2 protein	PFLU0989	0.18	0.001	0.068	0.093	0.183	0.104	0.06	-0.03	0.106	0.082	-0.051	0.059	0.038	0.022	0.104	0.149	0.119	0.063	0.12	-0.051	0.13	0.442	0.062	0.085	0.024	-0.015	0.246	0.205
814	PFLU_RS04915	nucleotide sugar dehydrogenase	PFLU0990	0.076	-0.006	0.033	-0.202	0.002	-0.034	0.08	0.062	-0.032	-0.004	0.152	0.025	0.102	-0.034	0.081	-0.049	0.036	-0.049	-0.005	0.038	0.185	0.2	-0.163	-0.175	-0.157	-0.088	0.909	0.484
815	PFLU_RS04920	peroxide stress protein YaaA	PFLU0992	0.07	0.108	0.057	0.023	-0.052	-0.116	-0.073	-0.113	-0.036	0.165	-0.152	-0.08	0.09	-0.143	-0.006	0.011	-0.14	0.017	0.076	0.037	0.033	0.346	-0.272	-0.079	-0.921	-0.243	0.278	0.225
816	PFLU_RS04925	polysaccharide deacetylase family protein	PFLU0993	0.217	0.141	0.037	0.053	0.204	0.187	0.077	0.182	0.118	0.041	0.217	0.041	0.127	0.057	0.043	0.117	0.176	0.163	0.135	0.048	0.175	0.256	0.318	0.023	0.015	0.4	0.174	0.159
817	PFLU_RS04930	PhoH family protein	PFLU0994	0.211	0.031	0.012	0	-0.503	-0.523	-0.867	-0.456	-0.705	-0.815	-0.886	-0.806	-0.864	-0.834	-0.477	-0.425	-0.499	-0.569	-0.552	-0.577	-1.212	-0.964	-1.339	-0.726	-1.672	-0.959	-0.628	-0.605
818	PFLU_RS04935	cyclic pyranopterin monophosphate synthase MoaC	PFLU0995	0.183	0.13	-0.015	0.073	-0.061	0.04	-0.172	-0.275	-0.317	0.028	-0.269	0.037	-0.55	0.48	0.237	0.402	-0.2	-1.09	-1.119	-0.693	-0.978	-0.939	-0.092	-0.639	-0.941	-1.537	-0.53	-1.13
819	PFLU_RS04945	molybdopterin synthase catalytic subunit MoaE	PFLU0997	0.487	0.13	-0.149	0.369	0.027	-0.072	-1.173	0.64	0.023	0.575	-0.379	-0.294	0.396	-0.077	0.188	0.3	-1.031	-0.447	-0.752	-1.154	0.382	-0.579	-1.153	-2.639	0.673	-1.126	-1.328	-1.611
820	PFLU_RS04950	ATP-dependent RNA helicase RhlB	PFLU0998	0	-0.028	0.004	-0.096	0.225	0.305	0.246	0.228	0.252	0.115	0.135	0.173	0.153	0.174	0.061	0.007	0.092	0.16	0.229	0.07	0.293	0.422	0.422	0.424	0.279	0.123	-0.668	0.135
821	PFLU_RS04955	alpha/beta hydrolase	PFLU0999	-0.028	-0.061	0.023	0.075	-0.281	0.046	-0.024	-0.172	-0.168	-0.139	0.074	-0.122	0.03	0.065	-0.164	-0.151	-0.025	-0.064	-0.148	-0.014	-0.272	-0.391	-0.584	-0.426	-0.036	-1.159	-0.627	-0.48
822	PFLU_RS04960	amino acid ABC transporter substrate-binding protein	PFLU1000	-0.04	-0.075	-0.014	0.113	-0.013	-0.166	0.001	-0.145	0.055	0.033	0.097	0.039	0.121	0.065	0.111	0.091	-0.024	0	0.107	0.03	0.045	-0.149	0.13	0.206	0.365	-0.331	-0.209	0.024
823	PFLU_RS04965	amino acid ABC transporter permease	PFLU1001	0.208	0.107	0.088	0.055	-0.006	0.045	0.158	0.097	0.13	0.123	0.124	0.185	0.174	0.009	-0.016	0.087	0.079	0.261	0.11	0.101	0.226	0.168	0.155	0.106	-0.007	0.266	0.211	-0.322
824	PFLU_RS04970	amino acid ABC transporter permease	PFLU1002	0.057	0.071	0.051	-0.086	0.174	0.097	0.091	0.101	0.027	0.027	0.102	0.082	0.127	0.116	-0.042	0.087	0.195	0.217	0.075	0.013	0.149	0.181	-0.035	0.164	-0.54	-0.028	-1.036	0.438
825	PFLU_RS04975	amino acid ABC transporter ATP-binding protein	PFLU1003	0.351	-0.153	0.431	0.068	0.378	0.127	0.112	0.397	0.209	0.002	0.224	0.262	0.366	0.189	0.23	0.217	0.092	0.196	0.211	0.427	0.382	0.346	-0.246	0.578	-0.275	0.561	-0.633	1.455
826	PFLU_RS04980	type II toxin-antitoxin system MqsA family antitoxin	PFLU1004	-0.046	0.289	0.01	-0.199	-0.367	-0.173	-0.017	0.286	-0.368	-0.202	-0.199	-0.116	0.328	-0.048	0.202	-0.38	-0.073	0.078	-0.263	0.065	0.21	-0.131	0.882	0.511	0.188	-1.563	-0.223	0.331
827	PFLU_RS04985	type II toxin-antitoxin system MqsR family toxin	PFLU1005	0.082	0.085	0.011	0.126	0.049	0.081	0.223	0.041	-0.125	0.089	0.043	-0.128	-0.048	-0.093	-0.008	0.002	0.044	0.073	0.021	-0.235	-0.037	-0.113	0.013	-0.042	0.167	0.1	0.67	-0.415
828	PFLU_RS04990	FadR family transcriptional regulator	PFLU1006	0.133	0.153	0.107	0.172	-0.161	-0.229	-0.199	-0.075	-0.321	-0.242	-0.076	-0.279	0.1	-0.006	-0.016	0.093	-0.107	-0.055	-0.141	-0.235	-0.254	-0.433	-0.262	0.037	0.266	-0.154	0.061	0.054
829	PFLU_RS04995	CynX/NimT family MFS transporter	PFLU1007	-0.036	0.022	-0.093	-0.02	0.012	-0.005	0.084	-0.03	0.209	-0.14	-0.091	0.111	-0.036	-0.071	-0.091	-0.131	-0.062	-0.075	0.042	-0.012	-0.024	0.278	0.13	0.048	0.158	-0.491	-0.525	-0.119
830	PFLU_RS05000	DUF1120 domain-containing protein	PFLU1008	-0.238	0.016	-0.046	-0.086	-0.119	-0.14	-0.023	-0.015	0.093	-0.176	-0.134	0.191	-0.085	-0.07	-0.055	-0.172	-0.137	-0.018	-0.103	0.085	0.093	0.079	-0.169	0.159	-0.316	0.415	-0.848	-0.007
831	PFLU_RS05005	DUF1120 domain-containing protein	PFLU1009	0.096	0.137	0.133	0.077	0.06	0.062	0.069	0.062	-0.107	0.059	0.04	0.184	0.067	0.058	0.1	0.01	0.252	0.278	-0.003	-0.023	0.165	0.019	0.413	0.172	-0.037	0.402	0.247	-0.557
832	PFLU_RS05010	fimbria/pilus outer membrane usher protein	PFLU1010	0.024	0.013	0.014	0.038	0.089	-0.014	0.003	0.107	-0.024	-0.026	0.004	0.027	-0.05	-0.036	0.028	-0.029	0.035	0.017	-0.063	-0.144	-0.022	0.027	0.158	-0.023	0.297	0.419	0.302	0.236
833	PFLU_RS05015	fimbria/pilus periplasmic chaperone	PFLU1011	0.086	-0.034	0.131	-0.053	-0.035	0.059	0.029	-0.013	0.015	-0.127	0.06	-0.032	0.118	0.002	0.113	0.11	-0.021	-0.138	0.033	-0.101	0.165	-0.212	-0.041	-0.124	-0.353	0.182	-0.595	-0.91
834	PFLU_RS05025	DUF1120 domain-containing protein	PFLU1013	0.056	0.034	0.09	0.111	0.159	0.132	0.177	0.083	0.106	0.04	-0.183	0.039	0.147	-0.082	0.305	-0.142	0.091	0.028	-0.004	-0.331	-0.369	0.119	0.042	-0.355	0.004	-0.585	-1.329	0.544
835	PFLU_RS05030	DUF1120 domain-containing protein	PFLU1014	-0.019	-0.065	-0.039	-0.046	0.011	-0.092	0.167	-0.035	0.024	0.029	0.136	-0.082	-0.019	-0.086	-0.093	0.023	-0.048	-0.046	-0.083	-0.051	-0.002	-0.007	-0.198	-0.145	-0.191	-0.206	0.126	-0.013
836	PFLU_RS05035	DUF1120 domain-containing protein	PFLU1015	-0.03	0.044	-0.013	0.062	0.014	-0.012	0.212	-0.093	-0.024	-0.044	0.182	0.025	-0.236	-0.249	-0.034	-0.095	0.08	0.046	0.129	-0.048	-0.157	0.079	0.165	0.114	0.379	0.963	-0.128	0.191
837	PFLU_RS05040	DUF1120 domain-containing protein	PFLU1016	-0.034	-0.162	0.346	0.082	0.267	0.163	-0.455	0.28	0.093	0.081	0.139	0.023	0.069	0.093	0.174	-0.321	-0.043	0.109	-0.041	-0.059	0.301	0.679	0.27	0.28	-1.183	0.259	-0.933	-1.408
838	PFLU_RS05045	response regulator	PFLU1017	-0.012	0.095	-0.067	-0.042	-0.088	0.024	-0.009	0.011	-0.013	-0.108	-0.153	-0.05	-0.044	0.037	-0.185	-0.012	-0.149	-0.064	-0.07	-0.152	0.053	-0.271	-0.007	-0.02	0.011	0.122	0.278	-0.281
839	PFLU_RS05050	response regulator transcription factor	PFLU1018	-0.318	0.217	0.563	-0.081	-0.025	0.242	0.106	0.372	0.227	0.193	0.114	-0.193	-0.084	0.082	-0.26	0.385	-0.049	0.036	0.719	0.288	0.898	1.083	0.378	0.652	0.879	1.135	-0.838	0.786
840	PFLU_RS05055	nuclear transport factor 2 family protein	PFLU1019	0.209	0.123	0.045	0.003	0.066	0.03	-0.09	0.093	-0.039	-0.145	-0.052	-0.066	0.059	0.053	0.018	-0.086	-0.075	0.128	-0.009	-0.255	0.123	0.1	0.076	0.199	-0.608	-0.407	0.283	0.274
841	PFLU_RS05060	GIY-YIG nuclease family protein	PFLU1020	0.19	0.46	0.42	0.45	0.307	0.002	0.303	0.209	0.306	0.298	0.248	0.199	-0.039	0.381	0.207	0.037	0.475	0.109	0.189	0.139	0.329	0.411	0.073	-0.36	-0.205	0.7	2.039	0.065
842	PFLU_RS05065	glutathione S-transferase family protein	PFLU1021	-0.148	-0.037	-0.096	-0.007	0.127	-0.049	-0.147	-0.024	-0.15	-0.067	0.19	-0.029	0.194	-0.091	-0.082	-0.147	0.131	0.185	-0.146	0.246	-0.032	0.218	0.099	-0.48	0.504	-0.059	1.13	0.212
843	PFLU_RS05070	TonB-dependent receptor	PFLU1022	-0.016	0.074	0.047	-0.029	0.01	0.049	0.033	-0.048	0.09	-0.106	-0.051	-0.016	-0.042	-0.028	0.036	-0.033	0.018	0.154	-0.096	0.053	0.07	-0.015	-0.08	-0.095	0.08	-0.059	0.231	0.269
844	PFLU_RS05075	D-alanyl-D-alanine carboxypeptidase/D-alanyl-D-alanine-endopeptidase	PFLU1023	-0.077	0.033	0.127	0.082	-0.001	-0.078	0.027	-0.004	0.136	0.195	-0.026	0.019	-0.14	0.068	0.034	0.037	0.006	0.065	-0.015	0.044	-0.16	0.047	0.376	0.128	-0.24	0.092	0.751	0.139
845	PFLU_RS05080	IclR family transcriptional regulator	PFLU1024	-0.477	0.397	-0.109	0.041	0.02	0.12	-0.701	0.131	0.089	-0.294	-0.318	0.097	-0.106	0.254	0.16	0.236	-0.288	0.157	0.104	0.083	0.365	0.89	0.011	0.146	-0.657	-0.603	-0.554	0.248
846	PFLU_RS05085	homogentisate 1,2-dioxygenase	PFLU1025	-0.019	-0.052	0.002	-0.002	0.069	0.112	0.006	0.049	-0.065	-0.121	0.01	-0.042	0.046	-0.081	-0.008	0.179	0.204	0.222	-0.069	0.169	-0.471	-0.576	-0.424	-0.425	-0.139	0.198	-0.906	-0.564
847	PFLU_RS05090	fumarylacetoacetase	PFLU1026	0.037	0.094	0.115	0.147	0.018	-0.089	-0.131	-0.047	-0.026	-0.086	-0.13	-0.001	0.027	0.005	-0.065	-0.023	0.071	0.119	0.08	0.126	-0.574	-0.557	-0.544	-0.404	-0.14	-0.032	0.322	-0.034
848	PFLU_RS05095	maleylacetoacetate isomerase	PFLU1027	-0.138	0.002	0.055	-0.161	0.012	-0.038	0.063	-0.099	0.171	-0.035	-0.003	-0.129	-0.075	0.075	0.28	-0.042	-0.228	-0.103	-0.22	-0.336	-0.32	-0.569	0.334	-0.039	0.867	-0.179	0.552	0.107
849	PFLU_RS05100	aromatic acid/H+ symport family MFS transporter	PFLU1028	-0.005	0.018	0.129	0.071	-0.083	-0.044	0.219	0.027	-0.066	-0.14	0.092	-0.014	0.099	0.065	0.043	0	0.02	-0.024	0.049	0.03	0.178	0.249	0.155	0.138	-0.184	-0.558	-0.353	0.249
850	PFLU_RS05105	tetratricopeptide repeat protein	PFLU1029	0.085	0.012	0.075	0.163	0.077	0.14	-0.206	-0.34	-0.072	-0.373	-0.01	-0.029	-0.184	-0.272	0.092	-0.589	-0.148	-0.317	0.023	-0.479	-0.01	0.001	-0.293	-1.174	-0.041	0.525	-1.349	0.599
851	PFLU_RS05110	Glu/Leu/Phe/Val dehydrogenase	PFLU1030	-0.003	-0.076	0.043	-0.069	0.058	-0.073	0.066	-0.083	0.165	0.158	0.162	0.256	0.005	-0.006	-0.103	0.058	0.066	0.083	-0.014	-0.063	-0.259	0.014	0.142	0.185	0.033	-0.303	-0.016	-0.564
852	PFLU_RS05115	hypothetical protein	PFLU1031	-0.077	0.005	-0.001	-0.002	-0.09	0.052	-0.088	-0.033	0.085	0.021	0.032	-0.123	0.021	-0.148	-0.02	0.07	-0.141	0.003	0.113	0.16	0.157	-0.066	0.029	-0.024	-0.622	-0.508	-0.118	0.394
853	PFLU_RS05120	hypothetical protein	PFLU1032	0.131	0.036	0.066	0.095	0.032	-0.028	-0.046	-0.029	-0.029	0.168	-0.004	-0.138	0.151	0.019	-0.032	0.032	-0.064	0.113	0.081	-0.076	0.063	-0.037	0.196	0.105	0.574	-0.154	0.185	-0.146
854	PFLU_RS05125	DUF3509 domain-containing protein	PFLU1033	0.131	0.101	0.238	0.192	-0.237	-0.07	-0.016	0.239	-0.017	0.107	0.079	-0.09	0.169	-0.009	0.011	-0.181	0.111	-0.022	0.085	0.239	0.045	-0.191	-0.339	0.241	-0.284	0.581	0.316	-0.592
855	PFLU_RS05130	HAAAP family serine/threonine permease	PFLU1034	0.042	-0.005	-0.158	0.113	0.128	-0.291	-0.214	-0.151	-0.137	-0.175	0.14	0.094	-0.092	-0.047	0.051	0.032	0.274	-0.131	-0.153	-0.25	-0.273	0.097	-0.021	-0.403	0.277	0.473	-1.848	0.595
856	PFLU_RS05135	L-serine ammonia-lyase	PFLU1035	0.069	-0.032	0.134	-0.025	-0.118	0.003	0.019	0.007	-0.082	-0.068	-0.003	-0.051	-0.054	0.059	-0.037	0.034	-0.047	0.08	-0.012	0.028	-0.095	-0.043	-0.121	-0.077	0.564	0.181	-0.481	0.139
857	PFLU_RS05140	LysR family transcriptional regulator	PFLU1036	0.073	0.113	0.044	0.038	0.048	-0.097	-0.078	0.01	0.018	-0.053	-0.051	-0.009	-0.027	-0.066	0.019	-0.023	0.06	0.135	-0.046	0.048	0.23	0.159	0.022	-0.238	0.49	-0.631	0.092	0.437
858	PFLU_RS05145	HPF/RaiA family ribosome-associated protein	PFLU1037	0.069	-0.003	-0.027	0.083	0.132	0.209	0.236	-0.077	0.017	0.077	0.17	0.094	0.05	-0.005	-0.058	-0.08	0.005	0.098	0.07	0.013	0.146	-0.029	-0.017	0.194	0.507	0.936	0.58	0.178
859	PFLU_RS05150	MFS transporter	PFLU1038	-0.002	0.14	-0.045	0.125	-0.007	-0.082	0.045	-0.019	0.222	-0.034	0.036	-0.018	0.044	0.083	-0.1	-0.121	0.088	0.082	0.034	-0.139	0.279	0.114	0.109	-0.034	-0.587	0.327	0.19	-0.029
860	PFLU_RS05155	LysR family transcriptional regulator	PFLU1039	0.167	-0.045	0.061	-0.189	-0.098	-0.01	0.033	0.085	-0.088	-0.045	-0.07	-0.054	0.102	0.049	0.104	0.098	0.013	0.155	-0.183	0.026	-0.247	0.084	0.132	0.367	0.014	-0.964	0.179	0.704
861	PFLU_RS05160	TonB-dependent receptor family protein	PFLU1040	-0.019	0.068	0.038	-0.004	-0.115	-0.012	0.04	0.049	-0.074	-0.073	-0.081	-0.041	0.008	-0.017	0.004	-0.06	0.018	-0.03	0.001	-0.013	0.015	0.154	-0.034	0.091	-0.006	0.308	-0.119	-0.186
862	PFLU_RS05165	FecR family protein	PFLU1041	0.133	-0.051	0.081	0.106	0.061	-0.003	0.086	0.193	0.001	-0.049	0.233	-0.012	-0.109	0.09	0.136	0.142	0.164	0.123	0.061	0.039	-0.41	0.023	0.025	-0.39	-0.186	-0.887	-0.754	0.381
863	PFLU_RS05170	sigma-70 family RNA polymerase sigma factor	PFLU1042	-0.294	-0.008	-0.185	0.002	-0.25	-0.425	-0.106	-0.192	-0.052	0.009	-0.132	-0.047	0.226	-0.409	-0.365	-0.008	-0.07	0.081	0.169	-0.496	-0.086	0.116	0.094	-0.406	-0.271	0.059	1.175	0.037
864	PFLU_RS05175	DUF3649 domain-containing protein	PFLU1043	0.134	-0.168	0.002	0.117	-0.043	0.13	-0.055	0.081	-0.113	-0.04	0.156	0.024	-0.078	-0.126	0.097	0.002	-0.078	0.084	0.066	-0.32	-0.015	0.249	-0.116	0.19	-1.072	-0.043	-1.451	-1.544
865	PFLU_RS05180	PepSY domain-containing protein	PFLU1044	0.014	0.003	-0.006	-0.005	0.011	0.004	-0.023	0.037	-0.008	0.003	-0.015	0.039	0.002	0.015	-0.005	0.043	-0.013	0.03	-0.06	-0.018	-0.007	-0.236	0.107	-0.108	-0.113	-0.199	-0.224	-0.104
866	PFLU_RS05190	RNA polymerase sigma factor	PFLU1046	-0.067	-0.063	0.004	-0.138	-0.131	-0.155	-0.018	-0.153	-0.006	-0.226	-0.026	-0.215	-0.329	-0.185	-0.25	0.005	-0.078	-0.057	-0.05	-0.213	-0.289	-0.377	-0.061	-0.042	0.077	-0.691	0.214	-0.01
867	PFLU_RS05195	FecR family protein	PFLU1047	-0.023	-0.075	-0.073	0.016	0.014	0.062	0.051	0.02	0.029	-0.059	-0.041	0.197	0.178	0.187	-0.018	0.105	0.075	0.009	0.038	-0.008	0.04	-0.208	-0.028	0.004	-0.124	0.181	-0.525	-0.301
868	PFLU_RS05200	glutaredoxin family protein		-0.272	-0.177	0.204	-0.35	0.1	0.087	-0.205	-0.135	-0.104	-0.186	0.047	0.355	0.188	-0.012	0.007	-0.015	-0.329	0.071	0.038	0.266	-0.139	0.374	-0.227	-0.124	0.897	0.59	-0.689	1.116
869	PFLU_RS05205	nucleoid-associated protein YejK	PFLU1049	0.007	0.103	0.008	0.102	0.183	0.081	0.27	0.212	0.028	0.042	0.038	0.074	-0.132	-0.033	-0.014	0.066	0.185	0.133	-0.034	0.024	-0.527	-0.207	-0.191	-0.384	-0.046	0.97	0.338	0.505
870	PFLU_RS05210	HU family DNA-binding protein	PFLU1050	-0.461	-0.477	-0.707	-0.783	-0.581	0.238	-1.797	-0.624	-1.215	-1.385	-1.094	-2.242	-0.253	-0.268	-0.325	-0.719	-0.77	-0.801	-0.787	0.204	-4.856	-4.534	-4.699	-2.974	3.628	3.834	3.86	3.181
871	PFLU_RS05215	23S rRNA (adenine(1618)-N(6))-methyltransferase RlmF	PFLU1051	-0.168	-0.102	0.098	-0.233	0.063	-0.016	-0.17	-0.213	0.087	0.032	-0.006	0.063	0.04	0.008	-0.059	0.068	0.031	-0.049	-0.085	-0.113	-0.044	0.036	-0.305	0.504	-0.471	0.112	-0.23	-0.055
872	PFLU_RS05225	hypothetical protein	PFLU1053	-0.388	-0.148	-0.15	-0.289	-0.103	-0.296	-0.127	-0.376	-0.086	-0.284	-0.857	-0.112	-0.626	0.099	-0.305	-0.223	-0.474	-0.331	-0.659	0.283	-0.435	-0.235	-1.321	-0.324	0.302	-2.664	-2.905	-0.865
873	PFLU_RS05230	DNA polymerase III subunit chi	PFLU1054	0.163	-0.231	0.008	-0.166	-0.029	-0.209	-0.598	0.217	-0.788	-0.511	-0.568	-0.519	-0.03	-0.361	-0.133	-0.39	-0.715	0.136	-0.066	0.012	-0.375	-0.622	-0.389	-0.299	-0.918	1.468	-1.912	0.055
874	PFLU_RS05235	leucyl aminopeptidase	PFLU1055	0.137	0.006	0.048	0.377	0.072	0.293	-0.101	-0.215	-0.956	-1.128	-0.79	-0.887	-0.141	-0.254	-0.399	-0.315	0.179	0.131	0.027	0.195	-1.257	-1.009	-0.511	-0.728	-0.636	-0.612	-1.101	-0.892
875	PFLU_RS05250	elongation factor 4	PFLU1058	-1.6	-1.043	-0.979	-1.88	-0.535	-1.639	-0.783	-2.496	-2.003	-2.067	-1.923	-2.644	-0.823	-0.7	-0.611	-1.249	-1.25	-0.238	-1.022	-2.013	-1.784	-2.313	-2.678	-1.73	-0.656	0.27	0.562	0.41
876	PFLU_RS05270	DNA repair protein RecO	PFLU1062	-0.108	-0.085	-0.222	-0.354	-0.421	-0.17	-0.052	-0.284	-0.16	-0.637	-0.224	-0.341	-0.509	-0.339	-0.128	-0.156	-0.2	-0.313	0.011	-0.404	-0.276	-0.856	-0.611	-0.126	-0.237	0.404	0.919	0.162
877	PFLU_RS05280	multicopper oxidase family protein	PFLU1064	-0.129	-0.224	-0.565	-0.408	-0.077	-0.29	-0.066	0.026	-0.208	0.019	-0.047	-0.119	-0.119	-0.101	-0.114	-0.191	-0.026	-0.167	-0.069	-0.12	-0.314	-0.037	-0.305	-0.05	-1.251	-0.2	-0.688	-1.285
878	PFLU_RS05290	tRNA 5-methoxyuridine(34)/uridine 5-oxyacetic acid(34) synthase CmoB	PFLU1066	0.135	-0.043	0.148	0.15	0.112	0.064	-0.054	0.134	-0.057	0.014	0.051	-0.068	-0.063	-0.11	-0.015	-0.016	-0.012	-0.053	0.086	-0.007	-0.218	-0.111	-0.104	-0.074	0.068	-0.149	-0.637	0.077
879	PFLU_RS05295	carboxy-S-adenosyl-L-methionine synthase CmoA	PFLU1067	0.114	0.171	0.215	0.248	0.013	0.186	-0.079	-0.052	-0.008	0.007	0.124	-0.251	-0.135	-0.021	-0.077	0.043	0.023	0.072	-0.162	-0.14	-0.187	-0.374	0.003	-0.583	0.813	-0.17	0.881	-0.2
880	PFLU_RS05300	lysoplasmalogenase	PFLU1068	-0.049	-0.213	-0.068	-0.257	-0.054	-0.301	-0.381	-0.042	-0.033	-0.041	-0.028	-0.139	-0.04	0.05	-0.328	-0.022	0.002	-0.152	-0.096	-0.085	-0.151	-0.146	-0.012	-0.033	0.588	-0.437	0.047	0.764
881	PFLU_RS05305	protease inhibitor I42 family protein	PFLU1069	-0.119	0.134	-0.083	0.063	-0.691	-0.127	-0.277	-0.215	-0.137	0.075	-0.203	0.149	0.261	-0.029	-0.564	0.039	0.45	-0.005	0.538	0.46	0.443	0.013	-0.182	-0.136	0.602	-2.699	1.059	-0.843
882	PFLU_RS05310	endopeptidase La	PFLU1070	-0.057	-0.172	-0.089	0.036	0.065	-0.031	0.071	0.027	0.052	-0.007	-0.317	-0.068	0.066	0.042	-0.046	-0.015	0.072	0.219	0.169	0.014	0.007	-0.119	-0.041	-0.1	-0.292	0.304	0.22	0.283
883	PFLU_RS05315	GntR family transcriptional regulator	PFLU1071	-0.376	-0.109	-0.015	0.151	0.191	0.397	-0.09	0.004	-0.188	-0.065	0.283	-0.006	-0.457	0.27	0.294	-0.072	0.031	-0.022	-0.194	-0.187	0.06	-0.163	0.104	0.053	-1.288	-1.592	-1.39	0.405
884	PFLU_RS05320	amidase	PFLU1072	-0.046	-0.48	-0.057	-0.173	-0.232	0.061	-0.116	0.089	0.062	0.068	0.161	-0.232	0.052	-0.08	0.048	0.007	-0.128	-0.169	-0.012	-0.078	-0.637	-0.034	0.058	-0.475	1.688	-1.412	0.351	1.176
885	PFLU_RS05325	polysaccharide deacetylase	PFLU1073	-0.056	-0.145	-0.107	-0.05	0.053	-0.122	-0.161	-0.181	-0.265	-0.137	0.013	-0.137	0.112	-0.236	-0.065	-0.198	-0.232	-0.074	0.069	0.17	0.123	-0.082	-0.461	-0.053	0.09	-1.281	-0.41	-0.506
886	PFLU_RS05330	MFS transporter	PFLU1074	-0.07	0.04	0.115	0.033	-0.109	-0.144	0.113	-0.049	-0.116	0.023	0.057	0.069	0.125	-0.089	0.116	0.109	0.005	0.093	0.076	-0.188	-0.208	-0.209	0.388	0.004	-0.078	-0.129	0.607	0.257
887	PFLU_RS05335	SDR family oxidoreductase	PFLU1075	0.132	-0.045	-0.072	-0.064	-0.002	-0.331	-0.155	-0.099	-0.06	-0.073	-0.197	-0.096	-0.381	0.103	-0.045	-0.234	0.137	-0.098	-0.205	-0.196	-0.217	0.093	0.036	0.076	0.389	-0.462	-1.049	0.06
888	PFLU_RS05340	SDR family NAD(P)-dependent oxidoreductase	PFLU1076	-0.282	-0.255	-0.439	-0.152	-0.73	0.212	-0.461	-0.335	-0.339	-0.203	-0.866	0.041	0.024	-0.999	-0.362	-0.51	-2.186	-0.345	-0.355	-0.749	0.138	0.166	-0.054	-0.076	0.929	-2.186	3.319	-0.107
889	PFLU_RS05345	hypothetical protein		0.339	0.217	0.165	0.171	0.716	-0.073	-0.036	0.228	0.373	0.411	0.596	0.092	0.729	0.545	0.535	0.819	0.257	0.847	-0.039	0.359	-0.86	-0.165	0.137	1.046	0.518	0.049	0.784	0.917
890	PFLU_RS05350	GTP-binding protein	PFLU1078	0.015	0.045	0.164	-0.001	-0.142	-0.067	0.021	-0.119	0.024	0.053	-0.054	0.186	0.041	0.037	-0.04	0.03	0.211	0.051	0.105	0.123	-0.031	-0.245	-0.11	0.045	-1.122	0.372	0.67	-0.121
891	PFLU_RS05355	extracellular solute-binding protein	PFLU1079	0.045	0.02	0.133	0.175	0	-0.035	0.076	0.208	0.07	0.002	-0.018	0.109	0.081	-0.006	0.127	0.02	0.126	0.09	0.116	-0.159	0.174	0.186	0.373	0.023	-0.11	0.359	0.244	0.304
892	PFLU_RS05360	GGDEF and EAL domain-containing protein	PFLU1081	-0.004	0.025	-0.047	-0.065	0.058	0.014	-0.031	0.058	0.051	0.132	0.094	-0.175	0.149	0.047	-0.076	0.092	0.007	0.116	-0.084	0.048	0.085	-0.14	-0.185	0.085	-0.533	-0.453	-0.921	-0.216
893	PFLU_RS05365	methylamine utilization protein	PFLU1082	0.06	-0.004	0.074	0.116	0.046	-0.133	0.089	0.053	-0.044	-0.054	0.02	0.022	-0.045	0.035	-0.128	0.021	-0.07	0.026	0.019	0.079	-0.002	-0.136	0.007	0.225	0.614	0.347	-0.024	0.107
894	PFLU_RS05370	EAL domain-containing protein	PFLU1083	-0.044	-0.113	-0.135	-0.02	-0.14	-0.043	0.093	-0.241	-0.057	-0.008	-0.004	-0.009	-0.039	0.015	-0.114	0.044	-0.15	-0.166	-0.145	-0.153	-0.153	-0.197	-0.102	0.081	-0.136	-0.63	-0.58	0.292
895	PFLU_RS05375	DUF3034 family protein	PFLU1084	-0.173	-0.099	-0.097	0.095	-0.119	-0.307	-0.008	-0.082	-0.122	0.038	0.062	0.015	-0.074	-0.097	-0.275	-0.115	0.235	-0.091	-0.296	0.029	-0.127	-0.026	-0.226	0.193	-0.675	0.583	0.249	-0.192
896	PFLU_RS05380	group 1 truncated hemoglobin	PFLU1085	-0.105	0.062	0.088	0.371	-0.493	0.12	-0.251	-0.156	-0.045	-0.094	-0.038	-0.119	0.246	-0.068	0.062	-0.157	-0.361	-0.138	-0.189	-0.838	0.074	0.088	0.152	-0.006	0.33	-0.289	0.477	-1.872
897	PFLU_RS05385	glucose/quinate/shikimate family membrane-bound PQQ-dependent dehydrogenase	PFLU1086	-0.121	-0.069	-0.085	-0.172	-0.054	-0.159	0.013	-0.034	-0.026	-0.004	-0.14	0.02	-0.106	0.065	0.05	-0.082	0.091	0.055	-0.064	0.14	0.135	0.03	-0.06	0.142	-0.446	-0.311	-1.367	-0.205
898	PFLU_RS05390	TonB-dependent receptor	PFLU1087	-0.026	-0.034	0.048	0.025	0.022	0.079	0.006	0.002	0.063	-0.017	0.06	-0.029	-0.045	-0.027	-0.033	0.064	-0.099	0.018	0.058	0.072	-0.167	-0.038	-0.049	0.069	-0.245	0.019	0.147	0.159
899	PFLU_RS05395	DUF2132 domain-containing protein	PFLU1087A	-0.387	0.058	0.001	-0.148	-0.042	-0.3	-0.173	-0.082	0.043	0.058	-0.171	-0.11	0.032	-0.15	0.051	-0.079	-0.02	-0.373	-0.271	-0.337	-0.392	-0.528	-0.042	-0.277	-0.792	-0.093	0.394	-0.051
900	PFLU_RS05400	hypothetical protein	PFLU1088	-0.027	0.022	-0.011	-0.121	-0.004	-0.109	0.017	-0.235	-0.153	-0.169	-0.198	-0.105	-0.056	0.062	-0.024	0.07	-0.11	-0.079	-0.003	-0.046	-0.207	-0.327	0.127	-0.137	0.165	1.198	0.14	0.701
901	PFLU_RS05405	siderophore-interacting protein	PFLU1089	0.044	0.006	0.146	0.041	-0.002	0.213	0.163	0.021	-0.144	-0.011	-0.265	-0.064	-0.131	-0.015	0.058	-0.211	0.107	-0.057	-0.197	0.089	-0.031	-0.075	-0.14	-0.281	0.278	-0.309	-0.373	-0.367
902	PFLU_RS05410	PadR family transcriptional regulator	PFLU1090	-0.171	0.257	0.327	0.019	0.261	0.203	0.182	0.209	0.271	-0.182	-0.039	0.166	0.284	0.216	-0.088	0.302	-0.074	0.186	0.059	-0.068	0.262	0.304	0.451	0.169	0.668	0.649	-0.668	0.041
903	PFLU_RS05415	type 1 fimbrial protein	PFLU1091	0.005	-0.047	0.033	-0.033	-0.084	-0.128	0.066	-0.139	0.003	-0.096	0.032	-0.077	0.037	-0.058	0.02	-0.049	0.063	-0.016	-0.026	-0.074	-0.481	-0.258	-0.335	-0.442	-1.437	-0.809	-1.104	-1.392
904	PFLU_RS05420	type 1 fimbrial protein	PFLU1092	-0.081	0.011	0.101	-0.143	-0.278	-0.221	-0.286	-0.661	-0.169	0.014	-0.068	-0.123	-0.103	-0.015	-0.053	-0.161	0.272	-0.01	-0.084	-0.273	-0.882	-1.432	-1.66	-2.064	-1.973	-1.758	-2.542	-1.777
905	PFLU_RS05425	outer membrane usher protein	PFLU1093	0.034	-0.026	-0.064	-0.011	-0.045	-0.06	-0.005	-0.001	-0.002	-0.027	0.108	0.028	-0.037	-0.011	-0.015	-0.05	-0.145	-0.077	-0.029	-0.068	0.052	0.038	0.117	-0.02	-0.226	0.076	0.264	0.405
906	PFLU_RS05430	fimbria/pilus periplasmic chaperone	PFLU1094	-0.026	0.075	-0.008	0.043	-0.011	0.133	0.008	0.118	0.036	-0.066	0.015	-0.029	-0.14	-0.004	0.016	-0.097	0.004	0.019	-0.093	0.155	-0.259	-0.029	-0.091	-0.002	0.407	0.028	-0.312	-0.014
907	PFLU_RS05435	type 1 fimbrial protein	PFLU1095	0.17	0.155	-0.006	-0.196	-0.037	-0.373	-0.266	-0.007	-0.152	-0.119	-0.285	-0.108	-0.324	-0.057	0.012	0.143	-0.075	-0.134	-0.155	-0.135	-0.148	-0.423	-0.223	0.037	0.198	-1.45	-1.646	-0.687
908	PFLU_RS05440	fimbrial protein	PFLU1096	-0.028	0.037	0.026	-0.124	0.155	-0.178	-0.112	-0.097	-0.053	-0.188	0.04	0.071	-0.202	0.033	-0.059	0.029	0.009	-0.021	-0.007	0.135	-0.121	0.163	0.073	-0.098	-0.407	-0.09	-0.683	0.298
909	PFLU_RS05445	fimbrial protein	PFLU1097	0.115	-0.113	-0.23	-0.299	0.085	-0.154	0.032	-0.165	-0.353	0.109	-0.015	-0.046	-0.173	-0.023	-0.21	-0.165	-0.022	-0.139	-0.191	-0.489	-0.173	-0.246	-0.259	0.165	-1.212	-0.422	0.594	-0.198
910	PFLU_RS05450	fimbrial protein	PFLU1098	0.111	0.03	-0.028	-0.012	-0.119	0.025	0.107	0.026	0.026	-0.033	0.08	0.079	0.038	0.04	-0.08	0.027	0.114	0.002	-0.026	0.075	-0.302	-0.354	0.035	0.013	0.059	-0.157	-0.051	-0.48
911	PFLU_RS05455	fimbrial protein	PFLU1099	0.001	0.025	0.057	-0.042	0.061	0.026	0.04	0.063	0.106	-0.021	0.011	-0.011	-0.024	0.05	-0.025	0.025	-0.068	0.02	0.033	-0.019	-0.091	-0.143	-0.074	-0.122	-0.299	0.144	-0.014	-0.136
912	PFLU_RS05465	penicillin-binding protein	PFLU1101	0.207	0.401	0.236	0.256	-0.003	0.044	0.016	0.074	0.164	0.033	0.083	0.151	0.113	0.014	0.178	0.231	0.067	-0.057	0.028	0.076	-0.1	-0.057	-0.096	-0.06	0.024	-0.447	-0.731	0.487
913	PFLU_RS05470	hypothetical protein	PFLU1102	-0.022	-0.045	-0.075	-0.096	-0.031	-0.083	-0.079	-0.063	-0.069	-0.097	0.013	-0.001	-0.051	-0.065	-0.096	-0.113	-0.06	0.007	-0.039	-0.144	-0.125	-0.12	-0.19	-0.195	-0.553	-0.151	-0.37	0.275
914	PFLU_RS05475	amino acid permease	PFLU1103	0.227	0.163	0.143	-0.002	-0.035	0.006	0.119	0.082	-0.036	-0.101	-0.058	-0.033	-0.002	0.088	-0.12	-0.062	0.22	0.012	0.026	-0.102	0.144	-0.297	0.167	-0.224	0.857	1.212	1.528	0.71
915	PFLU_RS05480	hypothetical protein	PFLU1104	0.038	-0.047	-0.023	-0.036	-0.061	0.015	0.046	-0.057	-0.048	0.035	-0.059	0.065	-0.055	-0.019	0.016	-0.007	0.015	-0.008	-0.025	-0.039	-0.031	0.051	0.067	-0.074	0.036	-0.085	0.513	0.04
916	PFLU_RS05485	OpgC domain-containing protein	PFLU1105	-0.031	-0.077	0.08	0.021	0.002	-0.124	-0.118	-0.119	-0.135	-0.096	-0.105	-0.003	0.032	0.026	0.015	-0.103	-0.03	-0.02	0.103	0.008	-0.516	0.052	-0.245	-0.133	0.474	0.169	0.764	0.288
917	PFLU_RS05490	FMN-binding glutamate synthase family protein	PFLU1107	0	-0.219	0.057	0.031	0.045	0.183	0.295	-0.053	0.322	-0.071	0.091	0.091	0.062	0.25	0.159	0.323	0.173	0.171	0.156	-0.154	1.06	1.338	1.443	1.407	0.021	-0.143	-1.354	0.279
918	PFLU_RS05495	type B 50S ribosomal protein L31	PFLU1108	0.03	-0.085	-0.022	0.054	-0.052	0.095	0.084	-0.059	-0.032	-0.08	0.002	0.085	-0.088	-0.015	-0.084	-0.061	-0.097	0.044	-0.085	-0.166	-0.536	-0.311	-0.314	-0.115	-0.244	-0.105	0.331	0.043
919	PFLU_RS05500	HigA family addiction module antidote protein	PFLU1110	-0.091	0.183	-0.113	-0.052	-0.349	0.094	-0.311	-0.181	-0.271	-0.11	-0.066	0.035	0.1	-0.116	0.011	0.1	0.007	0.257	0.122	-0.02	-0.106	-0.763	-0.021	-0.069	-1.195	1.608	2.2	-2.441
920	PFLU_RS05505	response regulator	PFLU1111	0.185	-0.089	0.027	-0.034	0.045	0.043	-0.008	0.057	0.009	-0.027	0.01	0.115	-0.074	-0.027	-0.009	-0.006	-0.019	0.003	0.071	-0.075	-0.271	0.004	-0.247	-0.115	-0.019	0.135	-0.209	0.043
921	PFLU_RS05510	sensor histidine kinase	PFLU1112	-0.008	-0.109	0.041	-0.025	-0.192	-0.136	-0.128	-0.092	-0.242	-0.194	-0.018	-0.069	-0.063	-0.089	-0.091	-0.157	0.049	-0.029	0.039	-0.146	-0.413	-0.375	-0.222	-0.051	-0.078	-0.427	-0.819	-0.052
922	PFLU_RS05515	c-type cytochrome	PFLU1113	-0.148	-0.008	-0.021	-0.367	-0.164	-0.051	-0.091	-0.237	0.127	-0.19	-0.222	-0.083	-0.02	-0.289	-0.095	-0.04	-0.113	-0.178	-0.231	-0.346	-0.035	-0.185	-0.135	0.091	-0.261	-0.438	-0.146	1.108
923	PFLU_RS05520	GGDEF and EAL domain-containing protein	PFLU1114	0.069	0.114	-0.014	-0.124	-0.109	-0.056	-0.071	-0.109	-0.093	0.001	-0.029	0.074	0.037	-0.072	-0.011	0.064	0.052	-0.048	0.092	-0.107	-0.027	0.192	-0.393	0.022	-0.75	0.972	-0.342	-0.041
924	PFLU_RS05525	response regulator	PFLU1115	0.04	0.073	0.003	-0.01	-0.011	-0.095	0.037	-0.08	0.061	0.088	-0.02	0.149	-0.085	0.012	0.001	0.027	-0.004	-0.155	-0.094	-0.049	-0.227	-0.005	0.114	0.091	0.028	-0.193	0.226	0.069
925	PFLU_RS05530	NUDIX domain-containing protein	PFLU1116	0.012	0.076	0.153	0.253	-0.21	0.05	-0.046	0.299	0.2	-0.007	-0.108	0.448	-0.116	0.165	0.174	0.246	0.09	0.148	0.097	0.152	0.12	0.141	0.142	0.116	-0.156	0.135	-0.735	-1.59
926	PFLU_RS05535	GNAT family N-acetyltransferase	PFLU1117	0.096	0.022	0.057	-0.055	-0.101	-0.063	0.101	0.085	0.134	0.078	-0.012	0.068	-0.1	-0.064	0.213	0.061	-0.104	0.118	-0.047	0.013	-0.016	0.149	-0.32	0.067	0.56	0.363	0.204	-0.319
927	PFLU_RS05540	LysR family transcriptional regulator	PFLU1118	-0.075	-0.147	-0.136	-0.096	-0.088	0.046	-0.069	-0.043	0.076	0	0.008	-0.014	-0.043	-0.014	0.059	-0.008	0.055	0.039	-0.113	0.082	-0.044	0.005	-0.011	0.161	-0.273	-0.4	-0.359	-0.381
928	PFLU_RS05545	hypothetical protein	PFLU1119	-0.019	0.041	-0.074	-0.032	-0.013	-0.045	-0.034	-0.021	0.062	0.02	-0.024	-0.019	-0.003	-0.028	0.02	0.004	0.024	-0.047	-0.07	-0.037	-0.124	-0.07	0.005	0.028	-0.128	0.164	0.353	0.011
929	PFLU_RS05550	alpha/beta hydrolase	PFLU1120	0.077	-0.059	-0.107	-0.231	-0.203	-0.033	-0.192	0.046	-0.084	-0.03	-0.136	-0.089	-0.115	-0.025	-0.242	0.053	-0.012	-0.119	0.04	-0.115	-0.269	0.097	-0.291	-0.064	0.305	-1.044	-0.666	-0.217
930	PFLU_RS05555	DsbA family oxidoreductase	PFLU1121	0.066	0.217	0.222	-0.163	0.045	-0.08	0.017	0.163	0.097	0.225	-0.012	0.021	0.197	0.091	0.1	0.048	-0.002	0.149	0.042	0.229	0.023	0.217	0.078	0.215	-0.389	1.059	-0.43	0.544
931	PFLU_RS05575	fatty acid desaturase	PFLU1125	-0.125	0.049	0.026	-0.059	-0.038	0.111	0.022	-0.033	0.126	0.076	-0.159	0.056	-0.11	-0.005	-0.086	-0.06	-0.016	-0.087	-0.072	-0.112	0.082	-0.668	0.201	0.047	-0.394	0.278	-0.028	-0.216
932	PFLU_RS05580	MipA/OmpV family protein	PFLU1126	-0.166	-0.043	-0.168	0.132	0.053	-0.097	-0.221	0.07	-0.107	-0.028	-0.076	-0.009	0.036	-0.065	0.21	-0.248	0.11	0.03	-0.152	0.124	0.009	0.051	0.399	0.274	0.944	0.722	0.452	0.952
933	PFLU_RS05585	MtnX-like HAD-IB family phosphatase	PFLU1127	0.395	-0.387	-0.469	0.084	-0.683	0.03	-0.267	-0.417	-0.479	0.025	-0.341	-0.282	0.174	-0.314	-0.172	0.08	-0.217	-0.311	-0.198	-1.15	-0.639	-0.731	-0.519	-0.341	-0.993	-0.494	0.465	0.834
934	PFLU_RS05590	aminotransferase class III-fold pyridoxal phosphate-dependent enzyme	PFLU1128	-0.001	0.171	-0.103	0.079	-0.089	-0.03	-1.074	-0.251	0.212	-0.388	-0.338	-0.117	0.077	-0.388	-0.357	-0.277	-0.092	-0.215	-0.125	-0.34	0.144	-0.324	-0.502	0.387	0.386	-0.072	0.205	0.107
935	PFLU_RS05595	alpha/beta fold hydrolase	PFLU1129	0.179	0.249	-0.499	-0.081	-0.237	-0.603	-0.193	-0.268	-0.191	-0.346	-0.244	-0.056	-0.159	-0.293	-0.265	-0.154	-0.509	-0.514	-0.318	-0.628	0.362	-0.765	-0.796	-0.665	0.353	-0.104	0.916	-0.566
936	PFLU_RS05600	GNAT family N-acetyltransferase	PFLU1130	0.093	0.012	0.082	0.158	-0.223	0.113	0.044	-0.014	-0.07	-0.002	0.045	0.096	0.099	0.13	0.135	0.115	-0.013	0.154	0.016	0.145	-0.023	0.187	0.084	0.134	-0.159	-0.406	0.617	0.296
937	PFLU_RS05605	HAMP domain-containing protein	PFLU1131	-0.015	-0.026	-0.013	-0.066	-0.006	0.01	-0.042	0.037	-0.269	-0.266	-0.297	-0.265	-0.025	0.064	0.038	-0.061	0.025	0.162	0.067	-0.281	-0.126	-0.338	-0.288	0.154	0.407	-0.958	0.73	0.852
938	PFLU_RS05610	sigma-54-dependent Fis family transcriptional regulator	PFLU1132	0.195	0.004	-0.489	-0.267	-0.053	-0.412	-0.166	-0.014	-0.034	-0.091	-0.485	0.042	-0.054	0.062	-0.285	0.003	0.347	0.125	-0.163	0.317	0.046	0.439	0.014	0.102	-1.302	0.137	1.218	0.587
939	PFLU_RS05615	GlpM family protein	PFLU1133	0.096	0.031	0.084	0.082	0.024	-0.1	0.001	-0.002	-0.212	-0.164	-0.244	-0.211	0.042	0.048	0.044	-0.069	0.094	0.117	-0.18	-0.041	-0.317	-0.111	-0.267	-0.636	-0.302	0.017	0.633	-0.248
940	PFLU_RS05620	sigma-54-dependent Fis family transcriptional regulator	PFLU1134	0.177	0.098	0.176	-0.376	-0.078	0.055	-0.318	0.389	0.017	0.022	0.203	-0.175	0.001	-0.181	-0.104	0.201	0.044	-0.03	-0.139	-0.125	1.676	1.744	1.936	1.871	-0.716	-0.196	-1.396	0.019
941	PFLU_RS05625	sensor histidine kinase	PFLU1135	0.32	0.161	0.271	0.279	0.077	0.179	0.116	0.321	0.156	0.138	0.113	0.136	0.036	0.069	0.153	-0.054	0.313	0.243	0.086	0.156	1.641	1.651	1.71	1.901	0.062	-0.211	-0.317	-0.248
943	PFLU_RS05635	ABC transporter permease subunit	PFLU1137	0.389	0.163	0.158	0.266	0.079	0.059	0.183	-0.006	0.269	0.111	0.09	0.101	0.161	-0.111	0.202	-0.043	0.117	0.257	0.002	0.183	1.768	1.683	1.515	1.859	-0.245	-0.075	0.477	-0.076
944	PFLU_RS05640	amino acid ABC transporter permease	PFLU1138	0.192	0.336	0.143	0.3	0.157	-0.025	-0.024	-0.361	0.106	0.035	0.101	0.072	-0.063	-0.071	0.078	0.095	0.088	0.196	0.159	-0.072	1.367	1.534	1.661	1.915	-0.584	-1.483	-0.974	-0.282
945	PFLU_RS05645	glutamate/aspartate ABC transporter substrate-binding protein	PFLU1139	0.085	0.075	0.171	0.074	0.09	0.081	0.064	0.13	0.21	0.134	0.13	0.182	-0.07	-0.079	0.143	-0.042	0.281	0.273	0.211	0.047	1.784	1.511	1.701	1.828	-0.641	-0.268	-1.64	-0.839
946	PFLU_RS05655	DeoR/GlpR family transcriptional regulator	PFLU1141	-0.185	-0.44	-0.506	-0.613	-0.234	0.439	0.001	0.04	0.386	0.038	0.224	0.168	-0.508	-0.763	-0.978	-1.255	0.303	0.329	0.25	0.94	-1.086	-1.12	-0.684	-0.321	0.263	-0.917	0.276	-0.449
947	PFLU_RS05660	glycerol kinase GlpK	PFLU1142	0.049	-0.028	-0.023	0.034	-0.01	0.018	-0.017	-0.157	-0.071	0.165	0.076	0.025	0.055	0.072	0.026	-0.001	0.006	0.063	0.004	-0.122	0.046	-0.475	-0.17	-0.23	2.948	2.692	2.535	2.877
948	PFLU_RS05665	aquaporin	PFLU1143	0	0.179	0.072	-0.18	-0.125	-0.001	-0.129	-0.372	0.038	-0.041	-0.263	-0.035	-0.054	-0.03	0.015	0.091	-0.13	-0.054	-0.091	-0.818	-0.559	-0.127	-0.454	-0.159	2.194	1.974	1.976	2.402
949	PFLU_RS05670	Cys-tRNA(Pro) deacylase	PFLU1144	-0.472	0.176	-0.2	0.096	-0.067	-0.065	-0.056	0.054	0.002	-0.052	-0.026	-0.057	-0.073	-0.033	-0.133	-0.139	0.028	0.019	0.074	-0.324	-0.104	-0.223	-0.105	0.023	-0.017	-0.752	0.573	-0.344
950	PFLU_RS05675	ABC transporter ATP-binding protein	PFLU1145	0.074	0.024	0.068	0.021	0.039	0.049	0.087	0.033	0.094	-0.042	0.04	0.14	0.032	0.056	0.098	-0.047	0.06	0.089	-0.031	-0.097	0.094	0.028	-0.105	0.324	-1.504	-0.995	-1.479	-1.759
951	PFLU_RS05685	molybdopterin oxidoreductase family protein	PFLU1148	-0.015	-0.004	0	-0.002	-0.037	0.008	0.002	-0.032	0.03	0.002	-0.019	-0.001	-0.034	0.074	0.006	-0.052	-0.038	0.061	-0.026	0.025	0.003	0.047	0.027	0.054	0.116	0.279	0.134	-0.077
952	PFLU_RS05695	bacterioferritin	PFLU1150	-0.417	-0.512	-0.058	-0.046	-0.089	-0.194	-0.409	-0.655	-0.506	-0.79	-0.779	-1.129	0.11	-0.172	0.083	0.014	0.193	-0.078	-0.438	-0.339	-1.041	-0.104	-0.846	-0.391	-1.53	1.135	-0.466	-0.301
953	PFLU_RS05700	bacterioferritin-associated ferredoxin	PFLU1151	-0.147	0.028	-0.083	-0.295	-0.034	-0.186	-0.037	-0.341	0.004	-0.234	-0.5	-0.448	-0.238	-0.055	-0.168	-0.133	-0.222	-0.096	-0.277	-0.368	-0.531	-0.364	-0.135	-0.303	-0.816	1.028	-0.41	-0.481
954	PFLU_RS05705	peroxiredoxin	PFLU1152	0.024	-0.078	-0.141	-0.016	-0.002	0.06	0.036	-0.255	-0.104	0.004	-0.037	-0.037	0.024	-0.052	-0.131	0.038	-0.019	-0.279	-0.073	-0.1	-0.347	-0.072	-0.278	-0.159	0.448	0.075	0.186	0.388
955	PFLU_RS05720	OmpA family protein	PFLU1155	0.094	0.162	-0.407	-0.244	0.333	0.437	0.155	0.269	0.263	0.073	0.063	-0.094	0.362	-0.163	0.35	0.166	0.271	0.192	-0.039	0.248	0.233	0.231	-0.087	0.147	1.55	1.849	1.633	1.514
956	PFLU_RS05730	response regulator transcription factor	PFLU1157	-0.029	0.054	0.012	0.027	0.029	-0.032	0.006	0.054	0.064	-0.023	-0.009	0.095	-0.029	0.112	0.008	-0.005	-0.035	0.021	0.098	0.002	0.135	0.276	-0.002	0.028	0.007	-0.287	-0.151	0.178
957	PFLU_RS05740	endonuclease III	PFLU1159	-0.08	0.016	0.093	0.011	-0.123	-0.058	0.134	0.104	-0.105	-0.209	0.117	-0.049	0.119	0.091	-0.084	0.026	0.033	0.061	0.168	-0.234	-0.411	0.065	0.08	0.075	0.437	0.158	0.075	-0.4
958	PFLU_RS05745	electron transport complex subunit RsxB	PFLU1160	0.081	-0.164	0.049	0.02	-0.006	0.067	0.016	-0.033	-0.175	-0.248	-0.3	-0.292	-0.1	0.033	-0.054	-0.163	0.026	0.035	0.076	-0.097	-0.137	-0.24	-0.245	-0.104	-0.01	0.484	-0.184	-0.206
959	PFLU_RS05750	methionine--tRNA ligase	PFLU1161	0.075	-0.947	-0.738	-0.607	-1.254	-0.779	-1.456	-1.633	0.125	-1.324	-0.851	-1.518	-1.142	-0.38	-1.442	-1.454	-0.033	0.384	-0.521	-3.2	-3.027	-0.689	-0.125	-2.73	-2.505	-1.598	-1.844	-2.539
960	PFLU_RS05765	DNA mismatch repair protein MutS	PFLU1164	-0.027	-0.044	-0.077	-0.133	0.014	0.103	0.004	-0.078	0.017	0.094	0.051	0.058	-0.112	0.012	-0.077	-0.036	0.066	0.014	0.007	-0.049	0.205	0.259	0.332	0.231	0.652	0.195	0.415	0.541
961	PFLU_RS05770	hypothetical protein	PFLU1165	0.036	-0.063	-0.065	-0.035	0.009	-0.04	-0.123	0.03	0.05	0.146	-0.217	0.074	-0.021	0.069	0.059	-0.071	0.005	-0.017	-0.115	-0.244	-0.045	-0.061	-0.076	0.219	-1.086	-0.113	-0.025	0.444
962	PFLU_RS05775	DUF4065 domain-containing protein	PFLU1166	-0.007	0.044	0.079	0.043	0.048	-0.067	-0.242	-0.006	0.089	-0.116	0.057	-0.077	0.066	0.092	0.068	-0.022	-0.005	0.027	0.03	-0.064	-0.039	-0.158	-0.216	0.15	-0.48	-1.306	-0.52	-0.315
963	PFLU_RS05780	helix-turn-helix transcriptional regulator	PFLU1167	-1.313	-1.111	-1.369	-1.476	-1.106	-1.093	-1.354	-1.045	-1.307	-1.509	-1.295	-1.538	-1.187	-1.267	-1.132	-1.299	-1.348	-0.99	-1.046	-1.441	-1.958	-1.588	-1.263	-1.683	-0.26	-0.09	-0.041	-0.484
964	PFLU_RS05785	hypothetical protein	PFLU1169	0.108	-0.264	-0.069	-0.032	-0.007	0.122	-0.183	0.182	-0.269	-0.371	-0.283	-0.315	-0.213	0.054	0.13	-0.018	0.103	-0.107	0.069	0.137	-0.434	-0.487	0.02	-0.36	-0.029	-2.863	0.003	-0.448
965	PFLU_RS05790	hypothetical protein	PFLU1170	-0.2	0.392	0.394	-0.208	-0.186	0.218	0.275	0.324	-0.167	0.028	0.124	-0.299	0.149	0.022	0.113	-0.461	0.403	0.394	0.183	0.14	-0.282	0.424	0.053	0.221	-3.037	-0.128	0.157	0.641
966	PFLU_RS05795	phage baseplate assembly protein V	PFLU1171	-0.225	-0.066	-0.152	-0.098	0.019	0.125	-0.249	-0.233	-0.386	-0.491	-0.106	0.015	-0.083	0.281	0.09	-0.021	-0.172	-0.206	0.128	0.104	0.238	-0.128	-0.12	0.433	0.111	-2.269	-1.107	-0.396
967	PFLU_RS05800	phage baseplate protein	PFLU1172	-0.218	-0.118	-0.069	0.014	0.203	-0.323	0.219	0	-0.036	-0.022	0.026	0.136	-0.318	-0.044	-0.079	0.084	-0.069	0.029	-0.21	0.155	-0.089	0.467	-0.352	-0.056	-0.81	-0.911	-0.728	0.503
968	PFLU_RS05805	baseplate J protein	PFLU1173	0.011	0.051	0.085	0.067	-0.139	0.086	-0.05	0.193	0.03	-0.061	-0.036	0.108	0.141	0.121	0.029	0.064	-0.049	-0.037	-0.06	-0.042	0.022	0.046	0.029	0.006	-0.042	0.2	0.41	0.122
969	PFLU_RS05810	phage tail protein I	PFLU1174	-0.037	-0.159	-0.054	-0.132	0.058	-0.249	-0.336	0.091	-0.167	-0.208	-0.11	-0.024	-0.19	-0.334	-0.459	-0.053	-0.058	-0.048	0.218	-0.104	0.379	-0.281	-0.043	-0.177	-0.66	-1.214	0.12	-0.24
970	PFLU_RS05830	tail protein	PFLU1178	0.033	0.014	0.008	-0.13	0.075	0.003	-0.027	0.007	-0.037	0.032	-0.011	-0.033	0.043	-0.046	0.046	0.058	-0.095	-0.139	-0.052	-0.138	0.074	0.191	0.073	0.054	-0.484	-0.224	0.332	0.556
971	PFLU_RS05835	phage tail protein	PFLU1179	-0.495	0.04	-0.249	-0.147	0.177	0.286	0.072	0.05	-0.226	0.209	0.176	0.009	0.092	-0.106	-0.209	0.07	-0.058	-0.064	-0.079	-0.221	0.14	0.227	0.133	0.415	-0.975	-1.297	-0.403	-0.47
972	PFLU_RS05840	phage tail assembly protein	PFLU1180	-0.021	0.108	0.063	0.02	0.045	0.044	0.098	0.041	0.037	-0.076	0.078	0.209	0.119	0.105	0.029	-0.007	-0.242	0.185	-0.084	-0.062	-0.146	0.044	0.081	-0.001	-0.262	-0.593	0.041	0.486
973	PFLU_RS05850	hypothetical protein	PFLU1182	0.028	0.103	0.042	-0.025	0.154	0.054	0.373	0.182	-0.159	-0.059	0.132	-0.073	-0.052	0.072	0.105	0.025	0.202	-0.022	0.093	-0.038	0.271	0.281	-0.114	-0.043	0.388	-0.838	-0.559	0.29
974	PFLU_RS05855	phage tail protein	PFLU1183	-0.159	-0.128	-0.327	-0.178	-0.091	-0.207	-0.117	-0.056	-0.215	-0.332	-0.045	-0.124	-0.167	-0.287	-0.001	-0.32	0.118	-0.041	-0.163	-0.493	0.327	-0.221	-0.39	-0.239	0.129	-0.512	-0.449	0.12
975	PFLU_RS05865	hypothetical protein	PFLU1185	0.135	-0.069	-0.163	-0.069	-0.152	0.004	-0.119	-0.044	-0.219	-0.218	0.032	0.013	-0.016	0.017	-0.047	-0.07	-0.036	-0.033	0.076	0.179	0.152	0.313	-0.187	0.194	-0.58	-0.028	0.353	-0.239
976	PFLU_RS05870	glycoside hydrolase family 19 protein	PFLU1186	0.036	-0.04	0.037	-0.018	0.05	0.036	0.015	0.024	-0.105	0.042	-0.207	-0.033	-0.152	0.077	0.048	-0.043	-0.078	0.059	0.015	0.043	-0.023	0.243	-0.015	0.05	0.051	0.063	-0.309	0.062
977	PFLU_RS05875	lysozyme	PFLU1187	0.354	0.28	-0.193	-0.134	0.611	0.057	0.287	0.373	0.478	0.35	-0.716	0.13	0.01	0.23	-0.43	0.081	0.198	0.253	0.406	-0.047	0.16	0.078	-0.446	0.567	0.265	1.798	0.334	-0.157
978	PFLU_RS05880	CinA family protein	PFLU1188	-0.154	0.075	-0.336	-0.084	-0.893	-0.628	-0.546	-0.932	-1.279	-1.089	-0.92	-0.8	-1.656	-2.05	-0.949	-1.154	-0.629	-0.397	-0.676	-0.448	-0.872	-0.67	-1.612	-3.25	-1.372	-1.009	-1.441	-2.087
979	PFLU_RS05885	recombinase RecA	PFLU1189	-1.684	-1.818	-1.412	-1.209	-1.384	-1.064	-1.139	-1.677	-0.987	-1.523	-1.29	-1.638	-1.498	-1.091	-1.42	-1.786	-1.734	-1.585	-1.958	-1.828	-1.015	-1.186	-1.356	-1.336	-0.168	0.74	0.886	-0.214
981	PFLU_RS05895	TIGR00730 family Rossman fold protein	PFLU1191	-0.019	0.088	0.195	0.22	0.046	0.115	-0.11	0.184	-0.036	0.097	-0.104	-0.129	0.16	-0.01	0.176	0.3	-0.126	0.031	0.105	0.177	-0.445	-0.562	-0.66	-0.481	0.038	0.617	-0.565	0.198
982	PFLU_RS05900	hypothetical protein	PFLU1192	-0.193	-0.142	-0.29	-0.018	-0.782	-0.647	-0.44	-0.342	-0.541	-0.576	-0.78	-0.456	-0.27	-0.702	-0.248	-0.305	-0.381	-0.697	-0.431	-0.7	0.717	0.513	0.434	1.01	-1.227	-1.571	-1.774	-2.351
983	PFLU_RS05905	DTW domain-containing protein	PFLU1193	0.015	-0.044	-0.102	-0.044	0.092	-0.005	-0.195	0.032	-0.054	-0.059	-0.03	0.02	0.008	0.004	-0.084	0.029	-0.065	-0.013	-0.034	0.085	0.522	0.457	0.497	0.339	0.2	0.266	0.506	0.557
984	PFLU_RS05910	response regulator transcription factor	PFLU1195	-0.513	-0.531	-0.154	-0.959	-1.28	-0.622	-0.565	-1.045	-1.217	-0.289	-0.992	-0.4	0.241	0.162	-0.53	-0.599	0.12	0	0.45	0.109	-5.269	-4.929	-5.078	-5.001	-3.345	-2.778	-2.955	-3.34
985	PFLU_RS05915	diacylglycerol kinase	PFLU1196	-0.119	0.104	0.082	0.11	0.046	0.097	0.394	0.249	0.011	0.341	0.515	0.176	-0.236	-0.091	0.125	0.415	0.151	0.645	0.03	-0.233	-0.219	-0.108	0.373	0.293	0.853	0.573	0.241	1.188
986	PFLU_RS05920	LysR family transcriptional regulator	PFLU1197	0.074	0.037	-0.122	-0.112	-0.034	0.202	0.017	-0.118	0.008	0.129	0.055	0.049	-0.111	-0.143	-0.187	0.013	0.26	0.111	0.032	0.128	-0.113	-0.268	-0.128	-0.011	0.127	0.383	-1.39	-0.835
987	PFLU_RS05930	tRNA (N6-threonylcarbamoyladenosine(37)-N6)-methyltransferase TrmO	PFLU1199	-0.113	-0.132	0.065	0.071	0.022	-0.041	0.099	-0.027	0.033	-0.059	0.021	-0.027	0.044	-0.009	-0.009	-0.125	-0.091	0.099	-0.038	-0.18	0.071	0.198	0.145	0.226	0.014	0.483	-0.073	0.27
988	PFLU_RS05935	DUF1456 family protein	PFLU1200	0.228	-0.058	0.049	0.405	0.159	0.183	-0.209	0.487	0.178	0.086	0.35	-0.658	0.403	0.18	-0.324	-0.362	-0.233	0.052	0.096	0.374	-0.505	0.126	0.147	-0.134	-0.544	-1.044	-1.03	-0.41
989	PFLU_RS05940	RNA-binding protein S4	PFLU1201	-0.13	-0.078	0.105	0.025	0.062	-0.089	-0.038	-0.023	0.075	-0.153	-0.167	0.028	-0.153	0.041	-0.282	0.136	-0.17	-0.147	-0.067	-0.018	0.485	-0.489	-0.562	0.04	0.544	0.482	0.552	-0.105
990	PFLU_RS05945	GNAT family N-acetyltransferase	PFLU1202	-0.127	-0.017	0.097	-0.057	-0.075	-0.091	-0.01	-0.063	0.171	0.013	0.046	-0.132	0.053	0.112	-0.007	0.019	0.006	0.114	-0.094	0.111	-0.002	0.088	0.011	0.307	0.238	0.635	0.314	0.383
991	PFLU_RS05950	30S ribosomal protein S12 methylthiotransferase RimO	PFLU1203	0.042	-0.047	-0.031	0.162	-0.147	-0.212	-0.026	-0.075	-0.353	-0.508	-0.415	-0.373	0.032	-0.03	-0.071	0.02	-0.007	-0.038	-0.077	0.059	-0.013	0.271	-0.062	-0.078	-0.009	-0.767	-0.775	0.027
992	PFLU_RS05955	potassium transporter Kup	PFLU1204	0.037	0.035	0.027	-0.019	0.115	-0.056	-0.012	0.015	-0.121	-0.117	0.035	0.021	-0.06	0.028	0.111	-0.079	0.067	-0.04	0.118	-0.057	-0.092	-0.096	-0.094	-0.125	-0.027	0.302	-0.295	0.143
993	PFLU_RS05960	NADH:flavin oxidoreductase/NADH oxidase	PFLU1205	0.071	0.251	0.078	0.186	-0.049	-0.196	-0.426	0.021	-0.037	-0.258	-0.026	-0.034	0.252	0.242	0.292	0.086	0.437	0.26	0.089	-0.042	-0.14	-0.147	0.517	-0.074	-0.071	0.717	0.062	0.226
994	PFLU_RS05965	hypothetical protein	PFLU1206	-1.684	-0.639	-0.385	-0.397	-0.272	-1.357	0.036	-0.682	-0.638	0.036	-2.974	0.014	-0.498	0.062	0.062	-1.671	0.564	-0.449	0.373	-0.561	-0.715	-2.141	-0.064	-0.789	-4.109	-3.505	-2.321	-4.094
995	PFLU_RS05970	glucan biosynthesis protein D	PFLU1207	0.149	0.102	0.148	0.026	0.122	0.079	0.182	0.103	-0.008	0.115	0.071	0.017	-0.003	-0.013	-0.024	0.024	0.172	0.09	-0.002	-0.142	0.051	0.028	0.038	0.131	0.231	0.407	0.544	-0.527
996	PFLU_RS05975	NAD(P)/FAD-dependent oxidoreductase	PFLU1208	-0.009	0.032	-0.007	-0.016	0.039	0.024	-0.009	0.036	0.017	-0.054	0.039	-0.072	-0.023	0.025	0.036	-0.023	0.028	0.035	0.148	-0.144	-0.023	0.045	-0.021	-0.032	0.034	-0.16	0.266	-0.206
997	PFLU_RS05980	gamma-aminobutyraldehyde dehydrogenase	PFLU1209	0.117	0.073	0.137	0.118	0.083	0.146	0.149	0.074	0.006	0.073	0.088	-0.059	0.059	0.19	0.112	-0.002	0.145	0.011	-0.113	-0.015	0.018	-0.003	0.248	0.231	-0.477	0.091	0.209	0.019
998	PFLU_RS05985	ABC transporter permease	PFLU1210	0.234	-0.186	-0.063	0.095	0.097	-0.201	0.082	0.159	-0.198	-0.143	-0.086	0.011	0.178	0.372	-0.469	-0.015	0.283	0.246	0.028	0.076	-0.275	-0.028	0.248	0.188	1.056	1.198	-0.002	-0.735
999	PFLU_RS05990	ABC transporter permease	PFLU1211	0.016	-0.059	-0.016	0.024	0.007	-0.052	0.068	0.057	0.01	-0.087	0.079	0.039	0.076	-0.029	-0.102	-0.123	0.066	0.071	0.003	-0.153	-0.009	0.047	0.06	0.036	-0.072	-0.523	-0.416	-0.069
1000	PFLU_RS05995	ABC transporter ATP-binding protein	PFLU1212	0.072	-0.089	-0.005	-0.075	0.207	0.093	0.218	0.059	0.069	0.035	0.067	0.064	0.05	-0.05	0.11	-0.082	0.062	0.01	-0.026	0.078	-0.007	0.026	-0.085	0.093	0.063	0.143	-0.997	0.344
1001	PFLU_RS06000	ABC transporter substrate-binding protein	PFLU1213	0.172	-0.044	0.045	-0.005	0.079	0.081	0.141	0.111	0.06	-0.083	0.009	-0.031	0.005	-0.036	0.038	-0.065	-0.018	0.047	-0.057	0.007	0.049	0.028	0.042	-0.001	0.051	0.938	-0.09	-0.015
1002	PFLU_RS06005	gamma-aminobutyraldehyde dehydrogenase	PFLU1214	-0.042	0.049	0.109	-0.11	0.071	0.087	0.078	0.155	-0.124	0.092	-0.054	0.117	0.022	0.054	-0.115	0.003	0.069	0.1	0.004	0.042	0.172	0.028	0.146	-0.08	-0.372	0.236	0.183	-0.415
1003	PFLU_RS06010	LysR family transcriptional regulator	PFLU1215	0.044	0.071	0.018	0.234	0.018	-0.119	0.091	-0.205	0.028	0.018	0.153	-0.039	0.002	-0.111	-0.073	0.026	-0.217	-0.064	-0.019	-0.117	-0.011	-0.208	0.101	-0.127	0.314	0.256	0.815	0.728
1004	PFLU_RS06015	tellurite resistance TerB family protein	PFLU1216	-0.048	0	0.067	0.019	0.015	-0.041	0.047	-0.102	0.057	-0.041	-0.034	0.034	0.071	0.039	-0.099	-0.052	0.045	-0.008	0.043	-0.057	0.1	0.125	-0.039	0.009	0.095	-0.168	-0.308	-0.166
1005	PFLU_RS06020	hypothetical protein	PFLU1217	0.052	-0.022	0.024	-0.015	-0.015	0.062	-0.007	-0.007	-0.024	0.009	0.006	-0.001	0	-0.047	-0.001	-0.015	0.062	0.036	0.014	0.016	0	0.031	0.083	0.061	0.066	0.326	-0.089	0.277
1006	PFLU_RS06030	methyl-accepting chemotaxis protein	PFLU1219	-0.03	-0.038	-0.004	-0.033	-0.072	-0.047	0.056	-0.008	-0.001	-0.002	0.168	-0.042	-0.071	0.09	-0.096	0.044	0.117	-0.089	0.013	0.058	0.16	0.132	-0.188	0.149	0.44	0.112	0.633	0.498
1007	PFLU_RS06035	purine-binding chemotaxis protein CheW	PFLU1220	-0.022	-0.134	0.025	0.021	-0.115	-0.069	-0.227	0.097	-0.081	0.42	-0.169	0.004	-0.126	-0.122	0.041	-0.04	-0.101	0.15	-0.029	0.142	-0.049	0.014	0.069	0.277	-0.586	-1.109	-1.416	0.281
1008	PFLU_RS06040	chemotaxis protein CheR	PFLU1221	-0.025	-0.061	-0.076	0.182	-0.14	-0.041	-0.119	-0.159	0.058	-0.087	-0.212	0.013	-0.029	-0.263	0.017	-0.056	-0.029	-0.207	-0.135	-0.091	-0.04	0.072	-0.376	-0.022	0.124	-0.254	-0.802	0.165
1009	PFLU_RS06045	purine-binding chemotaxis protein CheW	PFLU1222	-0.04	-0.074	-0.093	0.017	-0.007	-0.126	-0.157	0.011	0.02	-0.033	-0.059	-0.135	-0.025	-0.027	-0.015	-0.064	-0.062	-0.08	0.131	-0.225	0.151	0.419	-0.133	0.074	-0.079	0.227	0.114	-0.306
1010	PFLU_RS06050	hybrid sensor histidine kinase/response regulator	PFLU1223	0.006	-0.075	0.101	0.067	0.236	-0.012	-0.019	0.003	0.025	-0.011	0.074	0.185	-0.101	0.074	0.028	0.042	0.1	0.015	0.132	-0.028	0.169	0.119	0.089	-0.025	-0.191	-0.43	-0.725	0.398
1011	PFLU_RS06060	diguanylate cyclase	PFLU1225	0.077	0.007	-0.058	0.023	0.045	0.086	0.058	0.028	-0.155	0.099	0.084	-0.077	-0.023	-0.136	-0.047	0.08	0	-0.047	0.18	0.165	-0.009	0.101	0.023	0.162	-0.043	-0.5	-0.014	0.095
1012	PFLU_RS06080	TetR family transcriptional regulator	PFLU1229	-0.314	-0.326	-0.088	-0.096	-0.128	-0.038	-0.274	-0.132	-0.097	-0.139	-0.248	-0.2	-0.132	-0.022	-0.265	-0.194	-0.063	0.009	-0.017	0.078	0.249	0.143	0.057	0.272	-0.549	-0.811	-0.951	-0.086
1013	PFLU_RS06085	hypothetical protein	PFLU1230	-0.062	-0.186	0.018	-0.075	0.061	-0.175	0.035	-0.34	-0.273	-0.023	0.07	0.058	-0.012	-0.017	0.016	0.084	-0.007	0.105	-0.117	0.073	-0.136	-0.31	-0.014	-0.019	0.613	0.819	0.146	0.597
1014	PFLU_RS06090	flavohemoglobin expression-modulating QEGLA motif protein	PFLU1231	0.013	0.091	0.101	-0.008	0.052	0.093	0.05	0.158	0.106	0.246	0.118	0.153	0.202	0.064	0.128	-0.038	0.137	0.249	0.171	0.003	0.343	-0.128	0.32	-0.029	-0.18	0.475	-0.145	0.175
1015	PFLU_RS06095	alpha/beta hydrolase	PFLU1232	-0.01	-0.124	0	0.062	-0.168	0.086	0.072	-0.006	0.012	-0.134	0.038	-0.22	-0.039	-0.114	-0.089	-0.112	-0.133	-0.005	-0.258	-0.077	-0.549	-0.243	-0.327	-0.216	-1.092	0.037	1.142	-0.154
1016	PFLU_RS06100	hypothetical protein	PFLU1233	-0.045	-0.018	0.091	-0.131	0.095	0.103	-0.064	0.025	0.054	0.085	-0.011	0.231	0.02	-0.074	-0.367	-0.181	0.103	-0.115	-0.036	-0.1	-0.343	-0.183	-0.452	0.176	0.028	-0.044	-0.1	0.418
1017	PFLU_RS06110	hypothetical protein	PFLU1235	-0.035	-0.162	0.019	-0.162	-0.024	-0.119	0.119	0.027	-0.249	-0.185	-0.02	-0.092	-0.125	0.022	-0.031	-0.311	-0.217	-0.091	0.004	-0.04	0.062	-0.299	-0.051	-0.01	-0.556	0.206	1.437	0.504
1018	PFLU_RS06115	OmpA family protein	PFLU1236	-0.111	0.098	0.052	0.143	0.2	0.267	-0.036	0.162	0.275	0.204	0.217	0.12	-0.095	-0.053	-0.069	0.085	0.288	0.15	0.065	0.213	0.145	0.297	0.475	0.165	-0.555	-2.433	0.938	0.118
1019	PFLU_RS06120	DUF4398 domain-containing protein	PFLU1237	-0.216	-0.151	0.092	-0.179	0.116	0.095	-0.008	0.191	0.007	0.177	0.219	0.136	0.18	0.031	0.07	0.027	-0.035	0.116	-0.1	-0.153	0.36	0.177	0.46	0.469	0.434	0.758	-0.88	-0.169
1020	PFLU_RS06125	hypothetical protein	PFLU1238	-0.059	-0.244	-0.008	0.043	0.051	-0.107	-0.154	-0.01	-0.242	-0.051	0.063	0.055	-0.143	-0.209	-0.001	-0.221	-0.12	-0.014	-0.138	0.006	-0.07	0.282	0.034	-0.354	0.989	0.151	-0.839	-0.249
1021	PFLU_RS06130	phosphoenolpyruvate carboxylase	PFLU1239	0.095	-0.101	-0.027	-0.106	0.147	0.22	0.257	0.157	-0.034	-0.068	-0.251	-0.188	0.055	-0.016	0.033	0.085	0.295	0.195	0.201	0.083	0.035	-0.239	-0.051	-0.129	-0.848	-0.889	-1.587	-1.189
1022	PFLU_RS06145	hypothetical protein	PFLU1243	0.163	0.194	0.365	0.62	-0.476	0.337	0.176	-0.058	0.234	0.279	0.273	0.275	-0.375	-0.005	-0.01	-0.586	0.006	0.105	-0.023	-0.093	0.048	0.669	0.137	-0.249	-2.331	0.374	-1.311	-0.778
1023	PFLU_RS06150	DUF72 domain-containing protein	PFLU1244	0.043	0.023	-0.09	-0.028	0.027	-0.144	0.082	0.024	-0.054	0.132	0.005	0.032	-0.071	-0.046	0.035	0.031	-0.048	0.005	-0.016	-0.007	-0.052	0.012	0.029	0.081	0.273	-0.663	-0.106	0.121
1024	PFLU_RS06155	isocitrate lyase/phosphoenolpyruvate mutase family protein	PFLU1245	-0.065	0.185	0.2	0.082	-0.025	0.013	0.18	-0.024	0.045	0.227	0.117	0.106	-0.011	0.051	-0.112	0.05	-0.023	0.149	0.049	-0.067	-0.242	0.188	-0.102	-0.189	0.769	1.091	0.25	0.605
1025	PFLU_RS06160	extensin family protein	PFLU1246	0.038	-0.096	-0.04	0.048	-0.042	-0.07	-0.012	-0.1	-0.074	-0.015	-0.009	-0.025	0.115	0.012	0.082	-0.031	0.026	0.004	-0.038	0.019	0.001	-0.168	-0.18	-0.141	-0.459	-0.184	0.001	0.202
1026	PFLU_RS06165	hypothetical protein		-0.327	0.013	0.132	0.256	0.258	0.274	0.513	0.491	0.205	0.589	0.529	0.226	-0.074	0.108	0.214	0.234	0.787	0.128	0.1	0.215	-0.447	0.113	-0.024	-0.322	0.784	0.726	-2.316	-0.043
1027	PFLU_RS06170	ribosomal RNA small subunit methyltransferase J	PFLU1248	0.03	0.05	0.14	0.312	-0.196	0.364	-0.078	0.114	0.259	0.359	0.366	0.281	0.121	-0.043	0.28	0.251	0.086	0.254	0.198	0.038	0.288	0.645	0.673	1.032	-1.139	-1.367	-1.791	-0.884
1028	PFLU_RS06175	TetR/AcrR family transcriptional regulator	PFLU1249	-0.202	-0.118	-0.005	0.075	0.068	0.04	-0.197	-0.002	0.043	0.03	0.008	0.176	0.097	0.04	-0.002	-0.086	-0.049	0.138	-0.096	-0.171	-0.12	-0.442	-0.219	-0.258	0.266	-0.718	0.12	-0.83
1029	PFLU_RS06180	efflux RND transporter periplasmic adaptor subunit	PFLU1250	0.029	-0.05	-0.043	-0.031	0.031	0.019	0.041	-0.031	-0.014	-0.135	-0.015	-0.146	-0.006	-0.25	0.062	-0.065	0.089	0.237	-0.096	-0.141	0.24	0.095	0.052	0.228	0.622	-0.076	0.281	-0.325
1030	PFLU_RS06185	efflux RND transporter permease subunit	PFLU1251	-0.086	-0.093	-0.07	-0.051	-0.115	-0.033	-0.012	0.001	-0.183	-0.077	-0.133	-0.065	0.002	-0.09	-0.054	-0.054	-0.043	-0.081	-0.128	-0.019	0.077	-0.018	0.083	0.062	0.302	0.181	0.142	0.345
1031	PFLU_RS06190	DUF4197 domain-containing protein	PFLU1253	-0.104	-0.213	-0.211	-0.202	-0.057	-0.22	0.128	-0.085	0.015	-0.329	-0.06	-0.361	-0.246	0.088	-0.079	-0.284	-0.049	0.032	-0.098	-0.324	-0.01	-0.251	0.031	0.049	-0.091	0.718	1.064	-0.932
1032	PFLU_RS06195	lipoprotein	PFLU1254	0.015	-0.109	-0.005	0.069	0.096	0.183	0.103	0.082	0.087	-0.004	0.026	0.069	0.081	0.07	-0.015	0.059	0.09	-0.012	-0.035	-0.267	-0.155	0.027	0.01	-0.03	-0.515	0.403	-0.307	-0.205
1033	PFLU_RS06200	glycerol-3-phosphate 1-O-acyltransferase PlsB	PFLU1255	-0.044	-0.045	-0.037	0.041	0.113	0.042	-0.004	0.081	0.027	-0.029	0.046	0.074	0.011	0.053	-0.005	0.042	0.166	0.058	0.124	0.139	-0.23	-0.064	-0.118	-0.07	0.044	0.513	0.004	0.119
1034	PFLU_RS06205	cold-shock protein	PFLU1256	0.234	0.106	0.139	0.335	0.159	-0.323	0.3	0.011	0.038	0.3	0.011	-0.264	-0.016	0.113	0.023	0.346	0.089	0.395	0.147	0.328	0.611	0.274	0.299	0.407	-2.237	-1.235	-0.291	1.178
1035	PFLU_RS06210	hypothetical protein	PFLU1257	-0.056	-0.165	-0.105	0.136	-0.257	0.024	-0.083	-0.243	-0.078	-0.261	-0.206	-0.259	-0.017	-0.132	-0.056	-0.106	-0.052	-0.002	-0.11	-0.139	-0.542	-0.648	-1.02	-0.898	0.203	-0.362	-0.551	-0.807
1036	PFLU_RS06215	methyltransferase domain-containing protein	PFLU1258	-0.037	0.07	0.003	0.086	0.048	-0.027	0.155	0.031	0.103	0.058	0.15	-0.019	0.118	-0.087	-0.079	0.099	0.119	-0.199	0.1	0.043	0.025	0.187	0.075	-0.286	0.106	-0.897	0.912	-0.09
1037	PFLU_RS06225	glycosyltransferase	PFLU1260	-0.003	0.018	0.073	-0.01	0.093	0.084	0.019	0.103	0.042	-0.043	0.022	0.069	0.073	0.055	-0.084	0.039	0.006	0.097	0.131	0.081	-0.027	-0.036	-0.043	0.038	0.625	0.224	0.47	0.448
1038	PFLU_RS06230	tRNA cyclic N6-threonylcarbamoyladenosine(37) synthase TcdA	PFLU1261	-0.143	-0.419	0.055	-0.583	0.093	-0.161	-0.124	-0.086	-0.485	-0.425	-0.086	-0.114	-0.044	-0.171	-0.109	-0.297	-0.191	-0.279	-0.261	-0.359	-0.09	-0.961	-0.131	-0.092	0.666	0.452	0.271	0.695
1039	PFLU_RS06235	SufE family protein	PFLU1262	-0.125	-0.177	0.106	-0.263	-0.016	0.21	0.014	-0.16	-0.29	-0.2	-0.118	-0.104	-0.176	-0.132	0.231	-0.015	-0.323	-0.3	-0.006	-0.293	-0.252	-0.124	-0.356	-0.082	1.067	1.499	-1.916	0.336
1040	PFLU_RS06240	cysteine desulfurase	PFLU1263	-0.081	-0.189	0.004	-0.007	0.1	-0.034	-0.028	0.035	-0.076	-0.074	-0.068	0.049	-0.029	0.035	-0.11	-0.052	0.005	-0.078	-0.13	0.095	-0.344	-0.38	-0.162	-0.735	0.514	0.363	0.915	0.736
1041	PFLU_RS06250	ArsC family reductase	PFLU1265	-0.244	0.004	0.062	0.042	0.24	-0.081	-0.466	0.161	-0.185	-0.173	-0.541	0.046	0.096	-0.211	-0.07	-0.115	-0.073	-0.072	-0.062	-0.424	-0.219	-0.011	-0.306	-0.357	-1.357	0.346	0.142	0.17
1042	PFLU_RS06255	Na+/H+ antiporter	PFLU1266	0.021	-0.033	-0.15	0.057	0.07	-0.031	-0.062	-0.009	-0.092	-0.082	-0.15	0.074	-0.058	-0.062	0.024	0.077	-0.099	0.055	-0.093	-0.184	-0.159	0.106	0.16	-0.038	-0.023	-0.036	0.063	-0.948
1043	PFLU_RS06260	succinyldiaminopimelate transaminase	PFLU1267	-0.102	-0.118	-0.13	-0.167	0.048	0.098	0.199	0.025	0.043	-0.094	0.017	0.083	-0.157	-0.384	-0.027	-0.147	0.164	0.01	0.037	-0.083	-0.037	0.095	0.105	-0.193	0.337	1.127	0.342	-0.311
1044	PFLU_RS06265	[protein-PII] uridylyltransferase	PFLU1268	-0.231	-0.281	-0.124	-0.148	0.222	0.499	0.28	-0.014	0.757	0.553	0.569	0.611	-0.036	0.001	-0.144	-0.116	0.55	0.578	0.503	0.446	0.745	0.88	0.979	0.823	0.42	1.145	0.943	0.472
1045	PFLU_RS06310	sigma E protease regulator RseP	PFLU1277	-0.452	-0.444	-0.43	-0.548	-0.629	-0.387	-0.93	-0.512	-0.6	-0.436	-0.124	-0.349	-0.877	-0.9	-0.742	-0.528	-0.572	-0.123	-0.242	-0.524	1.853	1.901	1.959	2.092	0.123	-0.795	-0.662	-0.17
1046	PFLU_RS06320	OmpH family outer membrane protein	PFLU1279	-0.612	0.055	-0.429	-0.893	0.354	0.228	-0.409	-0.544	-0.312	-1.266	-0.111	-1.133	-0.358	-0.72	-0.744	-0.064	-0.787	-0.367	-0.922	0.376	-3.078	-1.983	-2.261	-4.177	-2.249	-1.382	-1.268	-1.321
1047	PFLU_RS06345	ribonuclease HII	PFLU1284	0.001	-0.232	0.033	-0.439	0.119	-0.21	-0.029	-0.423	-0.218	0.139	0.059	0.05	-0.28	0.222	0.127	0.108	0.308	0.148	-0.209	0.003	-1.039	-0.146	-0.146	0.255	1.14	0.921	-0.904	0.395
1048	PFLU_RS06390	LysR family transcriptional regulator	PFLU1294	0.015	0.057	0.065	0.019	0.12	0.092	-0.013	-0.029	0.052	0.017	-0.007	0.061	0.04	-0.016	0.05	-0.011	-0.144	-0.052	-0.234	-0.393	-0.163	-0.08	-0.144	0.034	-0.025	-0.031	0.237	0.381
1049	PFLU_RS06395	S-(hydroxymethyl)glutathione dehydrogenase/class III alcohol dehydrogenase	PFLU1295	-0.035	-0.104	-0.034	0.249	-0.026	-0.205	0.019	-0.029	-0.089	-0.038	-0.008	0.018	0.024	0.103	0.022	-0.057	-0.963	-1.242	-1.723	-1.499	-0.31	0.002	-0.239	0.076	-0.198	-0.327	-1.257	0.432
1050	PFLU_RS06400	S-formylglutathione hydrolase	PFLU1296	-0.188	-0.027	0	-0.127	-0.033	-0.168	0.206	0.076	-0.003	0.003	0.027	0.029	0.005	0.013	0.133	-0.086	-0.169	-0.528	-1.022	-1.092	-0.096	-0.313	0.109	-0.286	-0.123	1.01	-0.864	-0.387
1051	PFLU_RS06410	tRNA pseudouridine(13) synthase TruD	PFLU1298	0.112	0.037	0.004	-0.089	-0.064	-0.082	0.131	0.002	0.032	-0.126	0.05	-0.006	0.008	-0.011	0.118	0.076	0.003	-0.059	0.071	-0.04	-0.239	-0.258	-0.138	-0.109	-0.357	0.08	0.172	0.733
1052	PFLU_RS06415	5'/3'-nucleotidase SurE	PFLU1299	-0.098	-0.013	-0.61	-0.297	-0.384	-0.332	-0.074	-0.433	-0.261	-0.412	-0.422	-0.194	-0.233	-0.179	-0.469	-0.406	-0.113	-0.021	-0.303	0.002	-1.047	-0.592	-0.502	-0.479	-2.211	-1.633	-1.542	-1.987
1053	PFLU_RS06420	protein-L-isoaspartate(D-aspartate) O-methyltransferase	PFLU1300	-0.159	-0.228	-0.936	-0.753	-0.705	-0.821	-0.623	-0.704	-0.479	-0.697	-0.515	-0.811	-0.537	-0.395	-0.716	-0.689	-0.435	-0.531	-0.467	-0.438	-1.974	-1.75	-1.346	-1.676	-2.298	-1.197	-2.048	-2.365
1054	PFLU_RS06430	RNA polymerase sigma factor RpoS	PFLU1302	-3.951	-2.971	-0.022	-0.679	-4.393	-0.696	-0.43	-4.157	-0.983	-0.406	-0.834	-1.629	-3.27	-1.24	-2.837	-2.464	-3.268	-2.953	-2.791	-3.831	-1.853	-1.537	-1.354	-1.768	-0.293	0.728	-0.962	0.357
1055	PFLU_RS06450	ligase-associated DNA damage response endonuclease PdeM	PFLU1305	0.01	0.045	-0.522	-0.251	-0.153	-0.066	0.263	0.104	-0.405	-0.319	-0.436	-0.619	-0.019	-0.235	-0.096	-0.1	-0.113	-0.488	-0.147	-0.203	-0.533	-0.771	0.15	-0.713	-0.337	0.994	0.093	0.814
1056	PFLU_RS06455	ligase-associated DNA damage response DEXH box helicase	PFLU1306	0.048	0.072	0.142	-0.005	0.032	-0.005	-0.031	0.029	0.018	-0.001	-0.087	0.095	0.036	0.01	-0.013	0.04	0.208	0.054	-0.064	0.123	0.061	-0.06	-0.03	-0.028	0.26	0.541	-0.048	-0.219
1057	PFLU_RS06460	ATP-binding cassette domain-containing protein	PFLU1307	0.173	-0.113	-0.037	-0.082	-0.025	0.037	0.037	0.119	-0.189	-0.002	0.091	-0.059	0.111	0.16	0.191	-0.005	0.017	-0.023	0.191	-0.009	-0.341	0.288	-0.232	-0.53	0.497	-1.206	-0.021	0.179
1058	PFLU_RS06465	succinylglutamate desuccinylase/aspartoacylase family protein	PFLU1308	-0.03	-0.096	-0.177	0.133	0.142	0.029	-0.121	0.097	0.107	-0.107	-0.073	0.093	0.101	-0.003	-0.174	0.207	0.218	0.047	0.104	0.297	-0.225	-0.233	0.216	-0.307	0.327	-0.169	0.353	-0.487
1059	PFLU_RS06470	ABC transporter permease	PFLU1309	0.104	-0.012	-0.029	0.035	-0.117	-0.031	0.049	0.024	-0.061	0.035	-0.027	0.005	0.102	0.02	-0.022	0.001	-0.094	0.106	0.019	0.008	0.029	-0.274	-0.084	-0.062	0.102	0.57	0.43	-0.042
1060	PFLU_RS06475	ABC transporter permease	PFLU1310	0.062	0.061	0.156	0.037	0.072	0.021	0.059	0.11	0.101	-0.019	0.104	0.104	0.226	-0.066	-0.043	0.163	0.109	0.09	0.128	0.063	-0.027	-0.137	0.098	0.035	-0.324	-0.134	0.173	0.182
1061	PFLU_RS06480	transporter substrate-binding domain-containing protein	PFLU1311	-0.081	0.106	0.155	0.091	-0.13	-0.014	0.04	0.079	-0.09	-0.003	-0.092	0.083	0.235	0.262	0.147	0.06	0.075	0.077	0.021	0.063	0.134	0.428	0.45	-0.15	0.432	0.503	0.54	-0.239
1062	PFLU_RS06485	ATP-dependent DNA ligase	PFLU1312	0.139	-0.018	0.002	-0.095	0.07	-0.028	-0.008	-0.013	0.033	-0.053	0.034	-0.032	-0.12	0.078	0.068	0.045	-0.013	-0.028	0.101	-0.291	-0.156	-0.03	0.029	0.102	0.236	-0.043	-0.483	-0.211
1063	PFLU_RS06490	ligase-associated DNA damage response exonuclease	PFLU1313	0.005	-0.004	-0.104	-0.06	-0.049	0.101	0.045	-0.2	-0.058	-0.031	-0.138	-0.03	-0.074	-0.066	-0.086	-0.077	-0.039	0.099	-0.025	0.027	-0.165	-0.146	0.023	-0.071	-0.198	0.058	0.241	-0.24
1064	PFLU_RS06495	penicillin acylase family protein	PFLU1314	0.007	-0.082	-0.073	-0.076	-0.017	0.06	-0.007	-0.019	-0.04	-0.037	-0.215	-0.05	-0.028	-0.059	-0.048	-0.05	-0.014	0.008	0.06	-0.071	-0.084	-0.042	0.108	0.056	0.155	-0.195	-0.43	-0.135
1065	PFLU_RS06500	thiol:disulfide oxidoreductase	PFLU1315	-0.002	0.017	-0.113	0.017	-0.038	0.061	-0.006	-0.033	0.031	0.064	0.121	0.068	-0.086	0.03	0.024	-0.073	-0.033	0.123	0.005	0.038	0.002	0.064	0.013	-0.054	0.45	0.258	0.448	0.271
1066	PFLU_RS06510	hypothetical protein	PFLU1318	0.021	0.082	0.015	-0.133	-0.011	-0.075	-0.071	0.196	-0.042	-0.007	-0.102	-0.22	-0.052	-0.184	-0.204	0.059	0.092	-0.056	0.12	-0.115	0.109	-0.28	-0.306	0.293	0.836	0.332	0.203	-0.17
1067	PFLU_RS06515	YchJ family protein	PFLU1319	-0.217	-0.15	-0.084	0.036	-0.153	-0.159	-0.133	-0.055	0.019	-0.066	0.097	0.043	-0.176	-0.175	-0.045	-0.107	-0.012	-0.109	-0.186	0.106	-0.012	0.234	0.068	0.31	-0.012	0.661	0.978	0.26
1068	PFLU_RS06520	hypothetical protein	PFLU1320	0.22	0.096	0.193	0.154	0.213	0.132	0.118	-0.086	0.101	-0.173	0.112	-0.011	0.241	0.225	0.335	0.172	0.154	0.094	0.034	0.462	-0.023	0.085	-0.107	-0.121	-1.425	-0.111	-0.015	-0.425
1069	PFLU_RS06525	OmpA family protein	PFLU1321	0.123	-0.034	0.036	-0.005	0.102	0.082	0.041	-0.212	0.079	0.027	-0.271	0.024	-0.066	0.041	0.017	0.033	0.038	0.012	0.049	-0.123	0.009	-0.062	0.02	-0.184	0.334	0.187	-0.213	0.264
1070	PFLU_RS06530	collagen-like triple helix repeat-containing protein	PFLU1322	-0.1	-0.33	-0.328	-0.677	-0.12	-0.16	-0.279	-0.022	-0.423	-0.461	-0.237	-0.119	-0.859	-0.019	-0.024	-0.43	-0.079	-0.004	-0.342	-0.219	-0.781	0.039	-0.432	-0.971	0.749	0.457	0.557	-1.669
1071	PFLU_RS06535	membrane protein	PFLU1323	-0.039	0.131	-0.089	0.019	-0.04	-0.15	-0.299	0.061	0.023	-0.024	0.252	-0.082	-0.051	0.056	-0.016	-0.08	-0.069	0.231	-0.047	0.127	0.299	-0.425	0.05	0.2	-0.081	-0.575	0.331	0.69
1072	PFLU_RS06540	ATP-dependent DNA helicase DinG	PFLU1324	0.018	0.035	0.107	-0.01	0.05	-0.058	0.003	-0.084	-0.154	-0.1	0.077	-0.315	-0.072	-0.081	-0.064	-0.06	0.062	0.233	0.096	0.035	-0.686	-0.317	-0.296	-0.387	-0.365	-0.17	0.013	-0.065
1073	PFLU_RS06545	beta-agarase	PFLU1325	0.031	-0.022	0.012	0.05	0.031	-0.052	0.016	0.026	-0.009	-0.071	-0.021	-0.035	-0.059	-0.005	0.022	-0.038	0.074	-0.011	0.072	0.003	0.118	-0.117	-0.234	-0.25	0.323	0.737	0.223	0.847
1074	PFLU_RS06550	EstA family serine hydrolase	PFLU1326	-0.015	-0.027	-0.157	-0.025	-0.093	-0.172	-0.025	-0.014	-0.117	-0.082	-0.107	-0.043	-0.037	-0.171	-0.114	-0.125	0.066	-0.075	-0.061	0.059	0.335	0.113	0.32	0.627	-0.009	-0.154	0.15	0.495
1075	PFLU_RS06555	OmpA family protein	PFLU1327	-1.847	-1.94	-1.598	-1.707	-0.914	-0.912	-1.546	-1.204	-1.367	-1.315	-1.346	-1.027	-1.03	-1.195	-0.891	-1.076	-1.341	-0.935	-1.071	-1.453	-0.61	-0.468	-0.582	-0.728	-1.994	-2.052	-1.084	-1.241
1076	PFLU_RS06565	hypothetical protein	PFLU1329	0.047	0.009	-0.04	0.051	-0.089	0.092	-0.035	-0.038	-0.094	-0.416	-0.023	-0.1	-0.199	-0.081	-0.031	0.016	-0.263	0.024	-0.113	-0.067	0.12	-0.006	-0.411	-0.07	0.125	-0.942	0.097	-0.348
1077	PFLU_RS06570	glycine zipper 2TM domain-containing protein	PFLU1330	-0.194	0.172	0.332	0.324	0.445	-0.14	0.448	0.225	-1.058	-0.825	0.279	0.1	-0.324	0.036	0.098	-0.25	-0.184	0.187	-0.188	-0.484	-0.703	1.107	-0.063	-0.841	-2.706	-2.223	1.713	0.465
1078	PFLU_RS06580	PLP-dependent cysteine synthase family protein	PFLU1333	-0.002	-0.13	0.076	-0.057	-0.047	-0.045	0.048	-0.003	0.042	-0.003	-0.011	0.076	0.093	0.017	-0.044	-0.057	0.078	0.12	0.066	0.095	-0.073	-0.082	-0.086	-0.114	0.251	0.374	-0.082	-0.41
1079	PFLU_RS06585	NAD(P)/FAD-dependent oxidoreductase	PFLU1334	-0.075	-0.123	-0.042	-0.101	-0.217	-0.223	-0.178	-0.231	-0.162	-0.153	-0.175	-0.163	-0.074	-0.089	-0.169	-0.056	-0.153	-0.157	-0.084	-0.13	-0.547	-0.62	-0.484	-0.274	0.335	0.198	0.505	-0.025
1080	PFLU_RS06590	membrane protein	PFLU1335	-0.156	0.13	-0.031	-0.015	0.032	-0.105	0.026	0.053	0.051	-0.009	-0.075	0.057	0.084	0.054	0.009	0.124	0.177	-0.018	0.183	0.018	-0.011	-0.231	0.152	-0.296	-0.353	0.01	-0.441	0.376
1081	PFLU_RS06595	short chain dehydrogenase	PFLU1336	0.096	-0.109	-0.066	-0.033	-0.207	0.141	0.122	-0.256	0.054	-0.025	0.026	-0.056	-0.134	0.065	-0.208	0.097	0.033	-0.057	-0.163	0.105	0.185	-0.232	-0.217	-0.399	-0.079	-0.452	-0.167	0.451
1082	PFLU_RS06600	LysR family transcriptional regulator	PFLU1337	0.064	-0.058	0.024	0.02	-0.059	-0.005	-0.034	0.048	-0.088	-0.066	0.055	-0.075	-0.008	0.057	0.019	0.027	0.061	0.116	0.038	-0.061	0.042	0.083	-0.046	-0.05	-0.413	-0.085	0.312	0.04
1083	PFLU_RS06605	DoxX family protein	PFLU1338	-0.007	-0.054	0.027	0.046	0.028	-0.013	0.043	-0.041	-0.178	-0.209	-0.055	-0.151	0.068	0.13	0.042	0.157	-0.061	-0.137	-0.112	-0.188	-0.511	-0.109	-0.272	0.052	0.184	-0.143	-0.613	0.386
1084	PFLU_RS06610	hypothetical protein	PFLU1339	-0.095	0.08	-0.006	0.108	0.133	-0.07	-0.001	-0.072	-0.226	-0.037	-0.051	0.032	-0.024	0.033	-0.006	-0.088	-0.053	-0.036	-0.188	0.135	-0.205	-0.298	-0.138	-0.198	-0.371	1.352	0.267	0.181
1085	PFLU_RS06615	DUF692 domain-containing protein	PFLU1340	-0.027	0.101	0.072	-0.044	0.03	0.111	-0.087	0.034	-0.019	-0.06	-0.085	0.105	0.024	-0.005	0.008	0.044	-0.061	0.067	0.058	0.063	-0.04	-0.086	-0.16	-0.179	0.037	-0.183	-0.283	-0.162
1086	PFLU_RS06620	DUF2282 domain-containing protein	PFLU1341	-0.28	-0.336	-0.433	-0.007	0.059	-0.282	0.516	-0.18	-0.322	0.128	-0.054	-0.052	0.119	-0.434	-0.027	0.017	0.226	0.102	-0.101	0.133	-0.548	-0.552	-0.114	-0.543	-0.775	1.012	-1.211	-0.869
1087	PFLU_RS06625	ABC transporter ATP-binding protein	PFLU1342	0.141	0.125	0.395	0.214	0.206	-0.081	0.047	0.29	0.322	0.277	0.159	0.439	0.189	0.04	0.117	-0.109	0.584	0.298	0.203	0.468	-0.564	0.173	0.165	0.105	-1.709	-2.001	0.434	-0.202
1088	PFLU_RS06630	ABC transporter ATP-binding protein	PFLU1343	-0.335	0.458	0.32	0.022	-0.305	-0.218	0.072	0.318	0.304	-0.185	-0.384	0.044	-0.568	0.167	0.028	0.25	0.249	0.032	0.188	0.132	0.353	-0.464	0.092	-0.096	-0.529	-1.095	-2.071	-1.3
1089	PFLU_RS06635	high-affinity branched-chain amino acid ABC transporter permease LivM	PFLU1344	0.139	0.095	0.147	0.188	-0.139	-0.009	-0.082	-0.087	0.394	0.189	0.146	0.238	-0.072	-0.013	-0.018	0.027	0.097	0.017	0.089	0.082	-0.174	0.006	0.044	-0.041	-0.862	-0.258	-0.598	-0.546
1090	PFLU_RS06640	high-affinity branched-chain amino acid ABC transporter permease LivH	PFLU1345	0.211	0.195	0.191	0.131	-0.106	-0.072	-0.256	-0.016	0.359	0.315	0.243	0.306	-0.024	-0.027	0.018	0.035	0.076	0.086	0.206	0.329	-0.003	0.024	0.009	0.101	-1.094	-0.596	-0.906	-1.086
1091	PFLU_RS06645	branched-chain amino acid ABC transporter substrate-binding protein	PFLU1346	0.138	0.148	0.191	0.098	-0.042	0.054	-0.152	0.024	0.343	0.145	0.191	0.321	-0.017	0.017	-0.008	-0.015	0.113	0.144	0.141	0.082	0.107	0.386	0.077	0.177	-0.738	-0.941	-1.284	-0.8
1092	PFLU_RS06650	DUF2288 domain-containing protein	PFLU1347	0.219	0.043	-0.207	-0.13	-0.007	0.154	-0.161	0.212	0.224	-0.309	-0.697	-0.224	-0.439	-0.204	-0.148	-0.374	-0.043	-0.561	-0.091	0.262	0.384	-1.318	-0.185	0.177	-0.792	0.931	-2.358	1.75
1093	PFLU_RS06655	hypothetical protein	PFLU1348	0.066	0.047	0.046	0.1	-0.026	0.086	0.051	0.067	0.019	0.004	0.034	0.026	0.011	-0.007	0.058	0.084	0.031	0.104	-0.014	0.168	-0.115	0.054	-0.069	0.04	-0.013	0.172	-0.178	0.148
1094	PFLU_RS06660	bifunctional diguanylate cyclase/phosphodiesterase	PFLU1349	-0.067	-0.001	-0.046	-0.07	-0.031	-0.046	-0.148	-0.099	-0.043	-0.112	-0.131	-0.067	-0.073	-0.079	-0.132	-0.161	-0.035	-0.102	-0.028	0.001	0.226	0.082	0.19	0.39	0.415	-0.044	0.636	0.415
1095	PFLU_RS06665	YkgJ family cysteine cluster protein	PFLU1350	-0.123	-0.225	-0.109	-0.141	-0.158	-0.06	-0.166	-0.21	0.042	-0.491	-0.014	-0.357	0.019	0	-0.162	-0.155	-0.448	-0.001	-0.192	-0.139	0.441	0.454	-0.148	-0.571	-1.387	-0.865	-2.438	0.794
1096	PFLU_RS06670	MFS transporter	PFLU1351	0.007	-0.071	0.042	-0.02	-0.141	-0.025	0.01	-0.112	-0.016	-0.065	-0.073	0.016	-0.14	-0.098	-0.06	0.001	-0.037	-0.018	-0.082	-0.22	-0.14	-0.132	-0.13	-0.041	-0.116	-0.183	0.466	0.122
1097	PFLU_RS06675	RNA polymerase-associated protein RapA	PFLU1352	0.011	-0.056	0.106	0.201	-0.142	-0.202	-0.103	-0.065	-0.064	0.027	0.061	0.046	-0.138	-0.209	-0.115	-0.133	-0.065	-0.013	-0.085	-0.078	-0.338	-0.306	-0.477	-0.218	-1.016	-1.521	-0.963	-1.005
1098	PFLU_RS06680	hypothetical protein	PFLU1353	-0.474	-0.098	0.251	0.229	-0.867	-0.19	-0.066	-0.396	0.266	0.271	-0.376	0.017	-0.396	-0.179	-0.412	-0.104	-0.3	0.383	-0.331	-0.345	0.115	-0.433	-0.118	0.255	1.19	1.239	0.509	-0.841
1099	PFLU_RS06685	aminotransferase class V-fold PLP-dependent enzyme	PFLU1354	0.064	0.176	-0.035	0.157	-0.115	0.141	-0.086	-0.103	-0.163	0.135	0.005	-0.082	-0.053	-0.037	0.126	0.176	-0.082	0.124	0.021	0.212	-0.57	0.367	-0.123	-0.157	0.638	-0.358	1.286	-0.29
1100	PFLU_RS06690	RidA family protein	PFLU1355	0.223	-0.021	0.02	0.006	0.017	0.024	-0.052	0.144	0.077	-0.082	-0.179	-0.12	-0.174	0.102	0.04	0.131	-0.061	-0.102	0.154	0.002	-0.141	0.034	-0.222	0.194	0.455	0.519	0.709	-0.046
1101	PFLU_RS06695	LysR family transcriptional regulator	PFLU1356	0.094	0.056	0.026	0.07	-0.064	-0.114	0.025	0.045	-0.114	0.015	-0.011	0.051	0.078	0.128	-0.04	0.056	-0.065	0.047	-0.07	0.023	-0.224	0.044	-0.254	-0.355	-0.114	0.319	-0.037	-0.054
1102	PFLU_RS06710	hypothetical protein		-0.165	-0.227	-0.217	-0.217	-0.324	0.271	-0.494	0.098	-0.326	-0.245	0.098	-0.367	0.024	-0.05	0	-0.104	-0.758	-0.103	-0.182	0.053	-1.702	-0.041	-0.478	-0.561	-1.36	-1.425	-1.544	-1.515
1103	PFLU_RS06715	IclR family transcriptional regulator	PFLU1361	0.052	-0.076	0.09	-0.042	-3.221	-2.835	-2.367	-2.459	-4.337	-4.346	-4.273	-4.588	-4.476	-4.197	-3.869	-4.306	-1.999	-2.241	-2.294	-2.511	-5.218	-5.039	-4.645	-4.667	-2.31	-1.681	-2.098	-1.976
1104	PFLU_RS06720	MFS transporter	PFLU1362	-0.067	0.009	-0.001	-0.012	-0.8	-0.732	-0.486	-0.482	-0.935	-1.101	-0.791	-0.523	-0.267	-0.066	0.039	-0.117	-0.091	-0.012	-0.117	-0.329	-0.55	-0.59	-0.779	-0.401	-0.606	-0.675	-0.338	-0.432
1105	PFLU_RS06725	CoA transferase subunit A	PFLU1363	0.159	0.136	0.128	-0.026	-3.836	-3.454	-2.963	-3.973	-5.319	-4.505	-4.041	-4.824	-4.045	-3.335	-4.675	-4.151	-3.679	-4.327	-5.159	-4.066	-5.45	-5.08	-5.055	-4.745	-2.357	-1.799	-2.208	-2.232
1106	PFLU_RS06730	CoA-transferase subunit beta	PFLU1364	0.02	-0.063	0.056	0.069	-4.339	-3.542	-3.75	-3.972	-4.262	-4.437	-4.238	-4.861	-4.396	-4.674	-4.587	-4.437	-3.781	-4.512	-4.627	-4.24	-5.258	-5.366	-5.313	-5.507	-2.64	-2.331	-2.232	-3.119
1107	PFLU_RS06735	3-oxoadipyl-CoA thiolase	PFLU1365	-0.05	0.049	-0.156	0.016	-4.536	-3.64	-3.648	-4.783	-3.865	-4.736	-3.596	-4.176	-4.283	-3.762	-4.337	-5.169	-4.109	-4.369	-4.822	-4.848	-5.409	-5.059	-4.532	-5.605	-2.77	-1.924	-1.583	-2.448
1108	PFLU_RS06740	protocatechuate 3,4-dioxygenase subunit beta	PFLU1366	-0.088	-0.207	0.063	0.056	-3.075	-2.927	-2.299	-3.941	-4.212	-4.858	-4.345	-4.578	-3.758	-4.018	-4.556	-3.929	-3.68	-3.331	-2.966	-4.654	-5.022	-4.798	-5.31	-4.988	-2.717	-2.444	-2.634	-3.095
1109	PFLU_RS06745	protocatechuate 3,4-dioxygenase subunit alpha	PFLU1367	0.251	0.039	-0.173	-0.137	-2.14	-2.732	-1.9	-3.47	-3.89	-4.323	-3.684	-4.075	-3.016	-3.301	-2.997	-3.47	-2.23	-2.574	-2.863	-3.522	-3.076	-4.058	-4.137	-3.323	-1.933	-0.761	-0.777	-1.363
1110	PFLU_RS06750	MFS transporter	PFLU1368	0.066	-0.043	-0.035	-0.208	-1.526	-1.187	-1.531	-1.565	-1.264	-1.592	-1.457	-1.441	-1.871	-1.673	-1.921	-1.931	-1.01	-1.027	-1.222	-1.439	-1.981	-1.961	-1.849	-2.182	-1.458	-1.196	-1.366	-1.215
1111	PFLU_RS06755	3-carboxy-cis,cis-muconate cycloisomerase	PFLU1369	0.018	0.028	-0.054	0.243	-4.296	-3.568	-3.555	-3.805	-4.769	-4.64	-4.939	-4.303	-4.212	-4.048	-4.286	-4.814	-2.988	-4.135	-4.313	-4.199	-5.142	-5.374	-5.269	-4.634	-1.878	-1.997	-2.252	-2.273
1112	PFLU_RS06760	3-oxoadipate enol-lactonase	PFLU1370	0.132	0.054	-0.016	0.039	-3.732	-2.261	-2.507	-3.643	-4.203	-4.725	-4.472	-4.605	-4.088	-4.669	-3.927	-4.284	-2.742	-3.812	-3.277	-4.475	-5.064	-5.242	-5.086	-5.235	-2.257	-2.617	-2.142	-2.429
1113	PFLU_RS06765	4-carboxymuconolactone decarboxylase	PFLU1371	-0.187	-0.26	0.152	0.005	-3.96	-4.308	-4.99	-3.91	-4.162	-4.679	-4.823	-5.375	-4.232	-4.114	-4.765	-5.505	-4.286	-5.789	-4.886	-5.687	-5.31	-5.249	-5.767	-5.631	-2.078	-1.798	-2.648	-3.234
1114	PFLU_RS06770	polysaccharide deacetylase family protein	PFLU1372	-0.007	0	-0.035	-0.011	-0.106	-0.006	0.064	-0.022	-0.129	-0.028	-0.04	-0.054	0.061	-0.105	-0.139	0.009	0.047	0.051	-0.148	-0.22	0.01	-0.517	-0.043	-0.352	0.221	0.354	-0.305	-0.083
1115	PFLU_RS06775	hemolysin	PFLU1373	0.013	-0.009	0.017	-0.01	-0.018	0.046	-0.026	0.072	-0.013	0.001	0.034	0.065	0.024	0.009	-0.015	0.09	0.053	0.083	0.007	0.034	-0.059	0.047	-0.064	0.03	-0.134	0.067	-0.274	-0.081
1116	PFLU_RS06780	hemolysin	PFLU1374	0.031	-0.017	-0.023	0.03	0.025	-0.006	-0.018	0.068	-0.023	-0.038	-0.053	-0.084	0.017	0.031	0.079	-0.046	0.109	0.033	0.019	-0.101	-0.015	-0.068	-0.04	0.027	0.289	-0.068	0.328	0.183
1117	PFLU_RS06785	OprD family porin	PFLU1375	-0.045	-0.051	-0.001	-0.042	0.212	0.192	0.178	0.042	-0.121	-0.28	-0.086	-0.149	0.084	0.056	0.125	0.067	-0.035	-0.013	0.017	0.061	-0.015	-0.051	0.156	0.091	0.158	-0.316	-0.631	0.152
1118	PFLU_RS06790	J domain-containing protein	PFLU1376	0.014	0.086	0.013	-0.093	0.06	0.086	-0.002	0.023	0.127	0.168	-0.002	0.043	0.164	0.075	0.044	0.068	-0.158	0.062	0.142	0.003	0.101	0.039	0.322	0.213	-0.116	-0.175	1.005	0.222
1119	PFLU_RS06795	molecular chaperone HscC	PFLU1377	0.131	0.199	0.107	0.175	0.193	0.089	0.059	0.074	0.32	0.179	0.31	0.025	0.001	0.018	0.209	0.11	0.129	-0.027	0.196	-0.027	0.204	-0.066	0.295	0.104	0.474	-0.067	0.18	-0.294
1120	PFLU_RS06800	AdeC/AdeK/OprM family multidrug efflux complex outer membrane factor	PFLU1378	-0.035	0.106	-0.172	0.218	-1.41	-1.265	-1.586	-1.711	0.344	0.327	0.381	0.476	0.196	0.115	0.185	0.126	-0.64	-1.48	-1.427	-1.113	-0.355	-0.684	-0.804	-0.803	-1.531	-1.02	-1.108	-1.546
1121	PFLU_RS06805	efflux RND transporter permease subunit	PFLU1379	-0.001	0.026	0.079	-0.048	-1.146	-0.86	-1.231	-1.139	0.287	0.321	0.3	0.263	-0.098	0.043	0.033	-0.04	-0.967	-1.368	-1.221	-0.827	1.475	1.653	1.417	1.452	-1.288	-1.094	-1.242	-1.43
1122	PFLU_RS06810	efflux RND transporter periplasmic adaptor subunit	PFLU1380	-0.234	-0.197	-0.035	-0.019	-1.193	-1.052	-0.902	-1.097	0.526	0.32	0.451	0.202	0.101	-0.054	-0.269	-0.032	-1.075	-1.228	-1.053	-0.92	1.55	1.714	1.535	1.624	-1.679	-1.551	-1.399	-2.566
1123	PFLU_RS06815	TetR family transcriptional regulator	PFLU1381	-0.262	-0.237	-0.074	-0.04	0.032	0.521	0.277	-0.118	-2.227	-1.553	-1.75	-1.314	0.049	-0.075	-0.643	-0.61	-0.177	-0.234	-0.042	-0.511	-4.56	-3.757	-3.795	-4.287	-2.133	-1.33	-1.444	-2.042
1124	PFLU_RS06820	phenylacetate--CoA ligase family protein	PFLU1382	-0.046	0.004	0	0.015	0.037	0.064	-0.008	0.036	-0.025	0.038	0.004	0.01	0.098	0.008	-0.021	0.032	0.071	0.013	-0.031	-0.014	0.054	0.219	0.102	0.185	0.112	0.373	-0.161	-0.007
1125	PFLU_RS06825	alpha/beta fold hydrolase	PFLU1383	0.143	0.178	0.25	-0.122	0.025	-0.012	0.181	0.158	0.204	-0.106	-0.037	0.301	0.045	0.047	0.026	0.142	0.113	-0.018	0.084	0.11	0.745	-0.097	-0.138	0.155	-0.339	1.079	-0.103	-0.675
1126	PFLU_RS06830	anthranilate synthase component I family protein	PFLU1384	0.039	-0.006	0.008	0.028	0.034	-0.012	0.007	-0.009	0.028	-0.051	0.115	0.046	0.019	-0.085	0.058	-0.013	0.036	0.076	0.09	-0.093	0.102	-0.137	-0.212	0.098	0.16	0.234	0.335	-0.004
1127	PFLU_RS06835	aminodeoxychorismate/anthranilate synthase component II	PFLU1385	0.061	0.032	0.061	0.085	-0.037	0.101	0.021	-0.019	0.029	-0.042	-0.068	-0.094	0.038	0.11	0.016	0.131	-0.053	0.04	-0.079	-0.11	0.232	-0.318	0.168	0.042	0.606	-0.578	0.285	-0.172
1128	PFLU_RS06840	LuxR family transcriptional regulator	PFLU1386	0.14	0.001	0.075	-0.063	0.062	0.023	-0.001	0.068	0.016	0.117	0.067	-0.131	0.143	0.012	0.035	0.026	-0.096	0.013	0.086	0.214	0.124	0.139	-0.091	0.05	-0.116	-0.088	0.554	0.151
1129	PFLU_RS06845	alkene reductase	PFLU1387	-0.012	-0.099	-0.016	0.133	0.092	-0.006	0.076	-0.025	0.106	0.104	0.054	0.095	0.02	0.07	0.13	-0.018	-0.008	0.019	-0.045	0.163	-0.158	-0.061	0.203	0.154	-0.182	-0.155	-0.271	-0.014
1130	PFLU_RS06850	MFS transporter	PFLU1388	-0.209	0.059	-0.111	-0.013	0.11	-0.135	-0.133	0.184	0.2	-0.086	-0.383	0.248	0.158	0.056	-0.006	0.211	-0.072	0.045	-0.156	0.183	0.186	0.035	0.124	0.07	0.082	0.614	0.153	0.415
1131	PFLU_RS06855	helix-turn-helix transcriptional regulator	PFLU1389	-0.013	-0.165	0.195	-0.385	-0.808	-0.585	0.114	0.203	-0.251	-0.244	-0.444	-0.138	0.163	-0.045	0.156	-0.414	-0.624	-1.229	-0.835	-2.315	-1.023	-1.839	-0.862	-0.756	0.369	-1.722	-1.872	0.079
1132	PFLU_RS06860	DUF479 domain-containing protein	PFLU1390	0.11	0.031	0.18	-0.056	0.204	-0.15	-0.068	0.192	-0.139	0.003	-0.02	-0.087	0.029	0.007	0.117	0.017	0.13	0.01	0.03	-0.252	0.092	0.32	-0.002	0.1	-1.5	-0.053	-0.393	0.024
1133	PFLU_RS06865	1-acyl-sn-glycerol-3-phosphate acyltransferase	PFLU1391	0.269	-0.013	0.173	-0.076	0.27	0.193	-0.128	0.326	-0.102	-0.003	0.159	0	0.26	0.09	0.193	0.029	0.009	0.022	0.112	0.028	0.272	0.026	0.191	0.142	0.39	-1.517	-0.504	-0.046
1134	PFLU_RS06870	GNAT family N-acetyltransferase	PFLU1392	0.049	0.096	0.102	0.002	0.076	-0.039	0.131	-0.06	-0.005	0.097	0.222	-0.054	0.129	0.105	0.079	0.025	0.056	0.083	0.209	0.095	0.09	0.205	0.059	0.037	-0.045	0.592	-0.645	0.162
1135	PFLU_RS06875	serine hydrolase	PFLU1394	-0.019	-0.012	0.041	-0.009	-0.032	0.083	0.042	-0.041	-0.046	0.008	0.043	-0.016	-0.048	-0.013	0.006	-0.015	0.115	-0.058	-0.023	0.026	-0.017	0.109	0.112	-0.02	-0.218	-0.122	0.469	0.513
1136	PFLU_RS06880	hypothetical protein	PFLU1395	0.092	0.005	-0.05	-0.124	0.002	-0.097	-0.13	-0.166	-0.008	0.037	0.117	0.12	-0.117	0.164	-0.084	-0.024	0.07	-0.08	0.131	0.046	0.444	0.029	0.331	0.199	-0.148	0.272	0.204	0.044
1137	PFLU_RS06885	hypothetical protein	PFLU1396	-0.007	0.155	-0.005	0.017	-0.028	0.084	0.07	0.048	0.121	0.1	0.06	0.152	-0.007	0.102	0.178	0.155	0.083	0.099	0.188	0.292	0.001	0.146	0.084	0.013	-0.348	0.514	-0.347	0.039
1138	PFLU_RS06890	YceI family protein	PFLU1397	0.153	-0.047	0.297	0.224	0.328	0.199	-0.592	-0.09	-0.157	0.131	0.249	-0.117	0.068	-0.045	0.162	-0.134	0.106	0.228	-0.219	0.156	-0.002	-0.251	0.05	-0.224	0.038	-0.816	-2.023	-0.404
1139	PFLU_RS06895	phosphatidylserine/phosphatidylglycerophosphate/ cardiolipin synthase family protein	PFLU1398	-0.161	-0.16	0.08	0.037	0.032	-0.067	-0.056	-0.063	-0.154	-0.14	-0.224	-0.157	-0.184	-0.132	-0.057	-0.06	0.08	-0.024	-0.051	-0.18	-0.827	-0.549	-0.596	-0.977	0.172	0.139	-1.179	0.033
1140	PFLU_RS06900	beta-glucosidase BglX	PFLU1399	-0.304	-0.266	-0.116	-0.164	-0.086	0.134	0.064	-0.146	-0.025	0.019	0.005	-0.107	-0.337	0.007	-0.075	-0.241	0.148	0.047	-0.025	-0.05	-0.061	-0.037	-0.133	0.02	0.782	1.146	0.694	0.746
1141	PFLU_RS06905	LemA family protein	PFLU1400	0.138	0.124	0.097	-0.16	0.058	0.337	0.088	-0.032	0.075	0.111	0.094	0.016	-0.132	0.065	-0.089	0.119	0.432	-0.008	0.047	-0.102	0.073	-1.01	-0.13	0.148	-0.967	-0.853	-1.003	0.704
1142	PFLU_RS06910	methanol dehydrogenase	PFLU1401	0.115	0.101	-0.13	-0.108	-0.124	-0.092	-0.056	0.15	-0.302	0.089	0.042	0.236	-0.147	-0.086	-0.057	0.014	0.053	0.014	0.27	0.436	-0.038	0.057	0.198	-0.049	0.309	0.251	-0.055	0.134
1143	PFLU_RS06915	membrane protein	PFLU1402	0.02	-0.005	0.038	0.023	0.112	0.047	0.112	0.008	-0.044	-0.055	-0.025	-0.06	-0.155	0.038	-0.012	-0.115	-0.046	0.01	-0.046	0.144	0.012	0.287	0.102	0.047	-0.132	0.083	-0.247	0.093
1144	PFLU_RS06920	SAM-dependent methyltransferase	PFLU1403	0.212	-0.105	-0.051	0.176	-0.211	0.137	0.028	-0.008	-0.233	-0.123	-0.062	-0.167	-0.085	0.067	0.099	0.045	-0.088	0.121	-0.059	-0.028	0.19	0.542	0.079	0.414	1.058	0.514	1.079	0.185
1145	PFLU_RS06925	DMT family transporter	PFLU1404	0.138	0.304	-0.043	0.223	0.254	0.195	0.167	-0.054	-0.018	0.164	-0.17	0.145	-0.133	-0.019	-0.209	0.159	0.179	0.166	-0.081	-0.076	-0.221	-0.008	0.106	0.287	-0.282	1.285	-0.865	-0.596
1146	PFLU_RS06930	TonB-dependent receptor	PFLU1405	0.074	0.002	0.003	-0.021	-0.002	-0.077	-0.031	-0.006	-0.096	-0.029	0.01	0.006	0.007	-0.037	-0.032	-0.02	-0.004	-0.053	0.008	-0.027	-0.06	-0.033	0.041	-0.059	0.253	-0.088	-0.347	-0.16
1147	PFLU_RS06935	DUF4880 domain-containing protein	PFLU1406	-0.305	-0.583	-0.353	-0.396	-0.015	0.024	0.215	-0.087	0.075	0.099	0.014	-0.033	-0.001	0.083	-0.258	-0.155	-0.017	0	-0.246	-0.155	0.03	-0.204	-0.273	-0.442	0.063	0.391	0.801	0.155
1148	PFLU_RS06940	sigma-70 family RNA polymerase sigma factor	PFLU1407	0.22	-0.038	0.251	-0.045	-0.068	0.043	-0.132	0.197	0.173	0.079	0.246	0.201	0.096	0.093	0.05	0.195	0.121	-0.137	0.192	0.314	-0.15	0.109	-0.519	0.096	0.831	0.089	0.895	-0.232
1149	PFLU_RS06945	dihydrodipicolinate synthase family protein	PFLU1408	0.006	-0.116	-0.022	-0.037	0.123	0.015	0.06	0.172	-0.028	0.058	0.156	0.082	-0.039	-0.024	-0.1	0.003	0.142	0.028	0.015	-0.043	-0.208	-0.05	0.038	0.017	-0.176	0.347	-0.116	-0.384
1150	PFLU_RS06950	aldolase	PFLU1409	-0.048	-0.09	0.109	0.036	-0.056	0.168	0.152	-0.043	0.216	0.154	0.033	0.175	0.069	-0.011	0.087	0.007	0.118	0.087	0.087	-0.012	-0.116	-0.213	-0.051	0.162	-0.373	-0.161	-0.002	-0.157
1151	PFLU_RS06955	helix-turn-helix domain-containing protein	PFLU1410	0.074	0.158	-0.074	0.16	-0.747	-0.097	-0.25	-0.609	-0.373	-0.512	-0.454	-0.866	0.081	-0.146	-0.121	0.073	-0.618	-0.164	-0.013	-0.059	-0.168	-0.263	-0.54	-0.482	-0.619	-0.063	0.224	-0.851
1152	PFLU_RS06960	DUF4917 family protein	PFLU1411	0.115	0.056	0.047	-0.004	-0.01	-0.012	-0.162	-0.001	-0.065	0.024	0.092	0.019	-0.075	0.012	-0.119	-0.023	0.102	0.001	0.073	0.008	-0.15	-0.037	0.035	-0.154	0.134	-0.877	-0.962	-0.623
1153	PFLU_RS06965	L-threonine dehydrogenase	PFLU1412	-0.035	-0.045	0.005	0.105	-0.172	0.003	-0.136	-0.285	-0.805	-0.831	-0.77	-0.604	-0.284	-0.214	-0.267	-0.316	-0.309	-0.062	-0.142	-0.079	-1.325	-1.069	-1.114	-1.451	-1.375	-0.799	-1.554	-1.618
1154	PFLU_RS06970	MFS transporter	PFLU1413	0.022	0.042	0.011	-0.005	0.01	0.068	0.102	-0.035	0.119	-0.048	-0.006	0.043	-0.068	-0.199	0.009	-0.035	0.043	-0.109	0.058	0.051	-0.059	0.063	-0.365	-0.023	-0.231	-0.583	0.734	-0.493
1155	PFLU_RS06975	NAD(P)H-binding protein	PFLU1414	-0.014	0.031	0.054	0.003	-0.06	-0.095	-0.114	-0.093	-0.093	0.084	-0.002	0.031	-0.019	-0.188	-0.02	-0.017	-0.008	0.057	0.002	-0.133	-0.087	-0.138	-0.176	0.067	-0.545	0.285	0.014	-0.427
1156	PFLU_RS06980	LysR family transcriptional regulator	PFLU1415	0.167	0.098	0.077	0.084	0.053	-0.094	0.275	0.183	0.192	-0.099	0.133	0.127	0.1	0.049	0.167	0.107	-0.016	0.164	0.053	0.054	0.272	0.337	-0.025	0.487	-0.101	0.422	0.692	0.436
1157	PFLU_RS06985	CoA transferase	PFLU1416	-0.048	-0.001	0.203	-0.04	0.113	0.117	-0.089	0.189	-0.07	0.062	0.096	0.08	0.032	0.146	0.087	0.221	0.079	0.114	0.031	-0.053	-0.016	0.056	0.19	-0.02	0.015	0.141	-0.524	0.417
1158	PFLU_RS06990	hydroxymethylglutaryl-CoA lyase	PFLU1417	0.09	-0.101	-0.135	0.083	0.073	0.027	0.069	0.015	0.17	-0.114	0.079	0.051	0.109	-0.097	0.073	0.1	0.046	0.067	-0.024	-0.168	0.037	0.067	-0.053	-0.159	-0.39	-0.304	-0.777	-0.187
1159	PFLU_RS06995	MFS transporter	PFLU1418	0.03	0.053	-0.003	0.013	0.01	-0.015	-0.008	-0.011	0.066	-0.054	0.035	0.09	-0.013	-0.02	0.06	0.037	-0.018	-0.006	0.034	-0.077	0.094	0.133	0.082	0.114	0.124	0.15	-0.3	0.044
1160	PFLU_RS07000	DMT family transporter	PFLU1419	0.161	0.065	0.163	0.284	0.052	-0.165	0.069	0.12	0.174	-0.131	0.057	0.216	0.11	0.082	-0.098	-0.13	-0.099	0.105	-0.088	-0.022	-0.188	-0.2	-0.262	0.481	0.138	0.134	0.621	-1.049
1161	PFLU_RS07005	LysR family transcriptional regulator	PFLU1420	0.031	0.028	-0.033	-0.083	-0.061	0.013	-0.054	-0.059	-0.075	-0.03	-0.079	0.01	0.003	-0.029	-0.123	-0.006	0.07	0.064	-0.073	0.02	0.034	-0.064	-0.05	-0.009	-0.167	-0.529	-0.021	-0.134
1162	PFLU_RS07010	fosfomycin resistance glutathione transferase	PFLU1421	-0.05	0.075	-0.089	-0.022	-0.069	0.054	-0.021	-0.031	-0.142	-0.127	-0.112	-0.073	-0.067	0.058	-0.131	-0.069	0.001	0.007	0.095	0.006	-0.172	0.066	0.069	-0.003	0.277	-0.573	0.29	-0.071
1163	PFLU_RS07015	LysE family translocator	PFLU1422	-0.086	-0.217	-0.493	-0.05	-0.138	-0.136	0.227	-0.164	0.165	0.108	-0.141	-0.002	-0.165	-0.043	-0.255	-0.025	0.027	-0.635	0.01	-0.258	0.205	-0.023	-0.218	0.244	0.394	0.656	0.574	-0.382
1164	PFLU_RS07020	DUF4142 domain-containing protein	PFLU1423	-0.121	-0.106	0.055	-0.098	-0.067	0.051	-0.164	0.032	-0.037	0.128	0.002	-0.039	0.097	0.002	-0.187	-0.105	0.192	0.083	0.014	0.084	0.195	-0.303	-0.338	0.107	0.092	0.302	0.528	-0.187
1165	PFLU_RS07025	low affinity iron permease family protein	PFLU1424	-0.139	0.122	-0.137	0.184	0.197	0.141	0.077	-0.008	0.307	-0.08	-0.198	-0.116	0.021	-0.153	0.057	0.043	0.138	0.236	-0.008	0.061	0.177	-0.029	-0.112	-0.018	-0.369	0.99	0.461	0.548
1166	PFLU_RS07030	methylated-DNA--[protein]-cysteine S-methyltransferase	PFLU1425	0.03	0.011	-0.029	-0.209	0.139	-0.305	0.172	-0.318	0.017	0.161	0.076	-0.278	-0.157	0.035	-0.349	0.141	-0.278	-0.185	0.051	-0.376	-0.173	-0.377	0.029	-0.167	0.429	-1.482	-0.027	-0.324
1167	PFLU_RS07035	hypothetical protein	PFLU1426	0.079	-0.089	-0.035	0.018	0.028	-0.08	-0.092	-0.14	-0.088	-0.024	0.078	0.015	-0.071	0.086	0.076	0.075	-0.25	-0.12	0.074	-0.128	-0.001	0.273	-0.103	0.177	-0.315	0.324	0.44	0.59
1168	PFLU_RS07040	type II toxin-antitoxin system HicB family antitoxin	PFLU1427	-0.038	0.157	-0.062	0.122	-0.024	-0.134	-0.234	-0.109	-0.268	-0.157	-0.154	-0.223	-0.408	-0.148	-0.048	-0.104	-0.016	0.197	-0.21	-0.209	-0.14	0.01	-0.159	-0.001	0.496	-0.461	-1.24	-0.52
1169	PFLU_RS07045	addiction module toxin, HicA family	PFLU1428	0.186	0.08	-0.03	-0.317	0.023	0.008	-0.435	-0.364	-0.354	-0.127	-0.054	-0.22	0.195	-0.345	0.139	-0.273	0.222	0.092	-0.068	0.627	-0.292	-1.265	-0.523	0.202	0.072	-0.684	0.259	0.214
1170	PFLU_RS07050	LysR family transcriptional regulator	PFLU1429	0.215	0.212	0.131	-0.115	0.153	-0.055	-0.014	0.203	0.171	0.103	-0.058	0.098	-0.082	-0.088	0.108	0.051	0.19	0.189	0.106	-0.204	0.167	-0.363	0.023	-0.006	-0.278	-1.434	1.073	0.083
1171	PFLU_RS07055	MFS transporter	PFLU1430	-0.041	0.046	-0.041	-0.001	-0.028	-0.065	-0.004	0.029	0.087	-0.006	-0.042	-0.03	0.009	-0.011	0.016	-0.022	-0.042	-0.043	-0.098	-0.067	-0.07	0.022	0.13	0.097	0.228	0.466	-0.879	0.209
1172	PFLU_RS07060	MFS transporter	PFLU1431	0.047	0.053	0.048	-0.038	-0.055	0.008	0.092	0.05	-0.022	0.109	0.011	-0.001	-0.01	-0.063	0.032	-0.009	-0.029	0.057	-0.088	-0.092	-0.054	-0.027	-0.152	-0.027	-0.009	0.123	-0.659	-0.02
1173	PFLU_RS07065	hypothetical protein	PFLU1432	-0.151	0.131	-0.491	0.044	-0.429	0.106	0.112	-0.23	-0.024	0.019	-0.117	0.114	-0.005	-0.188	-0.217	0.007	-0.294	0.19	0.198	-0.337	0.151	-0.122	0.185	-0.373	-0.792	0.536	-2.636	-0.694
1174	PFLU_RS07070	DUF3833 domain-containing protein	PFLU1433	-0.164	-0.245	-0.017	-0.062	-0.065	-0.184	-0.188	-0.034	-0.128	0.014	-0.167	-0.06	-0.42	0.038	-0.182	-0.145	-0.051	-0.38	-0.005	-0.333	-0.065	0.081	-0.017	-0.095	0.333	0.185	-0.05	0.391
1175	PFLU_RS07075	tRNA-Gly	PFLUt38	-0.047	0.059	0.069	-0.062	-0.096	-0.031	0.075	-0.058	-0.108	0.163	0.203	-0.103	-0.054	0.061	0.14	0.106	0.114	0.039	-0.077	0.245	0.287	0.348	0.018	0.091	-0.043	-0.476	-2.763	0.066
1176	PFLU_RS07080	alpha/beta hydrolase	PFLU1434	0.084	0.116	0.2	-0.118	0.063	0.119	-0.065	0.152	-0.028	0.016	-0.068	0.02	0.045	-0.082	0.111	-0.113	-0.002	0.122	-0.02	-0.179	-0.007	0.004	-0.009	-0.012	-0.005	-0.683	1.003	-0.263
1177	PFLU_RS07085	pseudouridine synthase	PFLU1436	0.024	0.095	0.175	0.119	-0.216	0.224	0.127	-0.112	0.179	0.199	0.248	-0.082	0.06	0.25	0.252	0.048	0.076	0.234	-0.348	-0.167	0.118	0.341	0.053	0.459	-0.491	-1.975	0.128	0.611
1178	PFLU_RS07090	cysteine-rich CWC family protein	PFLU1437	-0.029	-0.122	0.161	-0.134	0.075	0.014	-0.011	0.122	0.096	-0.003	-0.023	0.277	-0.463	-0.232	-0.177	0.024	0.011	-0.118	-0.309	-0.121	0.332	-0.316	-0.02	0.408	-1.144	-0.287	-2.401	-0.245
1179	PFLU_RS07095	methyl-accepting chemotaxis protein	PFLU1438	0.067	-0.095	0.172	0.034	0.048	-0.005	-0.059	0.141	0.106	0.137	0.041	0.127	-0.044	0.043	0.027	0.011	-0.001	0.05	-0.053	-0.094	0.103	0.023	0.259	0.251	-0.269	0.015	0.28	0.471
1180	PFLU_RS07100	hypothetical protein	PFLU1439	-0.096	-0.031	-0.002	-0.045	-0.014	-0.155	0.007	0.002	0.067	0.08	-0.046	-0.155	-0.027	-0.098	0.002	0.03	-0.038	0.117	0.022	-0.005	0.014	0.082	0.086	0.064	0.008	0.73	0.647	0.56
1181	PFLU_RS07105	enoyl-CoA hydratase/isomerase family protein	PFLU1440	-0.031	0.096	-0.018	-0.131	-0.066	-0.035	-0.003	-0.08	-0.103	-0.208	-0.002	-0.111	-0.29	0.13	0.022	-0.024	0.07	-0.042	0.045	-0.216	0.203	-0.339	0.041	-0.182	0.338	0.193	-0.588	-0.823
1182	PFLU_RS07110	uracil-DNA glycosylase	PFLU1441	0.074	-0.071	-0.014	0.152	0.049	0.09	0.035	0.164	0.083	-0.032	0.032	-0.128	-0.129	-0.072	-0.061	0.004	0.173	0.062	0.07	0.099	-0.237	-0.121	-0.206	-0.115	0.201	0.114	-0.275	0.431
1183	PFLU_RS07115	hypothetical protein	PFLU1442	0.086	0.016	0.074	0.075	0.068	0.047	0.017	0.093	0.022	0.029	0.04	0.035	0.036	0.045	0.069	0.009	0.059	0.059	-0.037	0.077	0.015	0.083	0.051	0.156	0.199	-0.044	0.044	-0.031
1184	PFLU_RS07120	hypothetical protein	PFLU1443	0.108	0.06	0.009	0.062	0.08	0.18	0.006	-0.01	0.155	0.004	0.106	-0.051	0.119	0.059	-0.022	0.028	0.025	-0.086	0.123	-0.132	0.14	0.134	0.13	0.046	-0.147	0.433	0.051	-0.095
1185	PFLU_RS07125	autotransporter outer membrane beta-barrel domain-containing protein	PFLU1444	0.095	0.037	0.107	0.098	0.051	0.179	0.01	0.097	0.063	0.116	0.139	0.108	0.022	0.012	0.053	0.059	0.073	0.086	-0.001	-0.07	0.09	0.025	0.185	0.136	0.031	0.353	-0.107	-0.008
1186	PFLU_RS07130	hypothetical protein	PFLU1445	0.025	0.007	-0.004	-0.012	0.057	0.061	0.011	0.037	-0.035	0.003	0.003	0.02	0.002	-0.057	-0.019	-0.039	0.036	0.074	-0.002	-0.126	-0.033	-0.018	0.022	0.066	0.05	-0.044	0.179	0.288
1187	PFLU_RS07135	AbrB family transcriptional regulator	PFLU1446	0.181	-0.027	-0.062	0.144	0.203	-0.053	0.234	0.379	-0.026	0.144	0.139	-0.105	0.211	-0.01	0.002	0.132	0.031	-0.01	-0.287	0.338	0.475	-0.131	0.449	0.333	-0.449	0.358	0.474	0.892
1188	PFLU_RS07140	tripartite tricarboxylate transporter permease	PFLU1447	0.119	-0.013	0.077	0.098	0.155	0.172	0.132	0.005	0.161	-0.08	0.097	0.041	0.032	0.065	0.026	0.005	-0.037	0.082	-0.002	-0.105	-0.037	0.256	0.041	-0.031	0.17	0.319	0.165	0.026
1189	PFLU_RS07145	tripartite tricarboxylate transporter TctB family protein	PFLU1448	-0.031	-0.017	0.068	0.038	0.171	0.08	0.146	0.075	-0.047	0.101	0.055	-0.13	0.05	-0.092	0.074	-0.023	0.045	0.074	-0.026	0.164	-0.355	-0.388	0.202	-0.095	0.244	0.795	-0.569	-0.283
1190	PFLU_RS07150	tripartite tricarboxylate transporter substrate binding protein	PFLU1449	0.011	0.095	-0.006	0.047	-0.034	-0.011	0.04	-0.094	-0.086	0.048	-0.07	-0.12	0.016	-0.012	-0.1	-0.029	0.021	0.027	0.035	-0.262	-0.031	0.1	-0.022	-0.179	-0.656	-0.233	0.678	0.02
1191	PFLU_RS07155	OprD family porin	PFLU1450	0.045	0.072	-0.102	-0.042	-0.081	0.013	0.065	-0.107	0.028	0.052	-0.004	0.102	0.026	-0.054	-0.026	-0.059	0.01	-0.022	-0.014	-0.023	-0.07	-0.023	0.036	0.127	-0.168	-0.133	-0.193	0.063
1192	PFLU_RS07160	response regulator	PFLU1451	0.096	-0.056	-0.025	0.02	-0.002	-0.002	0.032	0.026	-0.072	0.044	0.029	0.026	0.103	0.011	-0.027	0.048	-0.009	0.091	0.124	0.123	0.358	0.095	0.095	-0.102	0.551	0.144	-0.034	0.318
1193	PFLU_RS07165	sensor histidine kinase	PFLU1452	0.03	-0.07	0.051	0.025	0.062	0.037	-0.003	0.017	0.022	-0.028	-0.019	-0.057	-0.052	-0.039	0.017	0.179	0.046	0.012	-0.059	-0.01	-0.073	0.048	-0.137	-0.051	0.341	0.969	0.58	0.224
1194	PFLU_RS07170	HDOD domain-containing protein	PFLU1453	0.007	-0.026	0.112	0.055	0.033	0.07	0.106	0.043	0.011	-0.089	0.035	-0.05	0.054	0.043	0.037	-0.015	0.044	-0.059	-0.002	-0.006	0.026	0.006	0.117	0.031	-0.062	0.429	0.435	-0.342
1195	PFLU_RS07185	hypothetical protein	PFLU1456	0.109	0.116	0.034	0.143	0.055	0.064	0.068	0.19	0.112	-0.047	0.217	-0.022	0.1	0.045	-0.049	0.037	0.087	0.282	0.018	0.003	0.253	-0.325	0.006	0.289	-0.269	0.346	0.435	-0.822
1196	PFLU_RS07190	tyrosine-type recombinase/integrase	PFLU1458	0.044	-0.021	0.046	0.007	-0.049	0.051	0.015	0.087	-0.007	0.081	0.05	0.061	-0.001	0.023	0.037	0.052	0.128	0.051	-0.005	0.045	0.255	0.23	0.201	0.006	0.295	0.397	0.078	0.2
1197	PFLU_RS07195	hypothetical protein	PFLU1459	-0.325	0.241	-0.21	0.119	-0.609	-0.051	-0.124	0.132	0.11	-0.028	-0.223	0.141	-0.246	0.287	-0.16	0.192	0.255	-0.018	0.175	0.358	-0.303	0.173	-0.456	1.398	0.251	-2.071	-0.19	-0.827
1198	PFLU_RS07200	Rha family transcriptional regulator	PFLU1460	0.023	0.098	-0.036	0.026	0.133	-0.03	0.119	-0.102	0.017	0.005	0.004	0.049	0.012	-0.105	-0.06	0.005	-0.006	0.01	0.019	-0.034	0.162	0.171	0.1	0.132	0.379	0.954	0.521	0.494
1199	PFLU_RS07210	hypothetical protein	PFLU1462	-0.06	-0.287	-0.017	-0.064	0.001	0.007	0.072	0.021	0.029	-0.094	0.016	-0.105	-0.138	0.019	0.059	-0.126	-0.025	0.164	0.063	0.173	0.159	-0.032	0.272	0.39	1.006	1.05	0.943	1.276
1200	PFLU_RS07215	hypothetical protein		-0.226	-0.392	-0.436	-0.606	-0.886	-0.551	-0.299	-0.603	-0.502	-0.443	-0.694	-0.568	-0.283	-0.421	-0.275	-0.569	-0.455	-0.498	-0.562	-0.416	-0.308	-0.649	-0.394	-0.526	0.846	0.553	0.139	0.142
1201	PFLU_RS07220	hypothetical protein	PFLU1464	0.016	-0.024	0.03	-0.064	0.041	-0.123	-0.077	0.036	-0.054	-0.054	-0.001	-0.068	0.038	0.013	-0.023	-0.041	0.052	0.069	-0.111	0.021	-0.193	-0.045	0.072	-0.331	0.45	0.087	-0.271	-0.075
1202	PFLU_RS07225	L-aspartate oxidase	PFLU1465	-2.863	-2.629	-2.778	-2.834	-2.822	-2.643	-2.68	-2.838	-3.252	-3.442	-3.047	-2.913	-2.679	-2.398	-2.513	-2.418	-2.071	-2.139	-2.336	-2.353	-5.071	-4.763	-4.859	-4.975	-2.728	-2.12	-2.225	-2.659
1203	PFLU_RS07230	RNA polymerase sigma factor RpoE	PFLU1467	-0.112	0.022	0.291	0.268	-0.251	-0.039	-0.205	-0.213	0.076	0.298	0.339	0.273	-1.283	-0.72	-0.512	-0.484	-0.101	0.13	0.339	0.103	3.071	2.846	3.184	3.353	0.412	-0.626	-0.395	0.222
1204	PFLU_RS07235	sigma factor AlgU negative regulatory protein	PFLU1468	-0.105	-0.162	-1.009	-1.109	1.113	0.994	0.229	0.65	0.315	0.214	-0.283	0.152	0.571	-0.25	-0.142	0.075	-0.075	0.22	0.475	0.022	-5.11	-2.852	-4.301	-2.682	-1.167	-2.528	-2.638	-0.281
1205	PFLU_RS07240	sigma factor AlgU regulatory protein MucB	PFLU1469	-0.022	-0.01	-0.003	-0.029	0.079	0.037	-0.154	-0.079	-0.06	-0.084	0.045	-0.034	0.122	0.051	-0.063	0.041	-0.179	0.118	-0.005	-0.241	-0.182	0.085	0.019	0.182	-0.433	0.166	0.275	-0.344
1206	PFLU_RS07245	DegQ family serine endoprotease	PFLU1471	-0.052	-0.052	-0.151	-0.278	0.154	0.447	0.136	0.254	-0.315	-0.226	-0.368	-0.304	0.122	0.148	0.09	-0.082	0.261	0.08	0.203	0.117	-2.08	-2.286	-2.076	-2.098	-1.368	-0.406	-0.587	-1.751
1207	PFLU_RS07250	M48 family metallopeptidase	PFLU1472	-0.314	-0.469	-0.259	-0.176	-0.437	-0.278	-0.111	-0.492	-0.286	-0.449	-0.26	-0.615	-0.5	-0.24	-0.413	-0.444	-0.497	-0.732	-0.683	-0.871	-4.261	-3.835	-3.839	-4.097	-2.906	-2.327	-2.611	-3.027
1208	PFLU_RS07255	sulfurtransferase TusA family protein	PFLU1473	-2.554	-2.789	-2.971	-3.108	-3.408	-0.579	-2.527	-2.823	-2.565	-2.7	-2.902	-2.979	-1.887	-2.188	-1.678	-3.507	-2.329	-1.331	-2.408	-3.292	-3.392	-3.101	-3.234	-2.548	-0.341	-1.728	0.927	0.151
1209	PFLU_RS07260	AI-2E family transporter	PFLU1474	-0.024	-0.069	-0.021	0.037	-0.036	-0.081	-0.077	0.028	0.05	0.058	0.002	0.075	-0.007	-0.005	0.02	0.018	-0.07	-0.01	-0.104	-0.17	0.333	0.072	0.292	0.374	-0.57	-0.862	-1.29	-0.433
1210	PFLU_RS07265	peroxiredoxin	PFLU1475	0.054	0.084	-0.147	0.046	0.095	-0.109	0.088	0.053	0.187	-0.139	-0.026	0.001	0.03	-0.075	0.04	-0.003	0.277	-0.041	0.006	0.089	0.205	0.046	0.373	0.227	-0.451	-0.085	0.023	0.925
1211	PFLU_RS07270	glycine cleavage system protein R	PFLU1476	0.132	0.073	0.126	0.079	0.155	0.113	0.173	0.28	0.119	0.15	0.159	0.086	-0.078	0.092	0.111	0.148	-0.12	0.079	-0.012	0.123	-0.224	-0.278	-0.131	0.006	2.069	1.295	1.872	1.9
1212	PFLU_RS07275	4-hydroxy-tetrahydrodipicolinate synthase	PFLU1477	-1.481	0.494	-0.002	0.187	-1.411	-0.889	-1.666	-0.973	-1.543	-0.267	-1.25	-1.91	-0.196	0.021	0.375	-0.957	0.405	-1.556	0.21	-1.802	-0.916	-2.333	-0.503	-2.374	-1.07	-0.155	-0.252	-1.178
1213	PFLU_RS07280	outer membrane protein assembly factor BamC	PFLU1478	-0.682	-0.336	-0.047	-0.237	0.366	0.534	0.551	0.15	0.168	0.047	-0.115	-0.055	-0.082	-0.043	-0.338	-0.188	0.41	0.507	0.302	0.075	-0.459	-0.888	-0.33	-0.316	-0.753	-0.836	-1.559	-1.01
1214	PFLU_RS07285	MBL fold metallo-hydrolase	PFLU1479	-0.253	-0.109	-0.105	-0.208	-0.134	-0.014	-0.094	-0.297	-0.18	-0.14	-0.155	-0.394	0.073	-0.057	-0.266	-0.124	0.099	-0.069	0.226	0.003	0.112	0.062	-0.195	-0.297	0.517	0.298	0.037	0.055
1215	PFLU_RS07305	colicin transporter	PFLU1482	-0.058	0.121	0.163	-0.169	0.031	0.118	0.234	0.126	0.072	0.058	-0.216	-0.112	0.107	0.064	0.06	-0.096	0.131	0.063	-0.153	-0.132	-0.011	-0.038	0.093	-0.074	-0.095	0.168	0.468	0.532
1216	PFLU_RS07310	hypothetical protein		0.24	0.107	0.04	0.15	-0.143	0.111	0.079	0.057	-0.036	0.076	0.279	0.231	-0.06	0.315	0.069	-0.073	-0.031	0.177	-0.079	0.097	-0.006	0.201	-0.057	0.28	-0.267	-0.01	0.943	-0.362
1217	PFLU_RS07315	MFS transporter	PFLU1483	0.07	0.019	0.112	-0.018	-0.082	-0.001	-0.003	-0.071	-0.054	0.053	-0.059	-0.082	-0.014	0.107	0.032	0.068	0.074	0.049	-0.048	-0.067	-0.03	-0.095	-0.061	0.15	0.133	0.459	-0.155	0.228
1218	PFLU_RS07320	hypothetical protein	PFLU1484	0.377	0.38	0.463	0.131	0.61	0.001	-0.472	0.396	0.055	-0.182	0.316	-0.022	0.361	-0.191	0.023	0.412	0.175	0.523	0.617	0.434	-0.101	0.513	0.171	0.091	0.591	-2.099	-0.357	-0.025
1219	PFLU_RS07325	methyl-accepting chemotaxis protein	PFLU1485	-0.104	-0.052	-0.111	0.037	0.05	0.075	-0.006	-0.1	-0.104	0.009	-0.036	-0.016	-0.004	0.042	-0.129	-0.036	0	-0.064	-0.038	-0.193	-0.083	0.108	0.261	-0.154	-0.06	-0.52	0.1	0.032
1220	PFLU_RS07330	hypothetical protein		-0.066	0.002	0.004	-0.073	0.022	0.056	0.052	0.076	0.022	-0.089	-0.011	0.047	-0.048	0.017	0.03	-0.036	-0.073	0.047	-0.144	-0.132	0.122	-0.126	-0.077	0.079	-0.317	-0.219	-0.841	-0.072
1221	PFLU_RS07335	LysR family transcriptional regulator	PFLU1487	-0.046	-0.002	0.091	0.056	-0.031	0.021	-0.029	-0.084	-0.107	-0.096	-0.15	0.104	0.048	-0.069	-0.08	-0.012	-0.08	-0.096	-0.164	-0.239	0.062	0.144	-0.34	-0.027	-0.025	1.045	-0.523	0.247
1222	PFLU_RS07340	ABC transporter substrate-binding protein	PFLU1488	0.111	0.036	0.084	-0.035	-0.004	-0.078	0.046	-0.037	0.07	0.043	-0.051	0.084	0.128	0.006	-0.003	-0.011	0.201	0.013	0.065	-0.114	0.076	0.139	0.044	-0.19	-0.289	-0.181	-0.484	-0.684
1223	PFLU_RS07345	MFS transporter	PFLU1489	0.028	-0.006	-0.015	-0.114	-0.05	-0.168	0.029	0.007	-0.031	-0.012	-0.046	0.089	-0.059	-0.017	0.033	-0.194	-0.056	-0.113	-0.071	-0.116	-0.155	-0.091	-0.001	0.077	0.047	0.356	0.19	0.165
1224	PFLU_RS07350	GntR family transcriptional regulator	PFLU1490	0.083	0.059	-0.051	-0.302	-0.115	-0.326	-0.101	-0.259	0.073	-0.09	-0.19	-0.135	-0.082	-0.153	-0.106	-0.226	-0.042	0.023	-0.014	0.245	0.042	-0.398	-0.314	-0.149	0.162	0.639	-0.688	0.033
1225	PFLU_RS07355	SDR family oxidoreductase	PFLU1491	-0.128	-0.285	-0.051	0.103	0.095	-0.012	-0.063	0.05	0.175	0.265	0.428	0.056	-0.024	0.06	0.175	0.211	0.033	0.258	-0.137	0.079	0.034	-0.097	0.344	-0.157	0.796	0.977	-1.943	-0.514
1226	PFLU_RS07360	3-keto-5-aminohexanoate cleavage protein	PFLU1492	-0.236	-0.074	-0.038	-0.077	-0.174	-0.068	-0.181	-0.063	-0.001	-0.076	-0.076	-0.337	-0.279	-0.039	-0.189	-0.228	-0.181	-0.155	-0.041	-0.278	-0.247	-0.053	-0.188	-0.195	-0.317	-0.985	0.57	0.477
1227	PFLU_RS07365	SMP-30/gluconolactonase/LRE family protein	PFLU1493	-0.21	-0.21	-0.17	0.001	-0.032	-0.088	-0.204	-0.251	0.198	0.046	0.118	-0.041	0.069	0.16	-0.079	-0.2	-0.023	0.038	0.1	-0.238	0.052	-0.588	-0.073	-0.21	0.065	0.854	0.306	-0.259
1228	PFLU_RS07370	MFS transporter		-0.005	-0.055	-0.06	-0.119	-0.019	0.019	0.03	0.02	0.144	0.001	0.018	0.039	-0.069	-0.133	0.017	0.008	0.006	-0.045	-0.063	0.036	-0.188	-0.106	-0.001	-0.255	-0.222	0.422	0.301	0.109
1229	PFLU_RS07375	MFS transporter	PFLU1496	-0.054	-0.015	-0.036	0.027	0.12	-0.133	0.005	-0.009	-0.016	0.141	0.069	-0.082	-0.031	0.017	0.047	0.067	-0.069	-0.065	-0.029	0.03	-0.311	-0.094	-0.212	-0.214	-0.533	0	-0.252	0.296
1230	PFLU_RS07380	LysR family transcriptional regulator	PFLU1498	0.084	0.088	0.307	-0.06	-0.433	-0.399	-0.009	-0.154	-0.253	-0.035	-0.35	-0.304	0.034	0.205	0.175	0.037	0.086	-0.099	0.198	-0.135	0.912	0.919	1.129	0.815	-0.408	0.615	-0.378	0.341
1231	PFLU_RS07385	5-carboxymethyl-2-hydroxymuconate Delta-isomerase	PFLU1499	-0.058	-0.158	0.055	0.111	-0.145	0.063	0.138	0.062	0.245	0.253	0.31	0.201	-0.272	-0.084	-0.156	-0.003	-0.08	0.084	0.192	0.164	0.303	-0.051	0.123	0.138	0.478	-0.401	-0.45	0.117
1232	PFLU_RS07390	LysR family transcriptional regulator	PFLU1500	0.13	0.13	0.024	0.162	0.131	-0.012	-0.024	0.015	-0.016	-0.059	0.12	0.099	0.045	-0.061	-0.05	-0.025	0.043	0.116	0.013	0.05	0.094	0.095	-0.082	-0.159	-0.135	-0.429	0.32	0.091
1233	PFLU_RS07395	MFS transporter	PFLU1501	0.118	0.011	0.098	0.022	0.143	0.047	0.06	0.017	0.14	0.098	0.149	0.027	0.025	-0.013	0.034	-0.011	0.006	0.092	0.043	0.232	-0.21	-0.067	-0.059	0.022	0.388	-0.076	-0.176	-0.87
1234	PFLU_RS07400	aldehyde dehydrogenase family protein	PFLU1502	0.148	-0.234	0.029	-0.058	0.078	-0.088	0.226	-0.09	-0.107	-0.018	0.205	0.016	-0.237	-0.138	0	-0.08	-0.026	-0.354	0.019	-0.089	-0.672	0.209	-0.095	0.12	0.216	-0.502	-0.23	0.713
1235	PFLU_RS07405	5-guanidino-2-oxopentanoate decarboxylase	PFLU1503	-0.04	-0.012	0.091	0.118	0.018	0.099	0.123	-0.085	0.047	-0.045	0.086	0.108	0.059	0.023	0.023	-0.04	-0.067	0.108	0.073	0.018	-0.263	-0.219	-0.208	-0.284	0.014	0.186	0.497	0.318
1236	PFLU_RS07410	LysR family transcriptional regulator	PFLU1504	-0.026	0.006	0.052	0.079	0.068	-0.124	0.138	0.04	0.005	0.065	-0.05	0.061	0.006	0.046	0.05	0.076	0.02	0.114	0	0.167	-0.063	0.003	-0.016	-0.029	0.415	0.763	-0.262	0.096
1237	PFLU_RS07415	NAD(P)-dependent oxidoreductase	PFLU1505	0.061	-0.051	0.004	0.053	0.007	0.266	0.247	0.084	-0.008	-0.02	0.053	0.007	-0.079	0.095	0.096	-0.064	0.108	-0.185	0.119	-0.141	-0.168	0.256	0.046	0.109	0.097	-0.203	0.201	0.153
1238	PFLU_RS07420	MBL fold metallo-hydrolase	PFLU1506	0.07	-0.042	0.004	-0.022	-0.054	-0.038	0.03	-0.078	-0.04	-0.102	-0.014	-0.011	-0.221	-0.083	-0.123	-0.073	-0.004	-0.018	-0.005	-0.183	-0.098	-0.098	-0.006	-0.256	-0.56	-0.318	-0.055	-0.196
1239	PFLU_RS07425	LysR family transcriptional regulator	PFLU1507	0.096	-0.012	0.092	0.097	-0.086	-0.034	-0.016	0.113	0.197	0.02	0.03	0.042	-0.244	-0.304	-0.058	-0.045	0.061	0.017	-0.112	0.056	0.271	-0.16	0.027	-0.02	0.593	-0.212	-0.523	0.321
1240	PFLU_RS07430	helix-turn-helix domain-containing protein	PFLU1509	-0.071	0.02	-0.109	-0.106	-2.795	-1.949	-2.569	-2.787	-4.495	-4.232	-4.202	-4.428	-4.203	-3.655	-3.479	-3.656	-0.04	-0.036	-0.033	-0.083	-5.394	-4.663	-4.647	-4.948	-2.14	-2.06	-2.105	-2.656
1241	PFLU_RS07435	4-hydroxybenzoate 3-monooxygenase	PFLU1510	0.045	0.034	0.082	0.1	-3.076	-2.306	-2.497	-3.252	-4.766	-4.004	-4.325	-4.952	-3.92	-4.416	-3.745	-3.788	0.131	0.144	0.047	-0.102	-5.229	-5.409	-4.789	-5.101	-2.478	-2.054	-1.977	-2.753
1242	PFLU_RS07440	MFS transporter	PFLU1511	0.115	0.071	0.083	0.138	0.043	0.198	-0.006	0.088	0.126	0.045	0.241	0.218	0.085	0.215	0.106	0.105	0.142	0.088	0.023	-0.055	0.197	0.284	0.224	0.317	0.245	0.123	-0.66	-0.048
1243	PFLU_RS07445	calcium channel protein	PFLU1512	-0.07	0.009	-0.008	-0.074	-0.068	-0.073	0.025	-0.083	-0.031	-0.053	-0.003	0.032	-0.127	0.012	-0.05	-0.016	-0.125	-0.045	-0.079	0.036	0.049	0.024	0.019	0.013	0.077	-0.064	0.211	-0.002
1244	PFLU_RS07450	transporter substrate-binding domain-containing protein	PFLU1513	0.019	-0.001	0.011	0.06	0.067	-0.001	0.046	-0.033	0.095	0.037	0.063	0.047	-0.05	0.009	-0.015	-0.022	0.047	-0.132	-0.14	0.084	-0.066	0.031	-0.046	0.229	0.599	0.217	0.293	0.051
1245	PFLU_RS07455	glutamine synthetase	PFLU1514	-0.024	0.033	0.029	-0.067	0.045	-0.037	-0.073	-0.006	0.096	0.036	0.024	0.101	-0.009	0.157	0.068	-0.082	0.084	0.095	-0.042	-0.057	0.163	0.004	0.184	0.194	-0.547	-0.026	-0.28	-0.064
1246	PFLU_RS07460	class I SAM-dependent methyltransferase	PFLU1515	-0.237	-0.195	0.061	-0.168	0.011	-0.444	-0.089	-0.578	0.355	0.255	0.276	0.16	0.005	-0.049	-0.118	-0.05	0.006	0.006	-0.287	-0.41	0	0.554	-0.388	0.098	0.363	-2.52	-1.561	0.75
1247	PFLU_RS07465	ribonuclease D	PFLU1516	-0.1	-0.018	-0.077	0.056	0.64	1.06	0.802	0.581	-0.363	-0.552	-0.271	-0.498	-0.079	-0.289	0.013	-0.112	0.459	0.867	0.679	0.408	-0.336	-0.689	-0.71	-0.447	-0.276	-0.959	-1.149	-0.652
1248	PFLU_RS07470	hypothetical protein	PFLU1517	-0.118	-0.068	-0.112	-0.172	0.13	0.145	0.097	0.063	0.017	-0.049	-0.022	0.025	0.029	-0.032	-0.107	0.024	0.105	0.131	0.024	-0.048	-0.134	0.201	0.052	-0.067	0.356	0.151	0.014	0.041
1249	PFLU_RS07475	D-2-hydroxyacid dehydrogenase	PFLU1518	0.148	0.017	0.04	0.026	0.048	-0.033	-0.158	0.097	0.036	0.061	0.075	-0.003	0.019	-0.075	-0.05	0.048	0.095	-0.042	0.073	0.115	0.137	-0.04	-0.239	-0.191	0.818	0.752	0.501	1.277
1250	PFLU_RS07480	nitroreductase family protein	PFLU1519	-0.356	0.043	0.044	0.021	0.122	-0.403	0.021	0.043	-0.075	-0.2	0.462	-0.005	0.062	-0.228	-0.19	0.074	0.338	-0.231	-0.318	-0.211	0.441	0.412	0.03	-0.072	0.556	-0.079	0.032	0.605
1251	PFLU_RS07485	YcgN family cysteine cluster protein	PFLU1520	-0.001	0.128	-0.194	0.236	0.142	-0.023	-0.266	0.049	-0.102	-0.083	0.014	-0.198	0.008	-0.146	-0.009	-0.223	0.012	0.146	-0.122	-0.595	0.22	-0.333	0.065	-0.041	0.035	-1.419	-0.582	0.086
1252	PFLU_RS07490	hypothetical protein	PFLU1521	0.002	-0.018	0.065	-0.071	0.057	0.01	0.061	-0.008	-0.007	-0.13	-0.052	-0.074	-0.083	-0.052	-0.104	0.006	0.09	0.01	0.024	-0.107	0.222	0.132	0.215	0.169	-0.05	0.494	-0.181	-0.083
1253	PFLU_RS07495	DUF2892 domain-containing protein	PFLU1522	-0.281	0.168	0.131	-0.13	0.136	-0.381	-0.231	-0.806	0.048	-0.021	0.53	0.173	0.42	0.234	0.133	-0.755	-0.172	0.147	0.403	-0.01	1.468	-0.606	1.057	1.408	-0.993	-0.293	-2.364	-0.671
1254	PFLU_RS07500	RNA methyltransferase	PFLU1523	0.197	-0.028	0.004	-0.114	0.006	0.023	-0.037	0.096	0.002	-0.069	-0.013	0.01	-0.007	-0.154	0.154	0.13	-0.056	0.045	-0.089	0.114	-0.158	0.168	0.304	0.002	0.404	0.149	0.778	-0.009
1255	PFLU_RS07505	HNH nuclease family protein	PFLU1524	0.064	0.002	-0.075	0.169	0.027	0.027	0.029	0.158	-0.015	0.068	-0.015	0.07	-0.048	0.076	-0.014	-0.047	-0.062	0.031	-0.091	-0.229	-0.018	-0.336	-0.146	0.012	-0.08	-0.619	-0.908	0.477
1256	PFLU_RS07510	lipoprotein	PFLU1525	0.001	0.049	0.02	-0.04	-0.007	-0.086	-0.068	0.006	0.196	0.133	-0.01	-0.029	0.064	0.001	0.014	-0.06	0.053	0.003	0.024	-0.058	-0.081	-0.28	-0.037	-0.037	-0.08	-0.001	0.433	0.059
1257	PFLU_RS07515	hypothetical protein	PFLU1526	-0.063	0.245	0.244	0.134	-0.018	0.06	-0.022	0.172	0.214	0.212	0.066	-0.161	0.05	-0.164	-0.015	-0.149	0.212	0.095	0.055	0.133	-0.294	0.044	0.305	0.407	-1.38	-0.334	-0.176	-0.172
1258	PFLU_RS07520	hypothetical protein	PFLU1527	-0.334	0.393	-0.256	0.159	-0.464	0.793	0.357	-0.804	0.739	-0.464	0.643	0.423	-0.004	0.713	0.209	-0.325	-0.691	0.615	-0.412	0.596	0.039	-0.55	-0.094	-0.071	-0.597	1.728	-0.888	-3.989
1259	PFLU_RS07525	cyclic nucleotide-binding domain-containing protein	PFLU1528	0.289	0.496	-0.097	1.018	0.336	0.148	0.505	-0.609	0.708	-0.584	-0.348	-0.074	0.016	0.371	-0.015	0.649	-0.143	0.248	0.678	-0.016	0.243	0.459	0.56	1.074	-3.32	-2.506	-2.015	-2.673
1260	PFLU_RS07530	S9 family peptidase	PFLU1529	-0.039	0.014	0.065	0.042	0.024	-0.057	-0.061	-0.003	-0.027	-0.073	0.027	-0.032	0.028	0.01	0.048	0.028	-0.002	-0.018	0.005	0.123	-0.357	-0.571	-0.32	-0.546	0.194	0.86	0.384	0.379
1261	PFLU_RS07535	hypothetical protein	PFLU1530	0.126	0.067	-0.032	-0.122	0.178	0.162	-0.02	0.188	0.039	-0.007	-0.067	-0.002	0.047	-0.058	0.337	0.344	0.097	0.218	-0.002	-0.099	0.08	-0.037	-0.145	-0.158	-0.891	-0.818	-1.089	-1.197
1262	PFLU_RS07540	class II glutamine amidotransferase	PFLU1531	0.013	0.386	0.095	0.01	-0.078	0.303	0.076	0.144	0.676	-0.232	0.699	0.308	0.136	0.124	0.001	0.325	0.249	0.686	0.378	-0.073	0.358	-1.566	-0.367	-0.432	-2.962	-2.155	0.894	0.763
1263	PFLU_RS07545	DUF2937 family protein	PFLU1532	0.162	-0.227	-0.053	-0.005	-0.226	-0.038	-0.155	-0.366	-0.077	-0.3	-0.03	-0.246	-0.182	-0.227	0.009	-0.028	-0.076	-0.099	-0.161	0.03	-0.084	0.019	-0.203	0.314	0.79	0.817	-0.003	0.048
1264	PFLU_RS07550	LysR family transcriptional regulator	PFLU1533	0.121	0.068	-0.135	-0.128	0.226	0.229	0.402	0.043	-0.235	0.092	0.143	0.071	-0.001	0.231	0.196	0.001	-0.045	0.037	0.14	-0.126	0.457	-0.063	-0.314	0.075	2.462	1.517	2.22	2.217
1265	PFLU_RS07555	LamB/YcsF family protein	PFLU1534	-0.097	-0.061	-0.032	-0.005	-0.031	-0.077	-0.02	-0.01	-0.096	0.116	-0.052	0.117	0.172	0.077	0.091	0.078	0.133	0.188	0.054	0.398	-0.407	-0.259	-0.364	-0.209	1.867	2.344	2.471	1.389
1266	PFLU_RS07560	allophanate hydrolase subunit 1	PFLU1535	0.243	-0.01	0.029	-0.034	0.288	0.095	0.164	0.169	0.091	0.104	0.36	0.191	0.233	0.242	-0.051	-0.031	0.243	0.235	0.397	0.009	0.018	0.14	-0.193	-0.448	1.646	1.35	1.276	1.182
1267	PFLU_RS07565	biotin-dependent carboxyltransferase	PFLU1536	-0.381	-0.448	0.054	-0.018	-0.223	0.071	-0.082	-0.144	-0.44	-0.228	-0.073	0.278	-0.021	0.303	0.204	0.167	0.102	0.165	-0.188	0.109	-0.263	-0.065	-0.412	0.044	0.246	1.64	1.777	1.892
1268	PFLU_RS07570	VWA domain-containing protein	PFLU1537	-0.081	0.151	0	0.06	-0.033	-0.015	-0.188	0.079	-0.086	-0.039	0.014	0.097	0.029	-0.021	-0.014	0.174	-0.074	-0.008	0.096	0.011	-0.128	-0.366	-0.225	-0.201	-0.542	-0.731	-0.227	0.234
1269	PFLU_RS07575	MoxR family ATPase	PFLU1538	0.103	0.085	0.1	-0.021	0.004	-0.079	-0.093	0.067	-0.083	0.065	-0.034	-0.107	0.03	-0.107	-0.042	0.002	0.026	-0.056	0.031	0.006	-0.178	-0.041	-0.082	-0.3	0.393	0.432	-0.16	-0.082
1270	PFLU_RS07580	DUF748 domain-containing protein	PFLU1539	0.007	0.186	0.088	0.149	-0.074	0.083	-0.048	-0.05	-0.066	0.036	-0.075	-0.06	-0.078	0.032	-0.098	0.009	-0.156	-0.028	-0.136	-0.279	-0.099	0.057	0.251	-0.026	0.301	0.463	-0.391	0.026
1271	PFLU_RS07585	cysteine synthase A	PFLU1540	-0.022	0.153	0.115	0.106	0.052	0.063	0.021	0.002	0.193	0.02	0.089	0.178	-0.124	-0.03	-0.002	0.04	0.124	0.048	0.032	-0.368	0.146	0.132	0.299	-0.15	-0.907	0.157	-0.511	-0.57
1272	PFLU_RS07590	aspartyl/asparaginyl beta-hydroxylase domain-containing protein	PFLU1541	-0.069	-0.088	0.061	0.066	-0.024	-0.036	0.158	-0.075	0.072	0.113	0.076	0.129	0.022	0.044	0.049	0.005	0.042	-0.026	0.108	0.015	-0.913	-0.682	-0.812	-0.72	-2.34	-2.462	-2.472	-2.702
1273	PFLU_RS07595	aconitate hydratase AcnA	PFLU1542	0.055	-0.004	0.03	0.019	-0.002	0.036	0.048	-0.005	0.026	-0.007	0.166	0.16	0.009	0.1	0.059	0.064	-0.065	0.021	0.08	0.042	0.086	0.021	0.165	0.041	0.061	-0.24	-0.012	-0.012
1274	PFLU_RS07600	23S rRNA (cytidine(2498)-2'-O)-methyltransferase RlmM	PFLU1543	-0.179	-0.001	0.219	-0.016	0.199	-0.11	-0.461	0.258	0.209	0.354	-0.377	0.584	-0.072	0.179	0.166	-0.274	0.312	-0.205	-0.174	0.198	-0.563	0.04	-0.311	0.268	0.386	1.444	-1.479	0.529
1275	PFLU_RS07610	MATE family efflux transporter	PFLU1545	0.08	0.037	-0.026	-0.078	-0.023	0.043	0.018	-0.002	-0.123	-0.115	-0.079	0.005	-0.046	0.016	0.031	-0.057	0.077	-0.048	0.057	0.016	-0.086	-0.014	-0.205	-0.044	-0.302	-0.115	0.103	-0.503
1276	PFLU_RS07625	ABC transporter ATP-binding protein/permease	PFLU1548	-0.076	0.021	-0.026	0.031	0.009	0.036	0.107	-0.044	-0.015	0.039	-0.006	-0.05	-0.015	0.03	0.041	-0.004	0.037	-0.05	-0.014	-0.026	0.014	0.015	-0.103	0.089	0.006	-0.046	-0.404	-0.062
1277	PFLU_RS07630	transglycosylase SLT domain-containing protein	PFLU1549	-0.049	0.089	0.098	0.053	-0.096	-0.097	0.029	-0.194	0.001	0.144	0.038	0.134	-0.06	0.098	0.095	0.099	0.005	-0.089	0.096	-0.095	-0.505	-0.43	-0.573	-0.846	0.61	0.12	0.134	0.274
1278	PFLU_RS07635	ATP-binding cassette domain-containing protein	PFLU1550	0.068	-0.101	-0.036	-0.096	-0.083	-0.039	-0.07	-0.113	-0.024	-0.115	-0.185	0.047	-0.002	0.123	-0.181	0.097	-0.058	0.002	-0.137	-0.023	-0.037	-0.1	-0.192	-0.352	-0.883	-0.15	0.718	0.5
1279	PFLU_RS07640	universal stress protein	PFLU1551	-1.802	-1.007	-0.171	-0.184	-3.646	-1.061	-1.185	-3.143	-2.676	-2.527	-2.761	-3.4	-3.856	-2.675	-2.958	-3.209	-2.509	-1.508	-2.469	-3.105	-2.851	-2.323	-2.664	-3.519	-1.378	-0.669	-0.521	-1.563
1280	PFLU_RS07645	hypothetical protein	PFLU1552	0.014	-1.511	-1.179	-0.785	-0.427	-1.469	-0.076	0.393	0.115	0.074	-0.437	0.009	0.086	-0.32	0.361	-0.17	-0.691	0.295	-0.644	-0.308	-1.503	-1.424	-0.33	-0.805	0.044	-0.733	0.698	0.045
1281	PFLU_RS07650	fatty acid oxidation complex subunit alpha FadB	PFLU1553	-0.242	-0.329	0.236	0.19	-0.046	0.004	0.035	0.127	-0.446	-0.253	-0.192	-0.191	0.013	-0.125	-0.082	-0.079	0.211	0.137	0.052	-0.038	0.264	0.265	0.297	0.283	-1.913	-1.568	-1.692	-1.892
1282	PFLU_RS07655	acetyl-CoA C-acyltransferase FadA	PFLU1554	0.418	0.305	0.135	0.156	0.111	0.432	-0.303	0.171	-0.017	0.092	-0.073	0.278	-0.192	-0.16	0.262	0.113	0.025	0.221	0.276	-0.226	0.011	0.258	0.3	0.619	-1.472	-0.863	-1.726	-2.552
1283	PFLU_RS07660	DUF1653 domain-containing protein	PFLU1555	0.186	0.163	0.04	0.169	0.329	0.245	0.21	0.303	-0.004	0.153	0.06	0.069	0.147	0.134	0.038	0.141	-0.004	0.119	-0.012	0.051	0.365	0.389	0.438	0.519	0.165	0.126	-0.465	-0.769
1285	PFLU_RS07670	hypothetical protein	PFLU1557	-0.004	-0.129	-0.019	-0.076	-0.3	-0.246	-0.092	-0.117	0.103	0.039	0.217	0.336	0.198	-0.035	0.191	-0.002	-0.03	0.111	-0.088	0.247	0.137	0.248	0.189	0.709	0.221	-0.289	-0.434	0.552
1286	PFLU_RS07685	transcriptional repressor LexA	PFLU1560	-0.172	0.231	0.268	0.327	0.15	0.289	0.324	0.126	-1.815	-1.701	-1.611	-1.624	-0.974	-0.874	-0.538	-1.353	-0.277	-0.104	0.329	-0.854	-2.845	-4.223	-2.804	-2.593	2.514	2.971	2.593	2.759
1287	PFLU_RS07690	helix-turn-helix transcriptional regulator	PFLU1561	-2.031	-1.644	-0.303	-0.347	-1.858	-0.949	-0.968	-1.789	-1.093	-1.11	-0.891	-0.98	-1.897	-1.165	-1.572	-1.307	-1.02	-1.377	-1.742	-1.534	-1.985	-2.165	-2.541	-1.691	-0.16	-0.202	-0.271	-0.974
1288	PFLU_RS07695	beta-N-acetylhexosaminidase	PFLU1562	-1.34	-0.377	-1.09	-0.771	-1.529	-1.993	-1.14	-0.709	-1.366	-2.003	-1.114	-1.779	-0.463	-1.718	-2.01	-0.798	-0.166	-0.716	-1.367	-2.196	-3.275	-2.243	-2.704	-1.485	2.903	3.982	4.046	1.896
1289	PFLU_RS07700	DEAD/DEAH box helicase	PFLU1563	0.049	0.019	0.083	-0.02	-0.094	0.03	-0.19	-0.128	-0.177	-0.108	-0.071	-0.114	-0.045	-0.125	0.019	0.009	-0.036	-0.169	-0.149	-0.016	0.258	0.16	0.421	0.351	-0.129	0.052	0.53	-0.166
1290	PFLU_RS07705	hypothetical protein	PFLU1564	0.122	-0.272	-0.037	-0.03	-0.146	-0.065	-0.252	-0.163	0.015	-0.259	-0.197	-0.196	-0.371	-0.222	-0.278	-0.276	0.02	0.044	-0.035	0.22	0.103	0.282	-0.284	-0.058	0.385	-0.35	-0.689	-1.152
1291	PFLU_RS07710	transcription-repair coupling factor	PFLU1565	-0.29	-0.227	-0.145	-0.202	-0.114	-0.229	-0.169	-0.173	-0.114	-0.127	-0.124	-0.093	-0.109	-0.113	-0.138	-0.052	0.164	0.118	0.118	0.171	0.952	0.854	1.171	0.788	1.537	1.472	1.461	1.189
1292	PFLU_RS07720	hypothetical protein	PFLU1568	0.176	0.105	-0.06	-0.015	0.12	-0.091	-0.015	0.001	0.061	-0.052	0.138	0.061	-0.041	-0.097	0.054	0.003	-0.197	-0.144	-0.047	-0.304	0.13	-0.002	0.176	0.056	-0.371	0.587	-0.515	-0.287
1293	PFLU_RS07730	glycerophosphodiester phosphodiesterase	PFLU1570	0.005	-0.062	0.163	0.039	0.066	0.398	0.157	0.222	-0.026	0.024	0.121	0.126	-0.139	0.091	-0.033	0.226	0.163	0.344	0.069	0.112	-3.663	-2.836	-4.405	-3.937	-1.182	-0.54	-1.195	-1.552
1294	PFLU_RS07735	PilZ domain-containing protein	PFLU1571	-0.1	-0.273	-0.216	-0.096	-0.261	-0.043	-0.061	-0.136	0.438	-0.084	-0.299	-0.294	-0.228	-0.168	-0.177	0.002	-0.1	-0.241	-0.516	-0.108	-0.438	-0.793	0.117	0.332	0.2	-0.741	1.518	-1.047
1295	PFLU_RS07755	heavy metal sensor histidine kinase	PFLU1575	0.46	0.496	-0.178	0.142	0.68	0.66	0.69	0.647	0.121	0.136	-0.061	-0.009	0.029	-0.108	-0.089	0.005	0.36	0.484	0.568	0.338	-4.305	-4.073	-3.923	-4.393	-1.974	-0.734	-1.113	-1.805
1296	PFLU_RS07760	heavy metal response regulator transcription factor	PFLU1576	0.114	0.044	-0.044	-0.095	-0.098	-0.001	-0.01	-0.07	0.004	0.033	0.065	0.208	0.146	-0.189	-0.242	0.248	0.233	0.339	0.012	0.097	0.226	0.6	-0.815	-0.781	-0.653	0.89	-2.441	-1.638
1297	PFLU_RS07765	cupredoxin family protein	PFLU1577	0.001	-0.139	-0.41	-0.64	0.936	1.138	0.739	0.529	0.735	0.065	0.138	0.405	0.092	-0.047	0.173	0.058	1.624	1.356	1.109	0.756	-2.16	-2.469	-2.097	-2.536	-0.602	-0.256	0.247	0.329
1298	PFLU_RS07770	NADPH-dependent 7-cyano-7-deazaguanine reductase QueF	PFLU1578	-0.037	-0.019	0.133	0.136	0.127	0.012	0.155	0.063	0.278	0.205	0.197	0.24	0.25	0.038	0.096	-0.076	0.052	0.146	0.075	-0.089	0.607	0.444	0.712	0.542	-0.041	0.199	0.195	0.157
1299	PFLU_RS07775	DUF4404 family protein	PFLU1579	0.394	0.245	0.272	0.46	0.126	0.592	0.208	0.222	0.413	0.191	0.028	0.333	0.234	0.637	0.74	0.564	0.349	0.043	0.301	-0.32	0.848	0.395	0.133	0.561	0.12	0.109	1.196	-0.403
1300	PFLU_RS07780	hypothetical protein	PFLU1580	0.008	-0.381	0.346	-0.969	-0.339	-0.446	-0.513	-0.232	0.004	-0.007	-0.476	-0.371	0.04	-0.851	0.016	-0.185	0.169	-0.67	-0.545	-0.317	0.107	0.242	0.44	-0.215	-1.082	1.093	1.985	-1.799
1301	PFLU_RS07785	VacJ family lipoprotein	PFLU1581	-2.316	-2.207	-1.761	-2.265	-2.485	-1.735	-2.175	-2.253	-1.911	-1.481	-1.864	-1.791	-2.077	-1.47	-1.823	-2.15	-1.928	-2.321	-2.129	-1.836	-3.345	-3.098	-3.083	-2.928	-1.204	-0.635	-0.782	-1.377
1302	PFLU_RS07790	PilZ domain-containing protein	PFLU1582	0.215	0.224	0.332	0.078	-0.252	0.129	0.018	0.372	0.013	0.233	0.362	0.176	0.074	-0.148	0.206	-0.201	0.103	0.422	0.241	0.132	0.401	-0.099	0.794	0.318	-2.148	-0.924	-0.125	0.482
1303	PFLU_RS07805	transaldolase	PFLU1585	-0.01	-0.004	0.124	-0.015	0.225	-0.83	-0.617	0.225	-0.391	-0.209	-0.225	-0.124	0.162	0.014	0.123	0.175	-0.002	-0.067	0.015	-0.01	-2.681	-3.122	-3.023	-3.198	-0.677	-0.524	-0.486	-0.38
1304	PFLU_RS07810	tRNA dihydrouridine(20/20a) synthase DusA	PFLU1586	0.182	0.133	0.103	-0.042	-0.185	-0.135	-0.3	-0.089	-0.282	-0.257	-0.221	-0.078	0.129	0.013	0.144	0.049	-0.07	-0.054	-0.101	-0.205	-0.146	-0.187	-0.196	-0.181	0.301	-0.237	0.184	-0.21
1305	PFLU_RS07815	site-specific integrase	PFLU1587	-0.189	0.032	-0.068	0.147	-0.046	-0.117	-0.084	-0.039	-0.128	0.002	-0.063	-0.14	-0.057	-0.011	-0.01	0.154	-0.268	0.025	-0.093	-0.539	-0.196	-0.171	0.182	0.239	-0.039	1.15	1.038	0.174
1306	PFLU_RS07820	phage major capsid protein, P2 family	PFLU1588	0.013	-0.108	0.131	-0.091	0.103	-0.039	0.035	-0.061	-0.167	0.029	-0.038	-0.113	-0.206	-0.048	0.052	-0.057	-0.014	-0.007	0.052	-0.072	0.049	-0.195	0.007	-0.203	0.271	-0.335	-0.359	0.095
1307	PFLU_RS07825	GPO family capsid scaffolding protein	PFLU1589	-0.198	0.128	-0.018	0.078	-0.032	-0.007	0.067	-0.025	0.156	0.032	0.224	0.048	-0.205	0.095	-0.116	-0.01	0.169	0.024	-0.061	-0.075	-0.207	-0.095	-0.139	-0.192	-0.468	-0.945	-0.952	-0.014
1308	PFLU_RS07830	terminase ATPase subunit family protein	PFLU1590	-0.007	0	-0.064	0.026	-0.012	0.013	0.025	-0.007	-0.038	-0.075	-0.046	0.065	-0.029	0.01	-0.004	0.009	-0.054	-0.01	-0.071	-0.099	0.062	0.081	-0.092	0.08	-0.128	-0.256	-0.187	-0.4
1309	PFLU_RS07835	phage portal protein	PFLU1591	0.046	0.057	0.099	0.03	0.041	0.01	0.041	-0.044	0.162	0.031	0.103	0.034	0.014	-0.004	0.011	0.043	0.092	-0.086	-0.005	0.053	0.286	0.164	0.246	0.258	-0.098	0.324	-0.592	0.02
1310	PFLU_RS07840	hypothetical protein	PFLU1592	-0.023	0.098	0.121	0.009	-0.057	0.037	-0.033	0.034	0.129	0.022	0.028	-0.04	0.015	-0.053	-0.1	0.044	0.044	0.03	-0.053	-0.1	0.136	0.041	0.015	0.209	0.229	-0.344	0.457	-0.233
1311	PFLU_RS07845	hypothetical protein		-0.229	0.088	-0.003	0.033	-0.148	0.075	-0.005	0.075	-0.216	-0.154	-0.126	-0.046	-0.159	-0.072	-0.138	-0.064	-0.046	-0.246	-0.037	0.272	-0.181	0.267	0.055	-0.205	0.269	-0.526	-1.59	-0.41
1312	PFLU_RS07850	hypothetical protein	PFLU1594	0.206	-0.154	-0.171	-0.03	-0.282	-0.256	-0.043	-0.146	-0.044	0.062	0.123	0.109	-0.285	-0.136	0.137	-0.053	0.065	-0.181	-0.164	0.228	-0.391	0.578	-0.462	-0.05	-1.12	0.046	-1.528	-0.051
1313	PFLU_RS07855	hypothetical protein		-0.12	-0.03	-0.174	0.045	-0.171	-0.298	-0.111	0.02	0.056	-0.161	0.147	-0.208	-0.262	0.061	-0.287	-0.149	-0.067	-0.061	-0.63	0.11	0.216	0.035	-0.947	0.411	-0.401	-1.762	0.381	0.176
1314	PFLU_RS07860	hypothetical protein	PFLU1596	0.234	0.174	0.128	0.026	0.015	0.081	0.218	-0.184	-0.149	0.321	-0.05	-0.225	0.123	0.137	0.305	0	0.046	0.359	0.316	-0.291	0.515	-0.04	-0.107	-0.08	-0.463	-0.953	0.746	-0.406
1315	PFLU_RS07875	hypothetical protein		-0.007	0.041	-0.027	0.069	0.234	0.069	0.191	0.03	-0.022	0.106	0.177	0.093	0.048	-0.007	-0.05	-0.134	0.054	-0.072	-0.138	0.017	0.233	0.145	-0.238	0.347	-0.024	1.053	-1.627	0.073
1316	PFLU_RS07880	hypothetical protein	PFLU1601	0.146	-0.01	0.119	0.135	0.098	-0.042	0.106	0.052	0.123	0.017	0.242	0.199	0.017	-0.011	0.034	0.202	0.24	0.196	0.015	0.243	0.984	0.871	1.046	0.856	1.845	2.018	1.837	2.09
1317	PFLU_RS07885	MFS transporter	PFLU1602	-0.266	-0.131	-0.007	0.13	-0.157	-0.241	-0.103	-0.164	-0.051	0.144	-0.021	-0.346	-0.316	0.042	0.068	0.036	-0.224	-0.163	0.162	-0.25	0.029	-0.32	0.007	0.213	-0.646	-0.012	1.133	0.029
1318	PFLU_RS07890	response regulator	PFLU1603	-0.108	-0.05	-0.003	0.048	-0.061	-0.041	0.038	0.017	-0.018	0.022	-0.092	-0.095	0.075	-0.063	-0.013	-0.014	0.119	-0.136	0.035	-0.047	0.128	0.241	-0.055	-0.137	-0.005	0.622	-0.1	-0.141
1319	PFLU_RS07895	EAL domain-containing protein	PFLU1604	0.001	-0.077	-0.07	-0.144	-0.187	0.046	-0.064	-0.183	0.011	-0.108	-0.004	-0.117	-0.069	0.058	-0.09	-0.108	-0.273	0.183	-0.252	0.001	-0.298	-0.084	0.066	-0.24	0.108	0.096	-1.267	-0.483
1320	PFLU_RS07900	response regulator	PFLU1605	-0.068	0.023	-0.043	0.056	-0.063	0.044	0.007	-0.005	0.059	-0.079	-0.018	-0.025	0.001	0.071	0.003	-0.074	0.062	0.122	0.033	0.102	0.002	0.062	-0.072	0.062	-0.04	-0.352	-0.364	-0.008
1321	PFLU_RS07905	response regulator	PFLU1606	-0.047	0.024	0.026	-0.001	-0.092	-0.327	-0.346	-0.052	0.064	-0.214	-0.083	0.124	0.048	-0.168	-0.103	-0.084	0.025	0.003	-0.009	0.176	-0.167	0.062	0.145	-0.26	0.367	-0.245	-1.207	-0.289
1322	PFLU_RS07910	type 1 fimbrial protein	PFLU1607	0.72	0.102	0.112	-0.179	0.338	-0.044	-1.221	0.015	-0.372	-0.194	0.447	0.049	0.587	-0.513	0.228	-0.233	-0.172	0.428	-0.111	-0.426	0.638	-0.181	0.601	0.217	0.035	2.871	1.027	-0.348
1323	PFLU_RS07915	fimbrial protein	PFLU1608	0.043	0.067	0.066	0.054	-0.06	-0.016	0.034	0.068	-0.134	-0.05	-0.027	-0.017	0.019	0.071	-0.104	0.02	-0.29	-0.117	0.05	-0.012	0.296	-0.011	-0.06	-0.268	-0.379	-0.915	-0.18	-0.677
1324	PFLU_RS07920	fimbrial protein	PFLU1609	0.058	0.093	-0.05	-0.003	-0.024	0.011	0.055	0.018	0.039	0	0.05	-0.011	0.014	-0.033	-0.051	0.052	-0.036	0.014	-0.08	-0.018	0.069	-0.133	0.021	-0.006	-0.353	-0.587	0.087	-0.059
1325	PFLU_RS07925	fimbrial biogenesis outer membrane usher protein	PFLU1610	0.002	0.047	-0.013	0.023	0.101	0.022	0.063	0.032	0.026	0.002	0.033	0.057	0.055	0.022	0.032	0.055	-0.002	-0.058	0.011	0.08	0.099	-0.043	0.046	0.099	0.083	0.117	0.11	0.182
1326	PFLU_RS07930	molecular chaperone	PFLU1611	0.099	0.015	0.08	0.147	0.032	0.031	0.127	-0.059	-0.009	-0.101	-0.029	0.006	0.043	-0.005	0.165	-0.002	0	-0.027	-0.126	-0.19	0.068	0.599	-0.125	0.026	-0.723	-0.378	-1.118	0.024
1327	PFLU_RS07935	type 1 fimbrial protein	PFLU1612	-0.017	-0.428	-0.291	-0.114	-0.21	-0.065	0.078	-0.361	-0.242	0.085	0.101	-0.582	0.117	0.23	0.007	-0.012	0.162	-0.202	-0.138	-0.198	-0.73	-0.753	-0.534	0.077	-1.237	0.056	0.819	0.5
1328	PFLU_RS07940	malate dehydrogenase (quinone)	PFLU1613	0.043	0.057	0.007	-0.07	-0.053	-0.075	0.078	-0.22	-0.122	-0.215	-0.045	-0.007	0.175	-0.132	0.128	-0.055	-0.101	-0.034	-0.069	0.186	0.143	-0.202	-0.096	0.206	-0.329	-0.015	-0.127	0.099
1329	PFLU_RS07945	NADP oxidoreductase	PFLU1614	-0.238	-0.304	-0.057	0.299	-0.051	-0.08	-0.227	-0.137	-0.117	-0.054	-0.036	-0.091	-0.072	-0.016	0.229	0.101	0.23	0.052	0.048	-0.338	-0.519	-0.157	0.198	0.577	-1.689	-0.345	0.177	0.155
1330	PFLU_RS07950	LysR family transcriptional regulator	PFLU1615	-0.159	-0.092	-0.038	-0.029	-0.093	0.053	-0.093	-0.141	-0.098	-0.169	-0.182	-0.006	-0.024	-0.141	-0.012	-0.003	0.17	0.031	-0.102	-0.016	-0.242	-0.143	0.088	-0.013	-0.005	-0.353	-0.429	-0.284
1331	PFLU_RS07955	BcpO-related WXXGXW repeat protein	PFLU1616	-0.015	-0.022	-0.03	0.001	-0.01	-0.006	0.012	-0.031	0.031	0.009	0.089	0.053	-0.126	-0.002	-0.066	-0.036	0.07	-0.068	-0.063	-0.129	-0.034	0.044	0.081	0.054	-0.198	0.432	0.48	0.334
1332	PFLU_RS07960	hypothetical protein	PFLU1617	0.334	-0.027	0.078	0.155	-0.232	-0.376	0.464	0.123	-0.253	0.169	-0.533	0.176	0.25	-0.021	0.045	-0.363	-0.131	0.08	-0.015	-0.127	-0.119	-0.022	-0.135	0.47	0.588	0.872	-0.929	-1.592
1333	PFLU_RS07970	LOG family protein	PFLU1619	0.031	-0.091	0.102	0.082	-0.071	-0.297	-0.325	-0.335	-0.442	-0.538	-0.586	-0.544	0.04	0.053	-0.045	0.245	-0.167	-0.316	-0.304	-0.235	-1.014	-1.108	-0.856	-0.87	-0.894	-0.851	-0.24	-1.036
1334	PFLU_RS07975	beta-hydroxylase	PFLU1620	-0.103	0.062	0.004	-0.008	0.079	0.067	-0.128	-0.015	0.046	0.003	-0.009	0.005	0.104	0.029	-0.02	-0.014	0.015	0.035	0.022	0.041	0.024	0.089	0.038	0.023	0.394	-1.075	0.631	-0.17
1335	PFLU_RS07985	adenylate cyclase	PFLU1622	-0.136	-0.008	-0.051	0.053	-0.007	-0.028	0.02	-0.008	-0.042	-0.048	-0.039	0.053	-0.107	0.021	0.006	0.048	0.034	0.103	-0.064	-0.215	-0.103	0.112	-0.099	0.169	0.099	-0.658	-0.243	0.145
1336	PFLU_RS07990	LysR family transcriptional regulator	PFLU1623	0.169	0.098	0.063	0	0.06	0.065	0.105	-0.048	-0.045	-0.028	0.07	0.009	0.004	0.077	-0.002	0.043	-0.008	0.093	0.011	0.114	0.126	0.203	-0.128	0.096	-0.046	-0.096	-0.09	-0.02
1337	PFLU_RS07995	aspartate aminotransferase family protein	PFLU1624	0.093	-0.044	0.119	0.203	-0.439	-0.258	0.048	0.006	-0.236	-0.17	-0.099	-0.077	0.013	-0.039	-0.101	0.159	-0.112	-0.139	0.014	-0.755	0.055	-0.515	-0.19	0.158	-0.046	-2.206	0.135	0.26
1338	PFLU_RS08000	LysR family transcriptional regulator	PFLU1625	0.051	-0.167	0.107	0.146	0.065	0.074	-0.1	0.087	-0.069	-0.117	-0.073	-0.071	-0.084	0.1	-0.01	0.041	0.091	0.087	-0.027	0.251	-0.065	0.017	-0.033	-0.289	-0.101	0.421	0.183	0.043
1339	PFLU_RS08005	Bcr/CflA family multidrug efflux MFS transporter	PFLU1626	-0.029	-0.119	-0.017	-0.02	-0.072	-0.129	0.023	0.038	0.039	0.04	-0.024	-0.162	0.054	0.002	-0.072	0.046	-0.019	0.033	-0.153	-0.123	-0.213	-0.004	0.034	0.181	0.05	-0.733	-0.473	0.17
1340	PFLU_RS08010	hypothetical protein	PFLU1627	0.076	-0.05	0.059	-0.034	-0.004	-0.162	0.046	-0.049	0.013	-0.042	0.034	0.068	0.007	0	-0.03	0.064	0.013	-0.086	-0.101	-0.057	0.096	-0.008	-0.078	0.187	-0.37	-0.238	-0.488	-0.016
1341	PFLU_RS08015	purine permease	PFLU1628	0.053	-0.075	-0.154	0.009	-0.123	-0.066	-0.178	0.013	0.015	-0.169	-0.088	-0.03	-0.171	0.029	-0.058	-0.097	-0.15	0.033	0.008	-0.19	-0.054	0.101	0.009	-0.157	-0.444	0.19	-1.385	-0.08
1342	PFLU_RS08020	L-amino acid amidase	PFLU1629	0.136	0.084	0.13	0.1	0.13	0.15	0.131	0.094	0.07	0.097	-0.063	0.099	0.016	0.077	0.14	0.202	0.081	0.153	0.083	-0.002	-0.032	-0.032	0.074	0.18	-0.141	0.257	0.016	0.226
1343	PFLU_RS08025	LuxR family transcriptional regulator	PFLU1630	-0.17	-0.062	0.057	-0.005	0.053	-0.057	0.035	0.11	-0.198	-0.224	0.145	-0.054	-0.034	0.024	-0.056	-0.112	-0.061	0.065	0.053	-0.161	-0.171	0.062	-0.273	-0.068	-0.672	0.332	0.776	-0.309
1344	PFLU_RS08030	proline iminopeptidase-family hydrolase	PFLU1631	-0.025	0.093	0.042	0.261	0.045	0.056	0.01	-0.082	0.011	0.104	-0.028	0.014	0.1	0.097	0.124	0.114	0.062	-0.019	0.166	0.016	0.171	0.352	0.238	0.088	-0.042	0.252	-0.03	-0.043
1345	PFLU_RS08035	ABC transporter permease	PFLU1632	-0.075	0.029	0.039	0.118	-0.085	0.037	0.004	-0.208	-0.054	0.002	-0.11	-0.061	-0.016	-0.145	0.11	-0.131	0.072	0.071	-0.017	-0.027	0.228	0.189	0.426	0.183	-0.448	-0.95	-0.51	-0.374
1346	PFLU_RS08040	ABC transporter permease	PFLU1633	0.015	0.024	0.079	-0.128	0.056	0.031	0.11	0.023	-0.027	0.073	0.011	0.034	-0.084	0.001	0.08	0.122	-0.035	0.039	0.065	0.028	0.239	0.075	0.029	0.306	-0.14	-0.582	0.217	-0.234
1347	PFLU_RS08045	ABC transporter ATP-binding protein	PFLU1634	0.036	0.008	-0.05	-0.029	0.006	-0.093	-0.08	-0.04	0.058	-0.141	-0.085	0.003	0.15	-0.004	-0.132	-0.009	0.011	0.043	-0.222	-0.016	0.014	-0.265	0.025	-0.032	-0.18	-0.513	1.079	-0.39
1348	PFLU_RS08050	ABC transporter ATP-binding protein	PFLU1635	0.071	0.186	0.229	0.087	0.045	0.119	0.228	-0.068	-0.09	0.073	0.091	-0.077	0.241	-0.013	0.05	0.063	0.162	-0.162	0.168	-0.034	0.112	-0.311	0.163	0.119	-0.117	0.658	0.2	0.013
1349	PFLU_RS08055	ABC transporter substrate-binding protein	PFLU1636	-0.068	0.009	-0.018	0.101	-0.007	0.002	0.005	0.039	-0.13	0.085	0.049	0.038	-0.011	0.005	0.099	0.029	0.062	0.021	0.065	0.121	0.114	-0.011	0.113	0.227	-0.079	0.052	0.193	-0.487
1350	PFLU_RS08060	YciK family oxidoreductase	PFLU1637	-0.11	-0.232	-0.817	-0.02	-0.082	0.115	-0.26	0.492	0.183	0.024	-0.046	0.075	0.136	0.014	-0.148	0.189	0.243	0.255	0.283	0.092	-0.213	-0.146	-0.072	-0.474	-1.33	-0.644	-0.324	1.497
1351	PFLU_RS08065	N-acetylmuramic acid 6-phosphate phosphatase MupP	PFLU1638	-0.895	-0.217	-1.611	-1.31	-0.879	-1.284	-1.024	-0.748	-2.147	-1.969	-1.649	-1.691	-1.908	-1.516	-1.158	-1.302	-1.181	-0.758	-0.222	-0.11	-3.18	-2.329	-2.566	-2.1	4.521	5.474	5.485	4.415
1352	PFLU_RS08075	TRZ/ATZ family hydrolase	PFLU1640	-0.088	-0.112	-0.024	-0.093	-0.067	0.073	-0.081	-0.185	0.003	0.026	-0.009	-0.004	-0.054	-0.095	-0.191	-0.144	0.017	0.154	0.072	0.005	-0.421	-0.631	-0.383	-0.537	-0.187	-0.26	-0.328	-0.473
1353	PFLU_RS08080	S-methyl-5-thioribose-1-phosphate isomerase	PFLU1641	0.099	-0.038	0.091	-0.093	0.147	0.299	0.112	0.34	0.186	0.057	0.103	0.072	-0.111	-0.005	0.048	-0.058	0.032	0.166	-0.084	-0.03	-0.472	-0.462	-0.462	-0.588	0.263	0.09	-0.444	0.199
1354	PFLU_RS08100	histidinol-phosphate transaminase	PFLU1646	0.244	0.251	0.174	0.048	0.066	0.305	0.322	-0.03	-0.345	0.014	-0.082	0.104	0.012	0.035	-0.035	0.054	0.283	0.124	0.525	0.071	0.737	-0.524	0.017	0.67	0.396	-2.089	-0.657	-0.017
1355	PFLU_RS08105	bifunctional prephenate dehydrogenase/3-phosphoshikimate 1-carboxyvinyltransferase	PFLU1647	-0.682	-0.507	-1.082	-0.935	-1.325	-1.151	-1.107	-1.094	-1.809	-1.84	-2.136	-1.905	-1.833	-2.043	-1.632	-1.556	-1.249	-1.116	-1.214	-1.749	-2.062	-1.882	-1.986	-1.738	0.131	0.538	1.417	-0.327
1356	PFLU_RS08120	hypothetical protein	PFLU1650	0.08	0.053	0.03	0.018	0.066	-0.101	-0.008	-0.018	0.026	-0.131	-0.015	-0.183	-0.16	-0.303	-0.082	-0.017	0.183	0.167	0.266	-0.22	0.406	-0.347	-0.268	0.204	1.002	-0.117	0.778	1.091
1357	PFLU_RS08125	integration host factor subunit beta	PFLU1651	-0.444	-0.391	-0.452	-0.85	-2.01	-1.066	-1.238	-1.197	-0.343	-2.235	-1.345	-1.53	-1.491	-1.282	-1.877	-1.401	-0.994	-0.276	-0.389	-1.425	-2.122	-4.009	-3.424	-4.461	-0.332	-0.809	-0.88	-0.351
1358	PFLU_RS08135	glycosyltransferase	PFLU1654	-1.729	-0.979	-0.966	-1.257	0.102	-0.8	-0.355	0.148	-0.787	0.042	-0.178	-0.323	-0.486	-0.633	-0.162	-0.484	-0.443	-0.496	-0.231	-0.797	-0.27	0.215	-0.798	-0.595	6.862	7.341	7.734	6.501
1359	PFLU_RS08145	NAD-dependent epimerase/dehydratase family protein	PFLU1657	-1.246	-1.07	-0.675	-0.593	-0.561	-0.282	-0.287	0.129	-0.388	-0.382	-0.366	-0.135	-0.725	-0.407	-0.219	-0.483	-0.192	-0.414	-0.23	-0.295	-1.148	-1.188	-0.787	-0.558	5.193	5.644	5.765	5.234
1360	PFLU_RS08160	sugar transferase		-2.031	-2.038	-1.965	-2.183	-1.494	-1.614	-0.84	-1.017	-2.368	-1.111	-1.875	-1.057	-1.525	-1.631	-1.594	-1.506	-1.304	-1.375	-1.499	-1.628	-2.992	-2.558	-2.815	-2.665	3.196	3.612	3.255	3.237
1361	PFLU_RS08180	ketoacyl-ACP synthase III	PFLU1666	-1.671	-2.386	-2.036	-1.983	-0.219	0.069	0.459	-0.192	-1.178	-0.563	-0.625	-1.451	-1.709	-1.166	-0.652	-2.513	-0.519	0.181	-0.266	-0.191	-3.417	-3.147	-3.249	-3.005	6.692	7.185	7.245	6.503
1362	PFLU_RS08185	DegT/DnrJ/EryC1/StrS aminotransferase family protein	PFLU1667	-2.141	-2.052	-2.353	-2.264	0.111	-0.487	0.142	0.164	-1.166	-1.365	-0.688	-1.302	-1.355	-1.72	-1.338	-1.259	-0.937	-0.065	-0.848	-1.529	-1.694	-2.539	-1.673	-2.228	7.179	7.196	7.88	7.154
1363	PFLU_RS08190	polysaccharide biosynthesis protein	PFLU1668	-1.201	-1.164	-0.747	-0.708	-0.443	-0.773	-0.349	-0.201	-0.565	-0.434	-0.534	-0.418	-0.834	-0.682	-0.618	-0.749	-0.732	-0.448	-0.344	-0.741	-0.801	-0.673	-1.088	-0.516	6.224	6.774	6.946	6.081
1364	PFLU_RS08200	TetR/AcrR family transcriptional regulator	PFLU1670	0.006	-0.02	-0.086	-0.082	0.019	-0.258	0.192	0.159	0.19	-0.118	-0.006	-0.136	0.27	0.161	0.029	0.127	0.105	0.06	-0.097	-0.223	-0.152	-0.26	0.037	-0.047	-0.504	0.696	0.104	0.154
1365	PFLU_RS08205	GntR family transcriptional regulator	PFLU1671	-0.069	-0.049	-0.081	-0.111	-0.147	-0.148	-0.103	-0.343	-0.052	-0.124	-0.173	-0.082	-0.269	0.014	0.018	-0.117	-0.175	-0.039	-0.166	0.083	-0.193	0.142	-0.176	-0.094	0.095	-0.361	0.176	0.224
1366	PFLU_RS08210	DUF1989 domain-containing protein	PFLU1672	-0.002	-0.078	-0.101	0.123	-0.057	-0.053	-0.177	-0.06	-0.124	-0.029	-0.108	-0.068	-0.038	-0.034	-0.074	-0.036	-0.026	0.026	-0.002	-0.084	-0.234	-0.251	-0.141	-0.017	-0.175	-0.637	0.202	-0.236
1367	PFLU_RS08215	ethanolamine permease	PFLU1674	0.09	0.152	0.056	0.048	0.081	-0.008	0	-0.107	0.045	-0.059	-0.001	-0.01	0.031	0.118	0.075	0.018	0.051	0.031	0.003	-0.034	0.129	0.04	0.002	0.136	-0.67	0.138	-0.047	0.14
1368	PFLU_RS08220	K(+)-transporting ATPase subunit F		-0.136	0.087	-0.183	0.131	0.283	0.154	0.087	-0.323	-0.046	0.287	-0.109	-0.167	-0.077	0.131	-0.084	0.045	0.091	0.196	-0.067	0.369	0.414	-0.056	0.21	0.041	1.198	-0.504	0.757	0.166
1369	PFLU_RS08225	potassium-transporting ATPase subunit KdpA	PFLU1676	0.037	0.086	0.029	-0.09	0.04	-0.081	-0.07	-0.109	-0.058	-0.224	-0.074	-0.057	-0.079	-0.165	-0.126	-0.048	-0.051	-0.099	-0.036	-0.291	-0.041	0.059	0.014	-0.072	-0.11	0.151	0.319	0.049
1370	PFLU_RS08230	potassium-transporting ATPase subunit KdpB	PFLU1677	0.106	-0.021	0.03	0.007	0.017	-0.02	-0.141	-0.171	-0.075	-0.285	-0.088	0.057	-0.086	-0.103	-0.153	-0.068	0.083	-0.133	0.09	-0.073	-0.236	-0.355	-0.096	-0.073	-0.855	-0.131	-0.327	-0.087
1371	PFLU_RS08235	potassium-transporting ATPase subunit KdpC	PFLU1678	0.342	0.32	0.151	-0.078	0.11	0.257	-0.042	-0.161	0.098	-0.024	0.177	-0.001	0.266	-0.106	0.329	-0.081	0.072	0.172	-0.218	-0.213	0.08	0.168	0.366	0.366	-0.331	-0.594	0.762	0.741
1372	PFLU_RS08240	sensor histidine kinase KdpD	PFLU1679	0.149	0.073	0.147	-0.046	0.044	-0.098	0.131	0.151	-0.058	-0.066	-0.068	0.13	-0.019	-0.087	-0.062	-0.051	-0.01	0.054	0.021	0.262	0.084	0.161	0.109	0.063	0.173	-0.42	-0.133	-0.166
1373	PFLU_RS08245	response regulator	PFLU1680	0.05	-0.121	-0.033	0.093	-0.05	0.053	-0.077	-0.003	0.024	-0.028	-0.012	-0.211	-0.11	0.01	0.004	0.098	0.053	-0.02	-0.079	-0.112	-0.118	-0.168	0.112	-0.065	0.292	0.05	-0.192	0.029
1374	PFLU_RS08250	alpha/beta hydrolase	PFLU1681	-0.333	-0.225	-0.195	-0.097	-0.178	-0.265	-0.326	-0.411	-0.69	-0.623	-0.409	-0.355	-0.059	-0.07	0.124	0.025	-0.011	-0.128	-0.046	0.13	-2.859	-1.026	-1.381	-2.104	-0.883	-0.272	-2.673	-0.862
1375	PFLU_RS08255	hypothetical protein	PFLU1682	-0.192	-0.087	0.218	-0.037	0.244	-0.051	-0.438	-0.064	-0.236	-0.147	0.012	-0.118	-0.002	-0.024	0.101	0.113	0.098	-0.118	-0.081	-0.04	-0.239	0.46	-0.933	-0.495	0.594	-1.417	0.9	1.309
1376	PFLU_RS08260	CHAD domain-containing protein	PFLU1683	0.208	-0.403	0.064	-0.128	0.101	-0.388	-0.05	-0.108	0.275	0.303	0.142	0.252	-0.238	-0.255	-0.079	-0.096	-0.163	-0.035	0.187	0.259	0.639	0.341	0.199	0.393	1.589	1.526	1.816	-0.834
1377	PFLU_RS08265	thioesterase family protein	PFLU1684	0.081	0.089	0.024	0.087	-0.02	-0.082	-0.044	-0.001	0.464	0.465	0.514	0.466	-0.02	-0.034	0.002	0.119	0.061	0.063	0.026	0.062	0.71	0.705	0.772	0.77	0.414	0.034	-0.263	0.169
1378	PFLU_RS08270	DUF962 domain-containing protein	PFLU1685	-0.163	-0.034	-0.043	-0.174	0.017	0.008	0.059	0.056	0.006	-0.029	0.221	-0.19	-0.107	-0.222	-0.08	-0.121	-0.337	-0.202	-0.01	-0.394	-0.379	-0.095	0.014	-0.317	-1.57	-0.449	0.913	1.039
1379	PFLU_RS08275	hypothetical protein		-0.153	-0.143	0.094	-0.293	-0.064	-0.094	-0.048	0.007	-0.125	-0.022	-0.099	-0.072	-0.134	-0.256	-0.016	0	-0.058	0.085	-0.237	-0.165	0.309	-0.217	-0.043	0.287	-0.354	0.878	-0.592	-0.176
1380	PFLU_RS08280	hypothetical protein		0.018	0.208	0.054	0.064	0.033	-0.555	0.258	0.117	-0.23	-0.367	0.329	-0.3	-0.201	-0.142	0.035	-0.308	0.317	0.287	0.051	-0.031	-0.472	0.319	0.059	-0.5	0.207	0.245	0.153	0.516
1381	PFLU_RS08285	hypothetical protein		-0.313	0.058	0.068	0.201	0.288	-0.147	0.21	0.483	-0.118	0.031	-0.075	0.058	0.085	-0.074	0.143	-0.181	0.007	0.001	0.257	-0.473	-0.287	-0.757	-0.358	-0.227	0.515	-1.45	-0.308	0.679
1382	PFLU_RS08290	type IV secretion protein Rhs	PFLU1686	-0.001	0.015	0.037	0.095	-0.025	-0.008	-0.01	-0.048	0.041	-0.022	0.033	-0.059	-0.016	-0.002	0.001	-0.073	-0.027	-0.057	-0.087	-0.163	-0.07	-0.089	0.057	0.007	0.16	-0.069	-0.241	0.176
1383	PFLU_RS08295	methyl-accepting chemotaxis protein	PFLU1687	0.055	0.049	-0.042	-0.112	0.069	0.149	-0.115	0.186	-0.165	-0.067	0.258	-0.328	0.069	-0.107	0.185	0.275	0.322	0.099	-0.13	0.134	0.104	0.396	0.572	0.56	0.643	-1.952	-0.231	0.85
1384	PFLU_RS08300	preprotein translocase subunit TatD	PFLU1688	0.207	-0.031	0.175	-0.083	0.068	-0.067	-0.084	-0.13	-0.042	-0.07	-0.116	-0.001	-0.224	-0.131	-0.161	-0.141	-0.01	-0.057	-0.027	0.111	-0.322	-0.09	-0.285	0.286	0.427	-0.96	0.121	-1.157
1385	PFLU_RS08305	transglycosylase SLT domain-containing protein	PFLU1689	0.006	0.097	-0.045	0.065	0.046	-0.015	-0.084	0.04	-0.163	0.089	-0.019	0.218	0.034	0.11	-0.078	-0.091	0.006	-0.039	-0.132	-0.104	-0.053	0.143	0.222	0.026	0.118	0.196	-0.676	-0.106
1386	PFLU_RS08310	DoxX family protein	PFLU1690	0.031	0.082	-0.026	0.016	-0.09	0.027	-0.11	-0.009	-0.076	-0.001	0.067	0.086	0.062	0.173	0.03	0.206	-0.015	0.076	0.065	0.05	0.024	0.005	-0.084	0.299	-0.211	-0.76	-0.291	0.151
1387	PFLU_RS08320	ABC transporter	PFLU1692	0.008	0.078	0.047	-0.089	-0.01	-0.12	0.015	-0.074	-0.013	-0.083	-0.048	-0.018	-0.089	0.059	-0.076	-0.051	-0.014	-0.02	0.007	0.008	0.155	-0.116	0.046	-0.021	0.335	0.046	0.029	-0.123
1388	PFLU_RS08325	ABC transporter permease	PFLU1693	0.136	0.096	0.108	0.073	0.132	0.047	0.134	0.175	0.095	0.057	0.083	0.062	0.114	0.096	0.124	0.1	0.045	0.082	-0.008	-0.011	0.007	0.07	-0.037	0.167	0.129	0.574	0.275	-0.133
1389	PFLU_RS08330	ABC transporter ATP-binding protein	PFLU1694	0.015	-0.018	0.147	-0.075	-0.054	0.051	0.099	-0.116	0.346	0.468	0.644	0.533	0.029	0.072	0.013	-0.128	0.206	0.08	0.046	0.04	0.488	0.506	0.452	0.372	0.627	-1.409	-0.8	-0.576
1390	PFLU_RS08335	hypothetical protein	PFLU1695	0.167	-0.076	0.052	0.145	0.285	-0.001	0.007	-0.028	-0.181	0.086	0.06	0.087	-0.039	0.111	-0.281	-0.017	0.165	-0.045	0.069	-0.162	0.397	0.3	0.177	0.226	-0.537	0.123	-0.357	-0.053
1391	PFLU_RS08340	transcription elongation factor GreB	PFLU1696	0.005	0.039	0.019	0.094	0.037	-0.011	-0.216	-0.067	-0.059	-0.083	-0.064	0.078	0.112	-0.054	-0.03	-0.012	-0.01	-0.085	-0.062	0.041	-0.166	-0.016	-0.017	-0.192	-0.131	-0.292	-0.534	0.076
1392	PFLU_RS08345	ABC transporter permease	PFLU1697	0.091	0.085	0.047	-0.007	0.075	0.043	-0.009	-0.009	0.116	-0.055	-0.022	0.035	-0.096	-0.08	0.057	0.096	-0.062	0.103	0.078	0.149	-0.082	0.188	-0.017	0.003	0.23	-0.401	-0.329	-0.098
1393	PFLU_RS08350	ABC transporter ATP-binding protein	PFLU1698	-0.251	-0.03	0.02	0.142	0.224	-0.272	-0.277	-0.277	0.278	-0.176	-0.082	-0.201	0.318	-0.128	0.245	-0.79	0.602	0.066	-0.341	-1.098	-0.863	-1.637	-1.723	0.57	2.223	1.251	-2.169	1.031
1394	PFLU_RS08355	arylesterase	PFLU1699	0	0.054	0.07	-0.012	0.09	-0.059	-0.075	0.061	0.099	-0.05	-0.052	-0.028	0.008	0.029	0.077	-0.141	0.015	0.011	0.14	-0.196	0.164	-0.097	0.189	-0.144	0.046	0.138	0.332	0.518
1395	PFLU_RS08360	hypothetical protein	PFLU1700	-0.199	0.149	0.042	-0.33	0.369	0.313	0.43	0.074	0.276	-0.207	0.783	0.312	0.292	0.45	0.283	0.215	0.265	-0.212	0.036	0.448	-0.282	-0.975	-0.214	-0.399	2.879	2.6	2.283	2.616
1396	PFLU_RS08365	L,D-transpeptidase family protein	PFLU1701	-0.233	-0.192	-0.186	-0.275	-0.138	0.208	0.026	-0.219	-0.053	-0.028	-0.045	-0.299	-0.321	-0.081	-0.282	-0.326	0.05	0.084	0.04	-0.138	-0.116	-0.313	-0.365	-0.348	-1.25	-0.198	-0.635	-1.492
1397	PFLU_RS08370	hypothetical protein	PFLU1702	-0.554	-0.427	-0.999	-0.354	-0.035	-0.147	-0.187	-0.029	-0.33	-0.081	0.345	-0.172	-0.556	-0.302	-0.708	-0.598	0.419	-0.291	0.294	-0.379	0.005	-0.493	-0.873	-0.411	-2.027	0.03	-3.162	-3.877
1398	PFLU_RS08375	N-acetyltransferase	PFLU1703	-0.215	-0.215	0.165	0.048	0.143	0.378	0.327	0.013	1.502	1.36	1.495	1.325	0.174	0.497	0.111	0.085	0.467	0.435	0.332	0.243	1.632	1.757	1.752	1.817	0.433	0.294	-0.053	0.47
1399	PFLU_RS08380	3-deoxy-7-phosphoheptulonate synthase	PFLU1704	0.119	0.027	0.018	0.12	-0.405	-0.075	-0.587	-0.288	-1.313	-0.775	-1.104	-1.234	0.045	-0.023	-0.091	0.072	-0.149	-0.114	-0.315	-0.192	-0.718	-0.503	-0.764	-1.013	-0.556	-0.702	-0.37	-0.425
1400	PFLU_RS08385	PilZ domain-containing protein	PFLU1705	-0.096	-0.027	0.147	-0.183	0.166	-0.219	-0.044	-0.013	0.045	0.139	-0.234	-0.03	0.055	0.11	0.361	-0.131	-0.334	-0.189	0.108	-0.009	-0.186	0.034	-0.044	0.14	-0.285	0.053	0.352	-0.014
1401	PFLU_RS08390	hypothetical protein	PFLU1706	0.062	-0.125	-0.051	-0.107	-0.062	-0.331	0.016	-0.171	0.047	-0.073	-0.03	-0.193	-0.239	0.057	-0.12	-0.015	-0.127	-0.076	-0.155	-0.067	-0.314	0.13	-0.222	-0.03	0.047	-0.267	-0.232	-0.034
1402	PFLU_RS08395	putative 2-dehydropantoate 2-reductase	PFLU1707	0.133	0.067	0.203	0.061	0.002	-0.025	-0.063	-0.004	0.136	-0.091	-0.043	0.149	0.109	0.07	0.138	0.021	0.081	0.082	0.104	-0.076	0.26	-0.119	0.349	0.3	-0.316	-0.52	-0.63	-0.047
1403	PFLU_RS08400	5'-nucleotidase	PFLU1708	-0.027	0.009	0.079	0.052	-0.082	-0.008	-0.059	-0.152	-0.017	-0.076	0.043	-0.001	0.012	-0.061	-0.052	-0.081	0.003	-0.092	-0.111	-0.217	-0.155	0.045	-0.155	0.364	-0.225	-0.022	0.01	0.151
1404	PFLU_RS08405	universal stress protein	PFLU1709	0.059	0.094	-0.072	0.018	-0.272	-0.208	-0.316	-0.289	-0.301	-0.72	-0.268	-0.52	-0.331	-0.099	-0.143	-0.048	-0.032	-0.214	0.013	-0.136	-0.344	-0.064	-0.56	-0.438	-0.554	-0.89	-0.829	-0.523
1405	PFLU_RS08410	HTH-type transcriptional regulator CysB	PFLU1710	-0.449	-0.108	-0.312	-0.225	-0.36	0.385	-0.195	-0.411	0.569	0.299	0.331	0.245	-0.137	-0.133	-0.039	-0.25	0.096	0.144	0.053	0.088	-0.137	0.15	-0.146	-0.114	-0.461	0.367	0.172	-1.14
1406	PFLU_RS08415	elongation factor GreAB	PFLU1711	0.054	0.164	0.058	-0.18	0.079	0.153	0.125	-0.064	0.072	0.09	0.165	0.104	0.168	0.049	0.037	-0.079	0.021	0.027	-0.065	-0.031	-0.448	-0.111	-0.142	0.273	0.021	-0.151	-1.238	0.278
1407	PFLU_RS08420	hypothetical protein		0.293	0.046	-0.03	-0.146	-0.064	0.146	0.108	0.051	0.156	0.394	0.26	0.009	0.328	0.13	0.319	0.072	-0.082	-0.101	0.056	0.426	-0.32	0.283	0.4	-0.124	0.486	0.365	0.912	0.039
1408	PFLU_RS08435	alpha/beta hydrolase fold domain-containing protein	PFLU1715	-0.098	-0.051	0.003	0.013	0.01	0.013	0.075	0.052	-0.083	-0.058	-0.041	0.048	-0.043	-0.049	0.062	-0.057	0.011	-0.04	-0.135	-0.016	-0.097	-0.097	-0.005	0.184	-0.379	-0.033	0.659	0.279
1409	PFLU_RS08445	MarR family transcriptional regulator	PFLU1717	-0.524	-0.492	-0.123	-0.392	-0.529	-1.1	-1.213	-0.798	-1.971	-1.978	-2.077	-2.022	-0.348	-0.17	-0.094	-0.628	0.005	-0.324	-0.268	-0.722	-2.481	-2.298	-1.631	-1.516	-0.111	0.422	-0.356	-0.2
1410	PFLU_RS08450	LysR family transcriptional regulator	PFLU1718	-0.4	0.055	-0.207	-0.408	0.089	0.054	-0.166	0.265	-0.182	-0.087	0.036	-0.222	-0.066	-0.401	-0.011	0.034	-0.083	-0.099	0.04	-0.298	0.112	-0.5	-0.465	-0.161	0.034	0.419	-1.233	-0.236
1411	PFLU_RS08455	sulfite exporter TauE/SafE family protein	PFLU1719	0.039	0.215	0.085	-0.005	0.298	0.093	0.079	-0.082	0.058	0.046	-0.023	0.265	0.109	0.115	0.252	0.126	0.308	0.117	0.014	0.185	0.32	0.789	0.203	0.301	-0.254	0.691	-0.097	0.864
1412	PFLU_RS08460	LysR family transcriptional regulator	PFLU1720	0.01	0.065	0.009	-0.037	0.075	-0.053	-0.031	-0.008	0.001	-0.014	-0.032	-0.022	-0.166	0.146	-0.044	-0.053	0.095	0.186	0.043	0.055	-0.15	0.359	-0.239	0.149	0.669	-0.258	-1.329	-0.628
1413	PFLU_RS08465	DUF1127 domain-containing protein		0.009	0.097	-0.062	0.126	-0.153	0.131	-0.037	0.004	-0.081	0.138	0.132	0.147	-0.154	0.024	0.137	0.156	-0.023	0.133	-0.042	0.048	0.537	-0.569	-0.011	0.123	-0.107	-0.286	0.601	0.566
1414	PFLU_RS08470	winged helix-turn-helix domain-containing protein	PFLU1722	-0.064	0.03	0.02	0.048	0.198	-0.023	-0.074	-0.123	0.009	-0.033	0.104	0.013	0.036	0.049	0	0.067	0.045	0.064	0.022	0.096	-0.149	-0.091	-0.038	-0.061	0.104	0.08	-0.57	-0.141
1415	PFLU_RS08475	3-deoxy-7-phosphoheptulonate synthase class II	PFLU1723	0.023	0.033	0.201	0.259	0.037	0.152	0.068	0.058	-0.135	0.013	0.082	0.075	0.115	0.122	0.063	0.078	0.179	0.003	0.025	-0.058	0.088	0.117	-0.03	0.074	-0.195	0.092	0.21	-0.159
1416	PFLU_RS08480	hypothetical protein	PFLU1724	0.017	-0.094	-0.14	0.027	0.186	0.177	0.162	0.397	-0.155	-0.026	-0.185	-0.029	0.108	-0.11	0.092	-0.08	0.103	0.071	0.151	0.104	0.089	0.22	0.203	0.051	-0.122	-0.121	0.681	0.475
1417	PFLU_RS08485	crotonase/enoyl-CoA hydratase family protein	PFLU1725	0.124	-0.077	-0.668	0.337	0.477	-0.289	0.436	-0.76	0.576	-1.383	-0.633	0.246	-0.175	-0.194	0.498	-0.034	0.277	-0.358	-0.522	0.263	1.094	-1.379	-0.742	0.443	0.204	-2.205	-0.701	2.115
1419	PFLU_RS08495	dioxygenase	PFLU1727	-0.154	-0.142	0.07	-0.013	-0.003	0.327	0.001	-0.093	-0.029	-0.211	-0.115	0.372	0.113	0.044	0.135	-0.035	0.403	0.118	-0.207	-0.593	-0.175	-0.736	-0.994	-0.039	-0.045	-0.632	-0.614	-0.229
1420	PFLU_RS08500	thiopurine S-methyltransferase	PFLU1728	0.012	0.031	-0.002	0.078	0.086	-0.124	-0.042	0.047	0.016	-0.061	0.165	0.157	0.044	0.274	-0.082	-0.038	0.089	0.013	0.103	0.142	0.3	-0.207	0.052	-0.081	-0.022	0.743	0.076	-0.014
1421	PFLU_RS08505	protease HtpX	PFLU1730	-0.1	0.26	-0.114	0.134	-1.008	-0.928	-0.929	-1.304	1.56	1.478	1.623	1.608	-0.701	-0.161	-0.376	-0.402	-0.148	-0.326	-0.346	-0.044	-2.321	-1.617	-2.44	-1.726	-1.964	-0.941	-1.416	-2.163
1422	PFLU_RS08510	pyridoxal phosphate-dependent aminotransferase	PFLU1731	-0.113	-0.193	-0.038	-0.089	-0.032	-0.085	-0.028	-0.056	0.012	-0.065	-0.027	-0.038	-0.011	-0.008	-0.091	0.083	-0.001	-0.105	-0.105	0.001	-0.357	-0.132	-0.193	-0.335	-0.074	-0.306	-0.287	0.109
1423	PFLU_RS08515	peptide-methionine (R)-S-oxide reductase MsrB	PFLU1732	0.156	-0.058	-0.05	0.033	-0.08	0.11	0.3	0.199	-0.029	0.038	-0.175	-0.191	0.055	0.151	0.02	0.055	-0.046	0.088	0	-0.031	-0.349	-0.067	0.014	0.096	-0.156	0.02	0.269	-0.701
1424	PFLU_RS08525	glutathione peroxidase	PFLU1734	0.026	0.061	-0.103	-0.094	-0.006	-0.097	-0.033	-0.01	-0.117	-0.007	-0.015	0.051	-0.081	-0.194	-0.277	-0.072	-0.362	0.114	-0.196	0.107	0.265	0.37	-0.745	0.079	-1.295	0.372	-1.872	0.1
1425	PFLU_RS08530	MarR family transcriptional regulator	PFLU1735	0.074	0.026	-0.039	-0.075	-0.064	0.063	-0.086	-0.044	0.058	0.263	-0.103	0.083	0.073	-0.033	-0.025	0.172	-0.057	0.25	-0.218	-0.039	0.136	0.574	0.01	0.247	-0.212	-1.09	-0.05	-0.166
1426	PFLU_RS08535	response regulator	PFLU1736	-0.073	0.039	-0.715	-0.926	-0.266	-0.364	-0.201	-0.569	-0.621	-1.259	-0.685	-0.704	-0.679	-0.88	-0.456	-0.849	-0.126	-0.299	-0.071	-0.592	-0.479	-1.169	-0.362	-0.618	-0.774	-0.063	-0.284	-0.558
1427	PFLU_RS08540	ATP-binding protein	PFLU1737	-0.15	-0.346	0.327	0.109	-0.019	0.074	-0.148	-0.171	0.725	0.511	0.537	0.602	-0.038	0.198	0.081	-0.009	0.35	0.181	0.192	0.367	1.25	1.571	1.533	1.32	-0.336	0.447	-0.116	0.561
1428	PFLU_RS08545	GAF domain-containing protein	PFLU1738	-0.775	-0.514	-0.121	0.031	0.122	-0.307	-0.533	-0.05	0.074	-0.307	-0.378	-0.063	-0.106	-0.302	0.009	-0.153	0.005	0.191	0.166	0.151	-0.029	-0.075	-0.11	-0.175	0.604	-0.559	-0.447	-0.961
1429	PFLU_RS08550	transporter substrate-binding domain-containing protein	PFLU1739	-0.014	-0.053	0.023	0.013	0.019	0.05	0.07	0.024	0.085	0.089	0.098	0.134	-0.021	0.017	0.022	-0.016	0.07	0.057	0.098	-0.001	0.04	0.068	0.134	0.188	0.253	0.13	-0.279	-0.07
1430	PFLU_RS08555	response regulator transcription factor	PFLU1740	-0.043	-0.01	-0.08	-0.001	-0.032	0.105	-0.001	0.022	0.053	0.001	0.155	0.163	-0.1	0.008	-0.054	0.108	0.247	0.058	0.247	-0.022	0.391	0.264	0.162	0.372	0.24	0.519	-0.601	-0.174
1431	PFLU_RS08560	response regulator	PFLU1741	0.276	0.302	-0.163	-0.029	-0.05	-0.113	0.061	0.078	-0.078	-0.053	0.196	0.143	0.122	-0.022	0.005	0.156	0.162	0.144	-0.059	0.207	0.192	0.222	0.223	-0.151	-0.883	-0.914	0.992	-0.647
1432	PFLU_RS08565	deoxyguanosinetriphosphate triphosphohydrolase	PFLU1742	0.021	-0.089	0.15	-0.113	0.14	0.149	0.002	-0.053	-0.154	-0.218	0.026	-0.263	-0.036	0.024	-0.019	0.12	-0.025	-0.021	0.022	-0.465	-0.399	-0.298	0.015	-0.076	-0.299	-0.231	-0.368	-0.135
1433	PFLU_RS08570	EAL domain-containing protein	PFLU1743	-0.048	-0.01	-0.006	-0.079	0.03	-0.13	0.182	0.007	-0.111	0.081	0.013	-0.073	-0.068	0.159	-0.056	-0.061	0.108	-0.016	0.035	0.027	-0.139	0.066	-0.17	-0.017	0.076	0.37	-0.68	-0.449
1434	PFLU_RS08575	hypothetical protein	PFLU1744	-0.155	-0.06	-0.339	-0.388	0.468	0.006	-0.542	0.006	0.323	-0.021	0.019	0.423	-1	-0.432	0.032	0.306	0.272	-0.1	-0.103	0.189	-0.748	0.262	0.299	-0.804	-2.155	-1.86	-0.033	1.144
1435	PFLU_RS08580	membrane protein	PFLU1745	0.154	-0.141	0.195	0.195	0.252	0.347	0.098	0.297	0.326	0.194	0.473	0.3	0.369	-0.094	0.087	0.266	-0.009	0.318	0.117	0.047	0.467	0.208	0.289	0.222	0.151	-1.709	0.265	-0.295
1436	PFLU_RS08585	DUF883 domain-containing protein	PFLU1746	0.17	-0.01	-0.105	-0.078	0.076	0.071	0.158	0.176	0.139	0.362	0.282	0.24	-0.108	0.256	-0.127	-0.112	0.094	0.082	-0.101	-0.244	-0.037	0.162	-0.017	-0.043	-0.857	0.465	-2.249	-0.294
1437	PFLU_RS08590	ammonium transporter	PFLU1747	-0.135	-0.054	0.035	-0.071	-0.08	-0.049	0.021	-0.006	0.016	-0.09	0.168	-0.147	0.009	-0.069	-0.085	0.1	-0.007	0.01	-0.067	-0.038	0.172	-0.055	0.097	0.001	-0.34	-0.357	-0.629	0.061
1438	PFLU_RS08595	sodium:proton antiporter	PFLU1748	0.155	-0.143	0.099	-0.101	-0.033	0.047	-0.167	0.136	0.134	0.135	-0.089	0.088	-0.161	-0.157	-0.16	-0.03	-0.021	0.14	-0.008	-0.215	0.151	-0.089	0.088	0.027	-0.362	-1.863	-0.108	0.03
1439	PFLU_RS08600	glutaredoxin family protein	PFLU1749	0.071	0.011	-0.057	-0.045	0.617	0.667	0.58	0.28	0.357	0.225	0.225	0.187	0.365	0.397	0.23	0.243	0.063	0.672	0.654	0.235	0.215	-0.022	-0.426	0.515	-1.138	3.045	1.58	1.343
1440	PFLU_RS08605	hypothetical protein	PFLU1750	-0.004	0.102	0.166	-0.019	-0.182	-0.014	-0.024	0.161	0.045	0.166	0.255	0.003	0.087	0.258	0.206	0.01	0.087	-0.017	0.091	0.143	-0.122	0.055	-0.006	-0.045	0.623	-1.259	0.37	0.122
1441	PFLU_RS08610	pseudouridine synthase	PFLU1751	0.163	0.139	0.016	0.144	-0.906	-1.203	-1.02	-0.98	-3.082	-3.308	-3.181	-3.55	-0.327	-0.364	-0.242	-0.078	-0.947	-1.015	-0.719	-0.649	-3.617	-3.666	-3.638	-3.688	0.387	-0.009	0.397	-0.022
1442	PFLU_RS08615	YgdI/YgdR family lipoprotein	PFLU1752	-0.047	-0.046	-0.376	-0.165	-0.173	-0.739	0.633	-0.437	-0.483	0.268	0.17	-0.123	-0.173	-0.016	-0.428	-0.684	0.267	-0.013	-0.072	0.728	-0.091	0.091	-1.23	-0.027	0.355	-1.623	2.036	0.406
1443	PFLU_RS08620	molybdenum cofactor guanylyltransferase MobA	PFLU1753	-0.004	-0.006	-0.265	-0.089	-0.125	0.042	-0.047	-0.195	-0.129	-0.309	-0.297	-0.339	-0.347	-0.265	-0.242	-0.328	-0.734	-0.801	-0.875	-0.603	-0.759	-0.44	-0.44	-0.347	-2.311	-2.037	-1.131	-0.669
1444	PFLU_RS08625	molybdenum cofactor biosynthesis protein B	PFLU1754	-0.087	-0.45	-0.003	-0.115	-0.375	-0.063	0.052	-0.338	-0.018	-0.305	0.083	-0.397	-0.053	-0.215	-0.207	0.089	-1.646	-0.475	-1.365	-0.373	-2.265	-1.845	-0.372	-2.36	-2.112	-1.44	-2.11	-2.861
1445	PFLU_RS08630	molybdopterin molybdotransferase MoeA	PFLU1755	0.071	-0.054	0.216	0.098	-0.614	0.053	0.117	0.033	0.17	-0.058	-0.122	-0.141	-0.228	-0.047	-0.122	-0.07	-0.61	-0.918	-0.703	-1.05	-0.447	-1.251	-0.455	-1.637	-0.706	-0.368	-1.76	-2.227
1446	PFLU_RS08635	EscU/YscU/HrcU family type III secretion system export apparatus switch protein	PFLU1756	-0.036	-0.406	-0.218	-0.13	-0.308	-0.162	-0.262	0.062	-0.173	-0.247	0.046	-0.103	-0.039	-0.208	-0.168	-0.382	0.154	-0.115	-0.088	0.275	-0.248	-0.477	-0.48	-0.415	-1.231	-0.044	0.324	-0.229
1447	PFLU_RS08640	flagellar hook-length control protein FliK	PFLU1757	-0.237	0.053	-0.098	0.281	-0.18	-0.04	0.106	0.165	-0.635	-0.201	-0.084	-0.233	-0.229	0.012	-0.213	-0.021	0.202	-0.104	0.016	-0.118	0.218	0.204	0.242	-0.065	0.732	0.298	0.647	0.463
1448	PFLU_RS08670	heme lyase CcmF/NrfE family subunit	PFLU1763	-1.02	-0.922	-2.534	-2.193	-2.372	-1.957	-2.002	-2.134	-2.43	-2.547	-2.436	-2.278	-2.523	-2.506	-2.51	-2.473	-2.221	-2.334	-2.31	-1.85	-2.286	-2.023	-2.142	-1.798	0.287	0.951	0.959	-0.005
1449	PFLU_RS08685	c-type cytochrome biogenesis protein CcmI	PFLU1766	0.598	0.237	-0.406	-0.038	0.202	0.156	0.304	0.402	0.182	0.232	0.394	0.506	0.325	0.123	0.183	0.184	0.269	0.298	0.329	-0.013	-0.84	-1.17	-0.754	-1.067	-0.233	-0.546	-0.261	-0.502
1450	PFLU_RS08690	hypothetical protein	PFLU1767	-0.187	-0.252	-0.049	-0.051	-0.084	-0.198	-0.244	-0.082	-0.211	-0.086	-0.062	-0.115	-0.128	-0.031	-0.06	-0.194	-0.058	-0.318	-0.06	-0.001	-0.188	-0.137	0.2	0.303	0.397	-0.942	-0.433	-0.185
1451	PFLU_RS08695	DUF3077 domain-containing protein	PFLU1768	0.147	-0.032	0.061	-0.09	-0.031	0.39	-0.089	-0.017	0.038	0.075	0.262	-0.051	0.315	0.359	0.129	-0.459	0.344	0.264	-0.078	0.189	0.365	0.531	0.272	0.59	0.323	-1.074	-0.994	-0.598
1452	PFLU_RS08700	MFS transporter	PFLU1769	-0.041	-0.027	-0.156	-0.036	-0.019	0.053	0.116	-0.131	-0.099	-0.178	-0.026	-0.141	0.056	0.044	-0.028	-0.215	-0.101	0.062	-0.142	-0.339	-0.214	0.049	-0.4	-0.609	0.785	0.677	0.649	1.042
1453	PFLU_RS08705	prephenate dehydrogenase	PFLU1770	-0.121	-0.098	-0.052	-0.047	-0.074	0.054	0.016	-0.133	-0.188	0.029	-0.089	-0.1	0.086	-0.052	0.035	-0.014	-0.01	0.03	-0.102	-0.082	-0.081	-0.344	-0.243	-0.187	-0.542	-1.369	-1.295	-0.894
1454	PFLU_RS08710	aminodeoxychorismate synthase component I	PFLU1771	0.001	0.033	-0.006	-0.006	0.015	0.015	0.072	0.081	-0.03	0.002	0.125	0.057	0	0.027	-0.081	-0.066	0.049	0.037	-0.029	-0.022	0.097	0.023	0.049	-0.012	0.113	0.011	-0.081	-0.027
1455	PFLU_RS08715	chorismate mutase	PFLU1772	0.017	-0.039	0.115	0.121	0.079	0.148	0.16	0.024	-0.121	-0.066	-0.091	0.029	0.02	-0.044	-0.033	0.107	0.019	0.125	-0.07	0.219	0.073	0.248	0.138	-0.153	0.765	0.442	-0.056	0.151
1456	PFLU_RS08720	aminotransferase class I/II-fold pyridoxal phosphate-dependent enzyme	PFLU1773	-0.027	0.011	0.093	0.069	0.05	-0.08	-0.006	-0.032	0.006	-0.009	0.051	0.047	-0.029	0.007	-0.14	0.011	0.077	0.115	0.049	0.053	0.022	0.067	0.251	-0.054	-0.033	0.271	0.118	-0.659
1457	PFLU_RS08725	peptide chain release factor N(5)-glutamine methyltransferase	PFLU1774	-0.041	-0.116	-0.071	-0.035	0.011	-0.023	0.029	0.012	-0.13	0.041	-0.022	-0.038	-0.068	-0.012	-0.055	-0.052	-0.047	-0.049	0.029	-0.096	0.09	-0.162	-0.112	0.108	0.059	-1.038	0.73	0.22
1458	PFLU_RS08730	FAD-dependent oxidoreductase	PFLU1775	-0.011	-0.007	0.116	0.031	0.123	0.038	0.013	-0.027	0.031	-0.034	0.116	-0.11	-0.023	0.065	-0.016	0.087	0.06	0.099	-0.026	0	-0.031	0.133	0.096	-0.091	0.263	-0.248	0.255	0.292
1459	PFLU_RS08735	histidine phosphatase family protein		-0.468	-0.22	-0.959	-0.448	-1.013	-0.064	-0.563	-0.73	0.166	-0.699	0.322	0.085	0.242	0.264	-0.009	0.098	-0.143	-0.577	-0.986	-0.148	0.8	-0.054	-0.983	0.527	0.518	0.965	-2.98	-3.458
1460	PFLU_RS08740	phosphonate ABC transporter ATP-binding protein	PFLU1777	-0.151	-0.183	-0.117	-0.084	0.065	-0.283	-0.161	-0.137	-0.193	-0.295	0.001	0.033	-0.18	-0.186	-0.314	-0.13	-0.088	-0.132	-0.286	-0.198	-0.663	-0.076	0.092	-0.04	-0.374	0.194	0.225	0.714
1461	PFLU_RS08745	phosphonate ABC transporter substrate-binding protein	PFLU1778	0.101	0.136	-0.112	0.033	-0.165	-0.162	-0.04	-0.037	0.056	0.008	0.091	0.054	-0.116	0.073	-0.068	-0.027	0.189	0.089	0.001	0.154	0.067	-0.028	0.164	0.068	-0.119	0.322	0.958	0.203
1462	PFLU_RS08750	phosphonate ABC transporter, permease protein PhnE	PFLU1779	-0.053	-0.048	-0.029	0.066	0.06	0.012	0.056	-0.08	0.041	-0.123	-0.019	-0.105	-0.143	0.072	-0.104	0.073	-0.034	-0.044	-0.015	-0.145	0.306	0.008	0.02	-0.026	-0.018	0.303	-0.081	0.345
1463	PFLU_RS08755	phosphonate metabolism transcriptional regulator PhnF	PFLU1780	-0.172	-0.076	-0.155	-0.176	-0.279	-0.204	-0.01	-0.129	-0.206	0.126	0.012	-0.069	-0.381	0.115	-0.155	0.08	0.006	0.043	0.067	-0.087	-0.27	0.007	0.207	-0.464	-0.751	-0.195	-0.234	-0.728
1464	PFLU_RS08760	phosphonate C-P lyase system protein PhnG	PFLU1781	0.495	0.157	0.586	-0.052	0.461	-0.346	0.398	0.451	-0.317	0.371	-0.81	0.409	0.174	0.407	0.718	0.283	0.222	-0.198	0.202	-0.116	0.068	-0.917	-1.073	-1.557	-1.9	-2.185	-2.268	1.556
1465	PFLU_RS08765	phosphonate C-P lyase system protein PhnH	PFLU1782	0.212	-0.254	-0.145	-0.369	-0.545	-0.381	-0.176	-0.456	-0.174	-0.493	-0.093	-0.519	-0.375	-0.268	-0.223	-0.238	-0.17	-0.115	-0.109	-0.233	-0.897	-0.564	-0.693	-0.26	-0.853	-2.536	0.099	-2.281
1466	PFLU_RS08770	carbon-phosphorus lyase complex subunit PhnI	PFLU1783	-0.238	-0.041	-0.03	-0.107	-0.301	-0.223	-0.109	0.004	-0.257	-0.053	0.067	-0.411	-0.044	0.119	-0.257	-0.528	-0.202	0.01	-0.242	-0.402	-0.184	-0.021	-0.324	-0.593	-0.412	0.096	1.912	0.16
1467	PFLU_RS08775	alpha-D-ribose 1-methylphosphonate 5-phosphate C-P-lyase PhnJ	PFLU1784	-0.212	-0.165	-0.291	0.067	-0.415	-0.259	-0.072	-0.135	-0.218	-0.196	-0.46	-0.259	-0.325	-0.087	-0.178	0.101	-0.09	-0.277	-0.248	-0.179	-0.078	0.102	-0.344	-0.148	0.09	-0.847	-0.025	-0.334
1468	PFLU_RS08780	phosphonate C-P lyase system protein PhnK	PFLU1785	0.029	-0.193	0.114	-0.111	-0.264	-0.172	-0.185	-0.242	-0.109	0.036	-0.3	-0.09	-0.097	-0.066	0.151	0.002	-0.191	-0.1	-0.194	-0.333	-0.27	-0.429	-0.235	-0.216	-1.068	0.256	0.689	0.182
1469	PFLU_RS08785	phosphonate C-P lyase system protein PhnL	PFLU1786	-0.214	0.06	-0.089	-0.004	0.032	0.015	0.09	-0.003	-0.175	-0.159	-0.071	-0.03	0.015	-0.09	0.113	-0.188	0.052	0.17	-0.04	0.103	0.03	-0.199	-0.479	-0.317	0.061	-0.188	-0.004	0.187
1470	PFLU_RS08790	alpha-D-ribose 1-methylphosphonate 5-triphosphate diphosphatase	PFLU1787	-0.002	0.068	0.054	0.065	-0.163	-0.02	-0.002	-0.156	-0.018	-0.008	0.034	0.04	-0.014	-0.027	0.048	0.034	-0.026	-0.009	-0.025	0.131	0.158	0.096	0.176	0.113	-0.316	-0.094	-0.383	0.018
1471	PFLU_RS08795	phosphonate metabolism protein/1,5-bisphosphokinase (PRPP-forming) PhnN	PFLU1788	-0.235	0.252	0.196	0.232	-0.005	0.053	0.25	0.001	0.092	0.037	-0.018	0.081	0.055	0.121	0.086	-0.021	-0.061	0.109	0.267	0.123	-0.395	0.543	-0.387	0.484	-0.1	-1.052	-1.533	-1.447
1472	PFLU_RS08800	phosphonate metabolism protein PhnP	PFLU1789	0.16	0.057	0.182	0.149	-0.051	0.231	0.181	-0.037	0.007	0.244	0.179	0.008	-0.183	-0.114	0.072	0.155	0.078	0.22	0.382	0.643	0.082	0.398	-0.257	0.895	0.656	0.652	0.218	0.511
1473	PFLU_RS08805	LysR family transcriptional regulator	PFLU1790	0.032	0.019	0.038	0.059	-0.101	0.048	-0.153	-0.09	0.02	0.125	0.068	-0.047	-0.103	-0.19	-0.094	0.029	0.005	-0.044	-0.081	0.132	0.056	-0.142	-0.067	0.194	0.381	-0.585	-1.778	0.594
1474	PFLU_RS08815	CopG family transcriptional regulator	PFLU1792	-0.033	-0.15	0.016	-0.266	-0.062	-0.15	-0.148	-0.087	-0.021	0.14	-0.045	0.027	0.012	-0.205	-0.224	-0.055	-0.065	0.086	-0.207	0.232	0.104	0.02	-0.162	0.264	-0.952	-0.023	-0.493	-0.639
1475	PFLU_RS08820	metalloprotease	PFLU1793	-0.076	-0.043	0.024	0.025	0.12	-0.048	-0.167	-0.101	-0.13	0.032	-0.152	-0.06	-0.02	0.054	-0.128	-0.083	-0.083	0.166	-0.012	-0.076	-0.007	0.073	0.216	0.07	-0.129	-0.019	0.182	0.094
1476	PFLU_RS08825	MFS transporter	PFLU1794	-0.097	-0.084	0.155	0.191	0.204	0.075	0.316	0.137	0.206	0.073	0.121	0.052	0.038	0.142	0.099	0.074	0.149	0.071	0.096	-0.079	0	0.497	0.079	0.03	-0.318	0.5	-0.352	-0.386
1477	PFLU_RS08830	hypothetical protein	PFLU1795	0.022	0.068	-0.075	-0.014	-0.192	0.098	0.241	0.055	0.057	0.133	-0.056	0.004	-0.024	-0.02	0.004	0.073	-0.005	-0.028	0.019	0.203	-0.001	-0.029	0.114	0.379	0.727	0.685	-1.958	-0.144
1478	PFLU_RS08835	sulfate ABC transporter substrate-binding protein	PFLU1796	-0.004	0.045	0.023	0.029	-0.066	0.1	-0.003	0.123	-0.05	0.035	-0.004	-0.034	0.054	0.098	-0.087	0.104	0.113	-0.005	0.139	0.159	-0.083	-0.135	-0.023	0.075	0.101	0.322	0.416	0.135
1479	PFLU_RS08840	ion transporter	PFLU1797	0.074	-0.038	0.024	0.091	0.001	0.161	0.012	-0.011	0.052	0.005	0.051	-0.019	0.073	0.037	-0.035	-0.011	0.029	0.01	-0.061	-0.145	-0.189	-0.01	-0.12	0.098	0.345	0.584	-0.066	-0.226
1480	PFLU_RS08845	urea transporter	PFLU1798	-0.028	0.019	0.002	0.048	0.013	0.052	0.11	0.103	-0.103	0.079	-0.059	0.006	0.056	-0.096	0.003	0.012	0.107	0.085	-0.011	0.041	-0.037	0.002	0.101	0.158	-0.367	-0.283	0.506	0.196
1481	PFLU_RS08850	pyruvate kinase	PFLU1799	0.102	0.293	-0.214	-0.179	0.192	-0.064	-0.282	-0.174	0.049	-0.261	-0.236	0.116	-0.231	-0.124	-0.109	0.114	-0.212	-0.085	0.195	-0.185	-0.344	-0.688	-0.048	-0.481	-0.195	1.564	-0.34	-0.644
1482	PFLU_RS08855	glycerate kinase	PFLU1800	0.256	-0.006	0.146	0.216	0.262	0.209	0.229	-0.004	0.017	0.058	0.135	0.199	0.162	0.035	0.148	0.181	0.212	0.027	0.071	0.147	-0.076	0.029	0.2	-0.06	0.306	-0.578	0.164	0.264
1483	PFLU_RS08860	2-hydroxy-3-oxopropionate reductase	PFLU1801	0.188	0.256	0.184	-0.11	0.283	0.153	-0.746	0.082	0.449	0.468	0.051	0.344	0.519	0.287	0.326	0.272	0.379	0.162	0.727	-0.355	0.424	0.49	-0.165	-0.232	-0.015	1.381	-2.622	0.083
1484	PFLU_RS08865	hydroxypyruvate isomerase	PFLU1802	0.065	-0.032	0.011	-0.001	0.148	0.161	0.096	0.12	0.046	-0.042	0.113	-0.026	-0.063	0.164	0.007	-0.001	0.159	0.067	0.058	-0.078	-0.164	-0.392	0.123	-0.178	0.183	0.044	0.325	-0.088
1485	PFLU_RS08870	glyoxylate carboligase	PFLU1803	0.031	0.022	0.043	-0.081	0.01	0.082	0.105	0.015	-0.035	-0.029	0.06	0.03	0.128	-0.004	0.184	-0.096	0.074	0.03	-0.085	-0.037	-0.085	-0.352	-0.158	-0.104	0.2	0.03	0.546	-0.341
1486	PFLU_RS08875	heme-binding protein	PFLU1804	0.138	0.4	-0.068	0.401	0.105	0.363	0.004	0.539	0.106	0.034	-0.134	-0.072	-0.441	-0.384	-0.4	-0.208	0.436	-0.28	0.031	-0.891	-0.305	0.197	0.025	0.032	0.175	-3.303	1.455	-3.227
1487	PFLU_RS08880	TetR/AcrR family transcriptional regulator	PFLU1805	0.111	0.026	-0.148	-0.02	0.122	0.102	0.119	0.019	-0.302	-0.278	-0.015	-0.236	0.136	-0.083	0.232	0.119	-0.077	-0.104	-0.074	-0.659	-0.428	-0.126	-0.467	-0.356	0.16	-0.519	-0.23	-0.553
1488	PFLU_RS08885	DUF808 domain-containing protein	PFLU1806	-0.062	0	0.023	0.1	-0.071	0.146	0.141	-0.213	0.028	-0.072	0.224	0.186	0.066	0.14	0.02	-0.052	0.13	0.019	0.126	0.117	-0.126	0.139	-0.232	-0.259	0.25	-0.708	-0.252	0.276
1489	PFLU_RS08890	hypothetical protein	PFLU1807	0.026	-0.148	-0.015	-0.059	-0.056	0.25	-0.058	0.119	0.051	0.063	-0.115	-0.071	-0.011	0.015	0.126	0.003	0.142	-0.283	-0.002	-0.299	-0.041	0.362	0.254	-0.011	0.626	-0.312	0.59	-0.092
1490	PFLU_RS08895	VacJ family lipoprotein	PFLU1808	0.026	0.019	0.114	0.096	0.044	0.125	-0.004	-0.048	-0.013	-0.018	-0.108	-0.081	-0.019	-0.043	-0.08	-0.104	-0.142	0.082	-0.002	0.052	0.07	-0.109	-0.056	0.057	0.167	0.561	0.141	-0.294
1491	PFLU_RS08900	serine protein kinase PrkA	PFLU1809	0.085	0.042	0.032	0.03	-0.128	-0.077	0.006	-0.01	-0.004	-0.116	0.066	-0.024	0.001	-0.015	-0.023	-0.074	-0.077	-0.013	0	0.005	-0.015	-0.297	-0.139	0.294	-0.042	-0.115	-0.069	-0.333
1492	PFLU_RS08905	hypothetical protein	PFLU1810	0.104	0.011	0.136	0.218	0.081	0.012	0.079	0.266	0.19	0.175	-0.326	0.198	0.384	0.117	0.023	0.061	0.027	0.196	0.035	-0.57	0.247	0.205	-0.103	0.207	0.702	0.919	-0.2	-0.161
1493	PFLU_RS08910	beta-1,6-glucan synthase	PFLU1811	0.145	0.017	0.015	-0.084	-0.159	-0.001	-0.013	0.086	-0.185	-0.071	-0.004	0.039	0.038	0.043	0.05	0.008	0.078	-0.039	-0.173	-0.026	-0.448	-0.17	-0.18	-0.331	0.081	-0.77	0.395	-0.196
1494	PFLU_RS08915	glycine betaine ABC transporter substrate-binding protein	PFLU1812	0.036	0.023	0.089	0.094	0.226	0.195	-0.027	0.156	0.322	0.351	0.412	0.374	0.059	0.037	0.024	0.073	0.166	0.077	0.204	0.426	0.636	0.498	0.689	0.881	-0.263	0.738	-0.07	-0.026
1495	PFLU_RS08920	DUF485 domain-containing protein	PFLU1813	-0.004	-0.067	-0.157	0.136	-0.182	-0.239	-0.172	-0.069	-0.199	-0.296	-0.175	-0.181	-0.075	-0.216	-0.159	-0.2	-0.179	-0.057	-0.019	-0.17	-5.268	-4.307	-5.743	-5.27	-1.837	-0.725	-1.205	-2.202
1496	PFLU_RS08925	cation acetate symporter	PFLU1814	0.039	-0.017	0.078	-0.022	-0.106	-0.123	-0.068	-0.108	-0.208	-0.237	-0.112	-0.093	0.02	-0.017	-0.015	-0.077	-0.114	-0.045	-0.139	-0.078	-4.887	-3.95	-5.108	-4.835	-1.936	-1.564	-1.409	-1.866
1497	PFLU_RS08980	branched-chain amino acid transport system II carrier protein	PFLU1825	0.248	0.03	0.155	0.209	-0.254	-0.415	-0.246	-0.245	-0.117	-0.136	-0.166	-0.147	-0.092	-0.027	-0.101	-0.078	-0.131	-0.299	-0.355	-0.343	-0.417	-0.447	-0.287	-0.435	-0.284	-0.052	-0.498	-0.182
1498	PFLU_RS08985	DUF599 family protein	PFLU1826	0.05	0.041	0.109	0.068	0.174	0.065	0.113	0.114	0.091	0.02	0.09	0.187	-0.054	0.122	0.008	-0.049	0.052	0.121	-0.208	-0.326	0.068	-0.084	0.074	0.235	-0.474	0.528	0.486	-0.523
1499	PFLU_RS08990	hypothetical protein	PFLU1827	0.947	1.159	0.397	0.76	0.671	0.826	-0.119	0.639	0.494	0.519	-0.029	0.629	1.126	0.344	0.284	0.678	0.359	0.605	0.371	0.39	-0.196	-0.35	1.85	-0.418	-0.423	-3.395	-3.465	-4.254
1500	PFLU_RS08995	PaaI family thioesterase	PFLU1828	-0.135	0.185	0.044	0.168	0.201	0.207	0.147	-0.141	0.039	0.097	0.114	0.082	0.224	-0.088	-0.055	0.012	-0.015	0.173	0.078	-0.129	-0.172	-0.24	-0.083	0.001	0.189	-1.01	-0.407	0.058
1501	PFLU_RS09000	PaaI family thioesterase	PFLU1829	-0.08	0.002	-0.064	0.107	-0.049	-0.253	0.033	0.089	-0.069	-0.132	0.023	-0.128	-0.043	-0.104	-0.03	0.066	-0.153	-0.108	0.026	-0.062	-0.006	0.067	-0.052	0.083	-0.692	0.095	-0.214	-0.727
1502	PFLU_RS09005	molecular chaperone HtpG	PFLU1830	-0.341	-0.377	-0.197	-0.02	-0.599	-0.369	-0.401	-0.577	-2.845	-3.13	-3.121	-3.522	-0.306	-0.202	-0.5	-0.71	0.03	0.037	0.066	0.053	-3.961	-3.739	-3.874	-3.677	-0.938	-0.764	-0.777	-1.346
1503	PFLU_RS09010	dienelactone hydrolase family protein	PFLU1831	0.091	0.029	-0.081	0.14	-0.216	0.067	-0.045	0.2	-0.13	-0.139	-0.121	-0.155	0.009	-0.005	0.107	-0.228	-0.047	0.127	0.119	0.012	-0.235	0.23	-0.324	-0.111	0.174	-1.52	0.348	-0.34
1504	PFLU_RS09015	pirin family protein	PFLU1832	0.039	0.11	-0.021	-0.032	0.032	0.02	0.004	0.023	-0.064	0.062	-0.017	0.019	-0.04	-0.134	-0.089	-0.157	-0.052	-0.017	-0.001	-0.174	0.198	-0.023	-0.121	0.111	0.08	-0.292	0.122	-0.372
1505	PFLU_RS09020	OsmC family protein	PFLU1833	-0.078	0.107	-0.049	0.013	0.232	-0.033	-0.245	0.022	0.086	0.093	-0.047	0.001	0.103	-0.055	-0.01	0.017	-0.037	-0.005	-0.005	-0.225	-0.021	0.133	0.286	-0.065	-0.246	-0.236	-0.754	0.688
1506	PFLU_RS09025	amidohydrolase family protein	PFLU1834	-0.112	0.007	0.093	0.042	0.06	-0.004	-0.024	0.123	-0.12	-0.005	0.029	-0.094	0	-0.027	0.035	0.041	0.055	0.068	0.011	-0.041	0.212	0.045	0.127	0.175	0.534	0.127	0.291	0.053
1507	PFLU_RS09040	response regulator	PFLU1837	-0.135	-0.168	0.137	0.063	-0.405	-0.338	-0.315	-0.119	-0.294	-0.295	-0.233	-0.297	-0.092	-0.016	-0.049	0.086	-0.165	-0.28	-0.203	-0.086	-0.093	-0.044	0.072	-0.058	-0.382	-0.467	0.257	0.134
1508	PFLU_RS09045	ABC transporter substrate-binding protein	PFLU1838	-0.058	-0.024	-0.018	0.079	-0.122	-0.095	-0.017	-0.113	-0.197	-0.371	-0.116	-0.222	-0.005	-0.023	0.05	0.02	-0.179	-0.21	-0.345	-0.138	0.012	0.104	-0.085	0.056	-0.635	0.782	0.452	-0.285
1509	PFLU_RS09050	TonB-dependent receptor plug domain-containing protein	PFLU1839	-0.079	-0.126	0.062	0.079	-0.228	-0.184	-0.156	-0.194	-0.255	-0.31	-0.25	-0.262	-0.057	-0.036	-0.029	-0.064	-0.133	-0.161	-0.136	-0.144	0.06	0.114	0.099	0.025	0.177	0.399	-0.039	0.233
1510	PFLU_RS09055	NAD(P)H-dependent glycerol-3-phosphate dehydrogenase	PFLU1840	-2.906	-2.943	-2.886	-2.901	-2.724	-2.798	-2.673	-2.568	-2.814	-2.766	-2.811	-2.999	-2.875	-2.975	-2.963	-2.542	-2.405	-2.789	-2.585	-2.612	-2.714	-2.534	-2.482	-2.521	-0.464	-0.262	-0.307	-1.163
1511	PFLU_RS09060	DUF4389 domain-containing protein	PFLU1841	0.002	0.001	-0.086	-0.003	-0.139	-0.023	-0.155	-0.162	-0.206	-0.089	0.024	-0.002	0.071	-0.078	-0.115	0.025	0.002	-0.171	-0.197	-0.04	-0.38	-0.019	-0.445	-0.199	-0.1	0.611	0.804	0.27
1512	PFLU_RS09065	phosphohistidine phosphatase SixA	PFLU1842	-0.218	-0.132	0.436	-0.071	0.077	-0.267	0.009	-0.003	0.061	-0.123	0.227	0.07	0.016	0.028	0.147	0.16	0.1	-0.058	0.107	-0.044	0.145	0.31	0.253	-0.274	-0.523	-0.572	-0.322	-0.335
1513	PFLU_RS09070	AMP-binding protein	PFLU1843	0.092	0.041	-0.017	0.008	-0.154	-0.159	-0.097	-0.237	-1.427	-1.559	-1.446	-1.483	0.039	0.127	-0.012	-0.015	-0.198	-0.292	-0.207	-0.267	-0.775	-1.033	-0.888	-0.734	0.305	-0.409	0.106	-0.014
1514	PFLU_RS09075	hotdog fold thioesterase	PFLU1844	0.167	0.104	-0.409	0.091	-0.2	0.213	-0.289	0.169	0.092	-0.013	0.336	0.118	0.034	-0.072	0.075	0.098	0.395	0.577	0.285	0.293	-0.217	0.608	0.068	0.231	-0.308	0.663	0.545	0.947
1515	PFLU_RS09080	alpha/beta hydrolase	PFLU1845	0.106	0.138	-0.064	-0.006	0.09	-0.101	-0.165	0.156	0.178	0.011	-0.282	0.021	-0.035	-0.206	-0.04	-0.02	-0.306	-0.005	-0.066	-0.217	0.234	-0.258	0.27	-0.118	0.175	0.089	-0.208	0.543
1516	PFLU_RS09085	alpha/beta fold hydrolase	PFLU1846	-0.038	-0.13	-0.081	-0.088	-0.133	-0.099	0.013	-0.03	-0.069	-0.042	-0.049	-0.062	-0.12	0.013	-0.081	-0.064	-0.118	-0.048	-0.184	-0.234	-0.175	-0.337	-0.199	-0.265	-0.104	-0.456	0.682	0.146
1517	PFLU_RS09090	DUF4892 domain-containing protein	PFLU1847	-0.107	0.077	0.201	0.044	0.102	-0.039	0.19	-0.022	0.032	0.023	-0.125	0.051	0.02	-0.162	-0.028	0.116	-0.099	-0.029	-0.151	-0.209	-0.05	-0.046	0.082	-0.325	0.586	0.038	1.026	0.548
1518	PFLU_RS09095	AI-2E family transporter	PFLU1848	-0.022	-0.141	-0.033	-0.081	-0.098	-0.255	-0.034	-0.159	-0.012	-0.028	-0.026	-0.064	-0.053	-0.011	-0.02	0.103	-0.126	-0.148	0.032	0.105	0.078	-0.125	0.016	-0.084	0.389	-0.043	0.591	0.159
1519	PFLU_RS09100	HAMP domain-containing protein	PFLU1849	0.244	0.462	0.179	0.039	-0.241	0.014	0.011	-0.055	-0.07	-0.131	-0.105	0.013	0.312	0.359	-0.236	0.114	0.364	-0.043	0.442	-0.009	-1.112	-0.974	-1.209	-0.661	-1.399	0.006	-0.621	-1.269
1520	PFLU_RS09105	response regulator transcription factor	PFLU1850	0.002	0	0.067	-0.113	-0.007	-0.015	-0.049	-0.069	0.011	0.007	-0.109	0.11	0.111	-0.032	0.123	-0.089	0.246	0.152	-0.047	-0.106	-0.115	-0.375	-0.105	-0.09	-0.121	0.011	-0.514	-0.024
1521	PFLU_RS09115	NADP-dependent oxidoreductase	PFLU1852	0.098	-0.016	-0.025	0.046	0.003	0.157	0.043	0.029	-0.045	0.012	-0.011	0.045	0.072	-0.014	-0.016	0.042	0.057	-0.04	-0.07	-0.124	0.013	0.172	0.087	0.162	-0.186	0.083	0.343	0.198
1522	PFLU_RS09120	SDR family oxidoreductase	PFLU1853	-0.111	0.137	-0.208	-0.023	-0.087	0.036	-0.127	-0.094	-0.241	-0.099	-0.126	-0.067	0.092	-0.078	-0.183	-0.153	0.175	-0.096	0.126	-0.067	-0.471	0.084	-0.286	0.298	-0.553	0.424	-0.769	-1.028
1523	PFLU_RS09125	PLP-dependent aminotransferase family protein	PFLU1854	0.103	-0.171	0.03	-0.022	0.028	-0.069	0.158	0.055	-0.054	0.028	-0.034	-0.011	0.032	-0.08	-0.093	0.055	0.005	0.046	-0.039	-0.058	0.048	-0.102	0.051	0.009	-0.016	-0.728	-0.393	-0.146
1524	PFLU_RS09130	methyl-accepting chemotaxis protein	PFLU1855	0.06	0.1	0.043	0.04	0.003	0.039	-0.103	-0.159	0.08	-0.035	0.149	-0.031	-0.111	0.08	0.026	-0.053	-0.193	0.027	-0.071	-0.173	-0.137	-0.159	-0.168	0.103	0.06	0.413	-0.006	0.792
1525	PFLU_RS09135	alpha/beta fold hydrolase	PFLU1856	0.149	0.025	0.201	0.033	0.058	0.076	-0.178	0.011	0.163	-0.004	-0.064	0.085	0.172	-0.027	0.097	0.091	0.188	0.208	0.141	0.013	-0.012	0.022	0.001	0.221	0.557	0.228	0.61	-0.117
1526	PFLU_RS09140	hypothetical protein	PFLU1858	-0.071	0.07	-0.122	-0.109	-0.099	-0.475	-0.209	0.168	-0.254	-0.1	-0.078	-0.036	-0.097	0.036	0.242	0.224	-0.048	-0.181	-0.058	-0.074	-0.181	-0.042	-0.098	0.078	-0.228	-0.586	0.697	0.146
1527	PFLU_RS09165	dipeptidase	PFLU1859	-0.06	-0.022	0.087	-0.121	0.005	-0.115	-0.035	-0.193	0.004	-0.029	0.045	0.076	-0.043	-0.136	0.053	-0.117	-0.049	-0.067	-0.189	0.013	0.06	-0.157	-0.043	0.192	-0.358	-0.591	-0.921	-0.309
1528	PFLU_RS09170	dipeptidase	PFLU1860	0.069	0.006	0.052	0.027	0.046	0.006	0.047	-0.006	0.108	0.061	0.065	0.079	0.099	-0.004	-0.003	0.076	0.021	0.123	0.068	-0.077	-0.051	0.341	-0.014	0.095	0.275	0.176	-0.189	0.1
1529	PFLU_RS09175	hypothetical protein	PFLU1861	-0.067	0.164	0.22	0.259	0.097	0.127	0.151	-0.114	0.113	0.32	0.331	-0.134	0.324	0.224	0.26	-0.089	-0.324	0.024	0.248	-0.062	-0.127	-0.107	0.155	-0.073	-0.895	-1.995	0.576	0.959
1530	PFLU_RS09180	hypothetical protein	PFLU1862	0.041	0.116	-0.033	0.039	-0.054	-0.195	-0.111	0.101	0.164	0.096	-0.271	0.139	-0.086	0.138	-0.102	0.238	0.084	-0.083	-0.034	-0.28	-0.275	0.203	-0.198	-0.465	-0.958	-2.141	1.248	0.396
1531	PFLU_RS09185	LysR family transcriptional regulator	PFLU1863	0.084	0.12	0.058	0.107	0.088	0.099	-0.003	0.123	-0.206	-0.184	-0.186	0.048	0.099	0.079	-0.041	-0.042	0.182	0.123	0.017	-0.052	0.324	0.32	-0.052	0.09	0.677	-0.289	0.614	0.777
1532	PFLU_RS09190	hypothetical protein	PFLU1864	-0.4	0.03	0.191	-0.66	-0.248	-0.488	0.156	-0.462	0.012	0.116	0.202	0.263	-0.468	-0.311	0.02	0.418	-0.357	0.106	-0.039	0.364	-0.136	-0.796	-0.477	-0.229	-3.92	1.106	0.248	1.423
1533	PFLU_RS09195	acyl-CoA dehydrogenase	PFLU1865	-0.009	-0.02	-0.015	-0.126	-0.025	-0.04	0.02	-0.102	-0.016	0.014	0.052	-0.085	-0.127	0.041	-0.003	-0.073	-0.121	-0.072	0.112	-0.097	0.115	0.036	-0.064	-0.16	0.14	0.149	0.397	0.197
1534	PFLU_RS09200	transglutaminase family protein	PFLU1866	-0.045	-0.04	-0.013	-0.105	0.006	-0.106	-0.008	-0.089	0.021	-0.098	-0.017	-0.009	-0.157	-0.058	-0.113	-0.01	0.108	0.04	-0.061	-0.073	-0.039	0.078	0.177	-0.006	-0.344	-0.805	-0.446	0.063
1535	PFLU_RS09205	glutathione S-transferase	PFLU1867	-0.23	-0.091	-0.117	-0.085	-0.11	-0.048	-0.039	-0.155	-0.262	-0.045	-0.116	-0.145	-0.278	-0.084	-0.109	-0.195	-0.224	-0.28	-0.219	-0.024	-0.101	-0.218	-0.396	-0.514	0.149	-0.366	0.218	-0.246
1536	PFLU_RS09210	ABC transporter ATP-binding protein	PFLU1868	-0.073	-0.173	0.124	-0.015	0.101	-0.172	0.098	0.14	-0.148	-0.022	0.126	-0.049	0.016	-0.16	-0.092	0.09	0.221	-0.114	0.198	-0.021	0.217	0.123	-0.203	-0.034	-0.46	-0.368	0.074	0.421
1537	PFLU_RS09215	ABC transporter permease	PFLU1869	-0.001	-0.125	-0.061	0.082	-0.04	-0.05	-0.002	0.106	-0.152	0.013	0.094	-0.047	0.005	-0.069	-0.005	-0.088	0.034	0.118	0.095	0.095	-0.118	-0.253	-0.245	-0.157	0.001	0.166	0.164	-0.194
1538	PFLU_RS09220	TetR/AcrR family transcriptional regulator	PFLU1870	-0.019	-0.261	-0.206	0.095	-0.055	0.184	0.175	0.101	-1.162	-1.458	-1.242	-1.608	-0.173	-0.081	-0.118	-0.142	-0.232	-0.408	-0.352	-0.538	0.617	0.414	0.679	0.659	-1.443	-0.048	-1.164	-0.513
1539	PFLU_RS09225	MFS transporter	PFLU1871	0.108	0.115	0.097	-0.02	0.132	-0.052	-0.015	-0.001	0.115	0.015	0.062	-0.012	0.067	0.014	0.112	-0.001	0.095	0.052	0.011	-0.074	-0.027	0.04	-0.072	-0.046	0.241	-0.649	-0.319	0.195
1540	PFLU_RS09230	cupin domain-containing protein	PFLU1872	-0.114	-0.126	-0.095	-0.065	-0.139	0.019	-0.156	0.114	-0.15	0.066	-0.305	-0.056	-0.118	-0.115	0.184	0.113	0.024	0.146	0.177	-0.038	0.059	0.02	0.119	-0.036	-0.378	0.427	-0.061	-0.078
1541	PFLU_RS09235	TDT family transporter	PFLU1873	-0.008	-0.05	0.015	0.023	0.061	-0.033	0.045	0.102	0.056	-0.056	0.103	-0.039	0.004	-0.016	-0.003	0.177	-0.107	0.039	-0.088	-0.109	0.133	-0.182	-0.026	-0.116	0.494	0.668	-0.575	0.363
1542	PFLU_RS09240	MFS transporter	PFLU1874	0.082	0.026	0.115	0.031	0.035	-0.101	-0.026	-0.089	-0.05	-0.078	-0.022	-0.103	0.003	-0.043	-0.035	-0.011	0.025	0.04	0.031	-0.09	-0.062	-0.306	-0.17	-0.288	0.16	0.604	0.023	0.132
1543	PFLU_RS09245	quaternary ammonium compound efflux SMR transporter SugE	PFLU1875	-0.055	0.071	0.089	-0.111	0.082	-0.204	0.096	0.072	-0.005	-0.224	-0.03	-0.035	-0.018	0.102	0.238	-0.033	0.274	-0.27	0.231	0.171	-0.265	0.083	0.286	-0.026	0.511	0.558	0.803	-0.149
1544	PFLU_RS09255	recombination-associated protein RdgC	PFLU1877	-0.51	-0.284	-0.755	-0.676	-0.118	-0.132	-0.429	-0.218	-0.421	-0.587	-0.405	-0.635	-0.738	-0.359	-0.407	-0.559	-0.358	-0.241	-0.356	-0.877	-1.747	-0.766	-1.288	-1.772	-0.165	-0.463	0.246	-0.083
1545	PFLU_RS09280	DUF4102 domain-containing protein	PFLU1878	0.086	0.012	0.022	0.006	0.096	0.084	-0.066	0.101	0.098	0.105	0.099	0.02	0.043	0.063	0.052	0.117	-0.081	0.07	-0.034	0.027	0.134	0.071	0.309	0.011	-0.05	-0.23	0.536	0.267
1546	PFLU_RS09285	metallophosphoesterase	PFLU1879	0.048	0.051	0.004	0.066	0.083	0.072	0.079	0.072	0.06	0.051	0.068	0.071	0.069	0.11	0.064	0.001	0.07	0.082	-0.07	0.053	0.013	0.02	0.131	0.093	-0.092	0.125	0.449	-0.013
1547	PFLU_RS09290	hypothetical protein	PFLU1880	0.069	0.118	0.025	0.022	-0.007	0.116	0.148	0.031	0.067	-0.108	0.029	0.148	0.004	-0.02	0.007	0.021	-0.001	-0.045	-0.048	-0.039	-0.251	-0.024	0.18	0.068	0.181	0.307	-0.728	0.488
1548	PFLU_RS09295	hypothetical protein	PFLU1881	0.01	0.054	-0.019	0.02	-0.053	0.14	0.166	0.008	0.011	-0.023	0.006	0.067	0.036	0.141	0.119	0.075	0.077	0.06	-0.051	0.005	0.05	0.153	0.146	-0.042	-0.15	0.378	-0.104	-0.101
1549	PFLU_RS09300	hypothetical protein	PFLU1881A	-0.118	-0.131	-0.1	-0.073	0.072	-0.089	-0.087	-0.01	-0.032	-0.122	-0.002	-0.024	-0.076	0.014	-0.052	-0.004	0.055	-0.032	0.082	-0.156	0	-0.037	0.138	-0.089	-0.05	0.436	-0.335	-0.066
1550	PFLU_RS09305	hypothetical protein	PFLU1883	-1.867	-1.67	-1.996	-1.735	-2.464	-2.511	-2.348	-2.527	-2.645	-2.726	-2.754	-2.793	-2.373	-2.687	-2.526	-2.662	-1.985	-2.095	-2.272	-2.2	-2.492	-2.666	-2.666	-2.473	-1.162	-0.989	-1.649	-1.261
1551	PFLU_RS09315	hypothetical protein	PFLU1886	0.203	0.335	-0.058	-0.01	-0.018	0.523	0.188	0.075	0.248	0.088	0.122	0.2	-0.057	0.524	0.035	0.102	-0.126	0.322	0.077	0.321	-0.481	-0.256	-0.268	-0.414	0.673	-0.526	-0.245	0.836
1552	PFLU_RS09320	IS21 family transposase	PFLU1887	-0.083	0.123	0.054	0.012	0.044	-0.012	0.101	0.043	0.089	0.018	0.052	0.072	0.215	0.005	0.042	0.104	0.1	0.026	-0.022	0.148	0.213	-0.001	-0.036	0.127	0.093	-0.82	-0.389	0.026
1553	PFLU_RS09325	transposase	PFLU1888	0.048	0.008	0.051	-0.014	0.194	0.006	0.179	0.011	-0.102	0.07	-0.083	-0.082	0.057	-0.098	0.057	0.022	0.139	0.128	0.035	-0.034	-0.066	0.081	-0.069	0.19	-0.342	-0.103	0.39	-0.028
1554	PFLU_RS09330	hypothetical protein	PFLU1890	0.047	-0.099	0.096	0.063	-0.073	-0.168	0.096	-0.01	0.072	0.056	-0.101	-0.069	0.25	0.094	0.22	-0.14	0.088	0.078	-0.089	-0.253	0.056	0.052	0.098	-0.138	0.017	-0.185	-0.826	0.703
1555	PFLU_RS09335	hypothetical protein		0.038	0.09	-0.063	0.175	-0.036	0.419	-0.151	0.103	0.116	0.087	-0.054	0.134	0.29	-0.099	-0.028	-0.006	-0.197	-0.014	0.153	0.134	-0.013	0.061	0.081	-0.293	0.508	-0.705	0.104	-0.05
1556	PFLU_RS09340	c-type cytochrome	PFLU1891	0.137	-0.018	0.169	-0.036	0.169	-0.037	0.062	0.016	0.097	0	0.024	0.061	0.047	0.056	-0.002	0.146	0.045	0.081	0.043	0.039	0.244	0.122	0.057	0.049	0.203	0.579	0.412	-0.235
1557	PFLU_RS09345	cytochrome C subunit protein	PFLU1892	-0.002	0.076	0.046	0.127	0.02	-0.037	0.148	0.054	0.057	-0.02	0.028	0.047	-0.038	-0.015	0.057	-0.039	0.028	-0.037	0.032	-0.042	0.074	0.03	0.081	0.203	0.026	0.336	-0.445	0.068
1558	PFLU_RS09350	hypothetical protein	PFLU1894	0.118	0.154	0.172	-0.051	0.104	0.105	0.07	-0.039	-0.066	-0.027	0.042	0.098	0.097	0.138	0.206	-0.204	0.025	0.078	-0.059	-0.075	-0.037	0.78	0.249	-0.097	-1.182	-1.148	-0.063	-1.459
1559	PFLU_RS09355	molybdopterin-dependent oxidoreductase	PFLU1895	0.031	0.086	0.178	0.112	0.02	0.08	-0.065	0.008	0.061	-0.055	0.076	0.1	0.015	0.045	0.011	-0.044	-0.024	0.103	0.085	0.063	0.103	0.082	0.005	0.276	0.062	0.224	0.796	0.168
1560	PFLU_RS09360	beta-propeller fold lactonase family protein	PFLU1896	0.131	0.022	0.126	0.128	0.083	0.044	0.205	-0.013	0.104	0.146	0.202	0.151	0.042	0.037	0.057	-0.008	0.028	0.178	0.078	0.153	0.052	0.058	0.152	0.457	-0.024	0.312	0.139	0.213
1561	PFLU_RS09365	LysR family transcriptional regulator	PFLU1897	-0.023	0.089	0.156	0.204	-0.053	0.043	0.06	0.17	0.183	0.177	0.172	0.282	-0.04	0.028	0.07	0.004	0.018	-0.097	0.058	-0.022	0.303	0.215	0.147	0.424	0.098	-0.184	-0.304	-0.247
1562	PFLU_RS09370	TDT family transporter	PFLU1898	-0.121	-0.024	-0.083	-0.12	-0.098	-0.081	-0.163	-0.069	-0.189	-0.279	-0.15	-0.273	-0.119	-0.136	-0.014	-0.072	-0.038	-0.054	-0.174	-0.067	-0.34	-0.427	-0.437	-0.58	-0.285	-0.317	-0.214	-0.083
1563	PFLU_RS09375	uracil-DNA glycosylase	PFLU1899	-0.034	0.03	0.05	0.004	-0.051	0.033	-0.02	0.038	-0.162	-0.064	0.142	0.055	-0.079	-0.056	-0.052	-0.127	0.051	0.008	0.013	0.02	0.088	-0.009	0.107	0.17	0.055	0.145	0.219	0.203
1564	PFLU_RS09380	cytochrome ubiquinol oxidase subunit I	PFLU1900	0.007	0.025	0.019	0.014	-0.018	-0.067	-0.012	-0.002	0.001	-0.008	0.004	0.035	-0.085	-0.017	-0.012	-0.06	-0.052	-0.057	0.019	-0.039	0.011	0.062	-0.046	-0.053	-0.015	0.218	-0.252	0.125
1565	PFLU_RS09385	cytochrome d ubiquinol oxidase subunit II	PFLU1901	0.213	-0.109	0.11	0.052	0.027	0.067	0.145	0.061	0.027	-0.005	0.103	0.042	-0.013	0.047	-0.015	0.157	0.03	-0.001	-0.048	-0.018	0.136	-0.063	0.148	0.033	0.184	-0.11	-0.288	0.068
1566	PFLU_RS09390	inorganic diphosphatase	PFLU1902	-0.004	-0.001	-0.025	-0.038	0.015	-0.06	0.082	-0.082	-0.112	0.124	-0.053	0.015	-0.032	0.079	0.1	-0.072	-0.061	-0.018	-0.025	0.01	0.14	0.033	0.028	-0.097	0.057	0.252	0.673	0.37
1567	PFLU_RS09395	phosphopyruvate hydratase	PFLU1903	-0.046	-0.085	-0.019	-0.03	0.047	0.038	0.015	-0.107	0.01	-0.052	0.105	-0.009	-0.163	-0.077	0.053	-0.125	0.189	0.028	0.017	0.019	-0.108	-0.094	0.021	0.21	-0.086	-0.027	-0.114	-0.205
1568	PFLU_RS09405	hypothetical protein	PFLU1905	-0.028	0.031	0.039	-0.061	-0.05	-0.079	-0.156	-0.061	0.062	-0.127	-0.16	0.009	-0.06	-0.075	-0.024	-0.261	-0.032	0.032	-0.12	-0.007	-0.179	0.14	0.271	0.109	-0.935	-1.64	0.212	-0.572
1569	PFLU_RS09410	hypothetical protein	PFLU1906	-0.117	-0.089	-0.15	-0.081	-0.236	0.076	-0.06	-0.17	-0.015	-0.005	0.168	0.167	-0.097	-0.08	-0.104	-0.016	0.263	-0.112	-0.147	0.199	-0.087	-0.186	-0.162	-0.418	-0.693	-0.226	-0.831	-0.811
1570	PFLU_RS09415	hypothetical protein	PFLU1907	0.054	0.057	-0.072	0.024	-0.46	0.09	-0.326	0.035	-0.209	-0.347	-0.295	-0.333	-0.187	0.197	0.213	0.073	-0.092	-0.312	-0.225	-0.118	-0.4	0.013	0.048	0.441	-2.217	-0.495	-0.213	-1.995
1571	PFLU_RS09420	voltage-gated chloride channel family protein	PFLU1908	-0.033	-0.007	-0.051	0.046	-0.092	-0.137	-0.002	-0.021	-0.038	-0.036	-0.109	0.004	-0.034	0.037	0.031	-0.089	-0.022	-0.029	-0.061	-0.057	0.045	0.035	0.069	-0.069	0.166	-0.118	-0.299	0.079
1572	PFLU_RS09425	hypothetical protein	PFLU1909	0.042	0.078	0.059	-0.137	0.073	-0.044	-0.064	-0.21	-0.222	-0.403	-0.242	0.132	-0.113	-0.014	0.118	-0.14	-0.055	-0.134	0.014	-0.643	0.406	0.223	-0.19	-0.143	-0.809	0.069	-1.364	0.015
1573	PFLU_RS09430	IS66 family insertion sequence element accessory protein TnpB	PFLU1910	0.26	0.011	-0.222	0.045	0.009	-0.005	-0.357	-0.113	0.41	0.039	-0.099	0.135	0.13	-0.088	0.41	0.239	-0.213	0.127	0	-0.055	-0.008	1.389	0.864	0.223	-0.951	-0.673	0.284	-1.933
1574	PFLU_RS09435	IS66 family transposase	PFLU1911	0.054	-0.131	-0.089	-0.163	0.05	-0.08	0.094	0.005	-0.107	0.058	0.06	-0.237	-0.057	-0.044	-0.169	-0.071	0.055	-0.015	0.044	0.048	0.156	-0.043	0.08	0.086	0.346	-0.383	-0.04	0.19
1575	PFLU_RS09450	AAA family ATPase	PFLU1914	0.046	-0.044	-0.001	-0.026	0.107	-0.01	0.014	0.12	0.076	0.047	0.071	-0.028	0.006	0.1	0.036	-0.008	0.064	0.043	-0.031	-0.065	0.046	-0.098	0.05	0.087	-0.167	0.336	0.081	-0.096
1576	PFLU_RS09455	hypothetical protein	PFLU1915	-0.035	-0.138	0.016	-0.039	0.142	0.064	0.031	0.038	0.06	-0.117	0.106	0.017	-0.159	-0.05	0.059	-0.035	0.015	0.018	0.104	-0.241	0.423	0.173	0.377	0.187	-0.273	-0.07	0.429	0.207
1577	PFLU_RS09460	hypothetical protein		-0.002	-0.025	0.11	-0.111	-0.015	-0.285	0.183	0.165	0.076	-0.121	-0.013	-0.458	-0.108	-0.301	-0.053	0.051	0.01	-0.45	0.057	0.123	-0.995	-0.417	-0.459	0.172	-0.042	-0.606	-0.358	0.725
1578	PFLU_RS09465	DUF1738 domain-containing protein	PFLU1917	-0.177	-0.145	-0.011	-0.022	0.079	0.048	0.119	0.081	0.132	-0.026	0.055	-0.069	-0.056	-0.046	-0.077	-0.045	0.014	0.132	0.034	-0.172	-0.1	0.106	-0.087	0.449	0.483	0.487	0.429	-0.161
1579	PFLU_RS09470	hypothetical protein		-0.202	0.132	-0.14	-0.209	-0.078	0.036	-0.252	-0.097	-0.041	-0.079	0.173	-0.166	0.009	0.035	-0.049	-0.173	-0.199	0.074	-0.075	-0.255	0.145	0.231	-0.129	-0.362	-0.901	0.615	-0.131	0.032
1580	PFLU_RS09475	conjugal transfer protein TraG	PFLU1920	-0.022	0.039	-0.014	0.007	0.069	-0.031	-0.12	0.158	0.025	-0.049	0.036	0.082	0.104	0.011	-0.037	-0.1	0.097	0.081	0.057	-0.017	0.137	0.122	0.021	0.221	0.021	0.04	-0.254	-0.151
1581	PFLU_RS09480	hypothetical protein	PFLU1921	-0.406	-0.316	-0.605	0.047	-0.098	-0.435	-0.645	0.491	0.015	-0.019	-0.188	-0.247	-0.531	-0.11	0.009	0.002	-0.599	-0.263	-0.201	-0.153	-0.767	-0.852	0.054	-0.05	0.571	-1.703	-2.825	-1.675
1582	PFLU_RS09485	integrating conjugative element protein	PFLU1922	-0.029	-0.022	0.004	-0.045	-0.026	-0.148	-0.147	-0.243	0.031	-0.242	-0.066	-0.055	-0.191	-0.028	-0.208	-0.037	-0.077	-0.122	0.052	0.059	-0.099	-0.263	-0.036	-0.226	-0.822	0.889	-0.064	-1.006
1583	PFLU_RS09490	TIGR03756 family integrating conjugative element protein	PFLU1923	-0.052	-0.254	-0.157	-0.021	0.022	-0.049	-0.26	-0.127	-0.203	-0.275	-0.252	-0.021	0.008	-0.21	0.008	-0.054	-0.242	-0.018	-0.077	-0.222	0.251	-0.013	-0.171	0.038	0.037	0.33	-1.385	0.399
1584	PFLU_RS09495	helix-turn-helix transcriptional regulator	PFLU1924	-0.024	-0.157	0.084	-0.132	-0.012	-0.181	-0.296	-0.249	-0.096	0.095	-0.355	0.048	-0.605	-0.488	-0.676	0.186	-0.482	0.38	-0.409	-0.363	-0.747	-0.008	-0.566	-0.403	0.44	-2.666	-1.273	0.293
1586	PFLU_RS09505	HU family DNA-binding protein		-0.713	0.139	0.068	0.18	0.15	0.046	0.231	0.177	-0.12	0.168	0.282	0.227	-0.192	-0.237	0.152	-0.04	0.422	0.224	-0.037	-0.444	-0.185	-0.3	-0.12	-0.348	0.043	-2.847	-0.024	1.163
1587	PFLU_RS09510	conjugative transfer ATPase	PFLU1927	-0.029	-0.052	0.063	0.027	0.065	-0.133	0.001	0.019	-0.103	-0.088	-0.055	-0.035	-0.085	-0.063	-0.007	-0.006	0.097	-0.066	0.032	0.059	0.001	0.049	-0.045	0.088	-0.215	0.45	0.038	-0.009
1588	PFLU_RS09515	TIGR03751 family conjugal transfer lipoprotein	PFLU1928	-0.031	-0.011	0.184	0.041	-0.04	-0.162	0.185	0.212	0.15	0.042	0.107	0.044	-0.067	0.008	0.037	0.138	0.221	0.181	0.235	-0.079	0.013	-0.02	0.287	-0.148	0.23	0.54	0.389	-0.56
1589	PFLU_RS09520	TIGR03752 family integrating conjugative element protein	PFLU1929	-0.178	-0.274	0.062	-0.145	-0.077	0.144	-0.295	-0.036	0.23	0.048	-0.061	-0.229	0.06	-0.269	-0.014	0.038	0.263	0.117	-0.344	-0.415	-0.056	0.078	0.08	-0.006	0.266	0.735	-1.132	-0.426
1590	PFLU_RS09525	TIGR03749 family integrating conjugative element protein	PFLU1930	-0.042	-0.049	0.03	-0.082	-0.013	0.131	0.048	-0.261	-0.152	0.006	0.037	0.064	-0.168	-0.132	0.108	-0.09	-0.257	-0.14	-0.247	-0.13	-0.297	0.196	0.079	0.075	0.434	0.775	-0.616	-0.466
1591	PFLU_RS09530	TIGR03746 family integrating conjugative element protein	PFLU1931	-0.192	-0.084	0.007	-0.094	-0.054	-0.04	-0.02	0.064	-0.101	-0.051	-0.044	0.053	-0.057	0.014	0.009	-0.016	-0.054	-0.016	-0.01	-0.103	0.03	-0.224	-0.032	-0.017	0.123	-0.436	0.424	0.038
1592	PFLU_RS09535	TIGR03750 family conjugal transfer protein	PFLU1932	-1.693	-0.675	-0.77	0.308	0.028	-0.302	-0.805	0.393	-0.39	-0.336	-0.292	-0.248	-0.586	-0.582	0.282	-0.738	-1.166	0.705	-0.824	-0.822	0.661	-1.825	0.078	-1.484	-0.859	-2.251	-2.246	0.783
1593	PFLU_RS09540	TIGR03745 family integrating conjugative element membrane protein	PFLU1933	0.223	-0.065	0.221	0.076	0.358	0.386	-0.043	0.452	0.016	0.36	0.417	-0.035	-0.011	0.027	-0.191	-0.101	-0.31	0.099	0.314	0.544	0.197	0.195	1.496	0.365	-2.614	-1.295	-0.634	0.162
1594	PFLU_RS09550	hypothetical protein	PFLU1935	-0.319	-0.04	-0.049	0.165	0.369	0.058	0.443	0.082	-0.179	0.238	-0.295	0.662	0.525	0.338	-0.226	-0.254	0.504	0.434	-0.309	0.488	-0.444	0.271	0.095	0.13	0.139	-0.252	-1.31	-1.421
1595	PFLU_RS09560	NAD-dependent succinate-semialdehyde dehydrogenase	PFLU1938	0.122	-0.362	-0.138	-0.008	-0.096	0.016	0.019	0.061	-0.013	0.038	-0.133	0.033	-0.058	-0.056	0.039	0.1	-0.062	-0.012	-0.087	-0.115	0.082	0.207	-0.122	-0.232	-1.388	-0.97	-0.526	-0.055
1596	PFLU_RS09565	dihydrodipicolinate synthase family protein	PFLU1939	-0.018	-0.082	0.013	-0.079	-0.128	-0.061	-0.064	-0.057	-0.099	0.012	0.016	-0.095	-0.158	-0.087	-0.08	-0.023	-0.007	-0.045	-0.031	0.025	-0.052	-0.162	-0.12	-0.396	-0.154	0.287	-0.612	0.241
1597	PFLU_RS09570	ornithine cyclodeaminase family protein	PFLU1940	-0.081	0.041	-0.078	0.1	0.213	-0.194	0.174	-0.009	0.039	0.101	0.026	-0.121	-0.086	-0.096	0.119	0.195	0.177	-0.19	-0.198	-0.216	-0.069	-0.163	-0.026	-0.061	-0.386	-0.546	0.226	0.207
1598	PFLU_RS09575	FadR family transcriptional regulator	PFLU1941	0.125	-0.328	-0.584	-0.279	-0.519	-0.686	0.031	-1.422	-1.416	-0.971	-0.854	-1.096	-0.837	-0.17	-0.57	-0.512	-0.714	-0.392	-0.696	-0.831	-0.333	-0.731	-1.542	-1.323	-0.661	0.743	-1.193	-0.468
1599	PFLU_RS09580	FAD-dependent oxidoreductase	PFLU1942	0.038	-0.103	0.088	0.003	-0.043	-0.071	0.071	-0.039	0.081	-0.016	-0.027	-0.03	0.082	0.036	-0.059	-0.043	0.114	0.002	0.135	0.006	0.17	0.116	-0.035	0.074	0.527	0.515	-0.156	-0.12
1600	PFLU_RS09585	prolyl oligopeptidase family serine peptidase	PFLU1943	-0.038	0.048	0.026	0.013	-0.06	0.014	0.019	0.094	-0.042	-0.124	0.003	-0.065	0.015	-0.004	-0.101	0.066	-0.001	0.074	-0.056	0.008	0.057	0.033	-0.032	0.123	-0.149	-0.335	-0.084	-0.29
1601	PFLU_RS09590	Rieske 2Fe-2S domain-containing protein	PFLU1944	-0.386	-0.253	-0.245	-0.175	-0.009	-0.33	-0.032	-0.195	-0.284	-0.186	-0.393	-0.36	-0.293	-0.102	-0.084	-0.066	-0.144	-0.057	-0.404	0.021	-1.07	-0.225	-0.072	-0.125	-1.228	-0.039	-2.079	-0.736
1602	PFLU_RS09595	glyoxalase	PFLU1945	-0.015	-0.116	-0.112	-0.012	0.043	-0.159	-0.02	0.039	-0.002	-0.059	-0.133	0.009	-0.043	-0.04	-0.123	0.04	-0.099	-0.096	0.042	0.012	-0.046	-0.281	-0.121	-0.147	-0.181	0.946	0.874	0.075
1603	PFLU_RS09600	LysR family transcriptional regulator	PFLU1947	0.264	0.032	0.228	0.189	0.21	0.203	0.092	0.161	0.2	0.26	0.25	-0.053	-0.072	0.109	-0.087	0.399	0.243	0.01	0.309	-0.088	-0.085	0.136	-0.208	0.434	-0.043	-0.153	-0.39	-0.056
1604	PFLU_RS09605	SMP-30/gluconolactonase/LRE family protein	PFLU1948	0.009	-0.016	0.139	0.187	-0.146	-0.17	-0.095	0.105	0.123	-0.193	0.29	0.191	0.282	-0.02	-0.329	0.253	-0.056	-0.014	-0.085	-0.039	-0.26	-0.016	-0.467	-0.291	-1.889	-0.518	0.315	-0.343
1605	PFLU_RS09610	histidinol dehydrogenase	PFLU1949	-0.02	0.016	0.03	-0.076	0.033	-0.033	0.085	-0.043	-0.014	-0.07	-0.092	-0.042	0.224	-0.013	-0.056	-0.055	0.005	0.044	-0.09	-0.048	-0.144	-0.139	0.078	-0.024	0.02	0.07	-0.116	0.287
1606	PFLU_RS09615	SDR family oxidoreductase	PFLU1950	-0.088	-0.126	0.021	0.073	0.321	-0.38	0.034	0.269	0.015	-0.301	0.014	0.122	0.192	0.134	-0.26	0.086	0.324	0.164	0.239	0.305	0.132	-0.307	-0.794	-0.606	-0.936	-0.083	0.135	-0.639
1607	PFLU_RS09620	2-keto-4-pentenoate hydratase	PFLU1951	-0.207	0.05	0.009	0.289	-0.001	-0.038	0.201	-0.282	-0.02	-0.081	-0.095	0.141	-0.139	-0.118	0.062	-0.074	0.173	-0.098	0.052	-0.347	-0.504	-0.901	0.093	-0.161	0.843	0.126	0.952	0.212
1608	PFLU_RS09625	NAD-dependent epimerase/dehydratase family protein	PFLU1952	-0.166	0.094	-0.136	0.235	0.365	0.183	-0.126	0.049	0.028	0.038	-0.341	-0.131	0.374	0.056	0.149	-0.133	0.361	0.154	0.494	0.303	-0.604	0.003	-0.688	0.044	-1.162	1.518	-2.761	-0.573
1609	PFLU_RS09630	MFS transporter	PFLU1953	0.179	0.057	-0.05	-0.156	0.103	-0.058	0.017	-0.061	0.118	0.001	0.065	0.053	-0.079	0.163	-0.049	0.08	0.071	0.077	-0.017	0.19	-0.049	-0.043	-0.188	-0.001	-0.221	-0.47	-0.322	-1.163
1610	PFLU_RS09635	SDR family oxidoreductase	PFLU1954	-0.015	-0.325	-0.107	-0.347	-0.203	0.005	-0.036	0.178	-0.146	-0.392	-0.068	-0.214	0.079	-0.247	-0.2	0.004	-0.481	-0.169	0.079	0.017	-0.106	-0.15	-0.626	-0.657	-0.152	-2.74	-2.391	0.176
1611	PFLU_RS09640	hypothetical protein	PFLU1955	-0.113	-0.09	-0.033	-0.151	0.057	-0.13	0.06	-0.007	-0.035	-0.117	-0.085	-0.078	-0.044	0.018	0.085	-0.107	0.011	0.017	-0.037	0.082	-0.009	-0.113	-0.091	-0.084	-0.123	0.047	0.016	0.091
1612	PFLU_RS09650	FadR family transcriptional regulator	PFLU1958	0.146	0.222	0.267	-0.129	-0.029	-0.062	-0.064	0.139	-0.032	-0.003	-0.013	0.097	-0.11	0.149	-0.015	0.159	0.176	-0.025	-0.372	-0.14	-0.037	0.337	0.039	-0.011	0.948	-0.554	0.623	-0.004
1613	PFLU_RS09655	IS1182 family transposase		-0.059	-0.234	-0.198	-0.185	-0.089	-0.115	-0.055	-0.058	-0.052	-0.048	-0.298	-0.063	-0.14	-0.132	-0.125	-0.067	0.001	-0.163	-0.112	-0.16	-0.209	-0.069	0.041	-0.017	-0.324	0.558	-0.559	0.076
1614	PFLU_RS09660	TIGR03747 family integrating conjugative element membrane protein	PFLU1960	-0.239	-0.044	0.07	-0.247	-0.092	0.142	-0.109	-0.208	-0.086	-0.047	-0.026	-0.114	-0.155	-0.093	-0.088	0.029	-0.014	-0.139	-0.025	-0.275	-0.059	0.137	-0.354	-0.39	0.48	0.07	-0.625	0.301
1615	PFLU_RS09665	type IV conjugative transfer system coupling protein TraD	PFLU1961	-0.061	-0.083	0.044	0.024	0.093	0.043	-0.022	0.083	-0.096	-0.073	-0.046	-0.029	-0.016	-0.106	-0.095	-0.075	0.004	0.024	0.079	-0.1	-0.032	-0.066	-0.111	-0.02	-0.141	-0.364	-0.181	-0.339
1616	PFLU_RS09670	integrating conjugative element protein	PFLU1962	0	0.041	-0.014	-0.229	-0.362	-0.097	-1.371	-0.047	0.551	0.041	0.112	-0.388	-0.474	0.286	-0.689	0.039	0.251	0.353	-0.091	0.299	0.544	-0.998	0.705	-0.456	-1.488	-1.963	-1.083	-1.747
1617	PFLU_RS09675	hypothetical protein	PFLU1963	-0.023	-0.031	-0.229	-0.121	0.501	0.299	0.192	0.447	0.045	0.039	0.013	0.07	0.07	-0.012	0.189	-0.112	0.295	0.137	0.358	0.1	-0.214	-1.03	-0.921	-0.625	-0.129	-1.165	-0.401	-0.051
1618	PFLU_RS09680	TIGR03759 family integrating conjugative element protein	PFLU1964	-0.285	-0.014	-0.073	-0.109	-0.025	-0.085	-0.042	-0.164	0.212	0.033	-0.122	-0.039	-0.045	-0.178	0.03	-0.024	-0.207	-0.091	-0.063	0.005	-0.13	-0.541	-0.466	-0.2	-0.708	-1.001	0.333	-0.309
1619	PFLU_RS09685	hypothetical protein	PFLU1965	0.149	0.163	0.021	0.313	-0.225	0.3	-0.034	0.249	0.445	-0.18	0.348	0.016	0.262	0.309	0.171	0.06	0.125	-0.096	0.611	0.352	0.397	1.05	0.247	-0.362	-0.222	2.254	0.353	-0.444
1620	PFLU_RS09690	pili assembly chaperone		0.119	-0.076	0.135	-0.149	0.079	-0.379	-0.233	0.151	0.059	-0.17	-0.096	-0.165	-0.026	-0.003	-0.021	-0.002	0.071	0.146	-0.171	-0.308	-0.02	0.427	0.147	0.213	-0.006	-2.21	0.48	0.323
1621	PFLU_RS09695	ABC transporter substrate-binding protein		0.095	-0.077	-0.187	-0.223	-0.026	-0.16	-0.132	-0.014	-0.134	-0.108	-0.117	-0.095	-0.025	-0.021	-0.114	-0.193	0.081	0.129	0.119	-0.332	0.275	-0.538	-0.175	0.496	-0.778	0.252	-0.386	-0.112
1622	PFLU_RS09700	DNA repair protein RadC	PFLU1968	0.124	-0.276	-0.008	0.024	-0.104	-0.126	-0.426	-0.012	-0.055	-0.206	0.015	-0.323	-0.336	0.146	-0.205	-0.031	-0.193	-0.019	0.152	-0.425	0.323	-0.428	0.24	-0.223	0.493	-0.011	-0.969	-0.874
1623	PFLU_RS09705	hypothetical protein		-0.026	0.088	-0.202	-0.027	0.061	-0.02	-0.438	0.178	0.154	0.052	-0.174	0.145	0.27	-0.214	0.004	-0.43	0.019	-0.008	-0.2	-1.053	-0.021	-0.617	-0.031	0.125	-0.629	-1.406	-0.175	-1.6
1624	PFLU_RS09710	DUF3577 domain-containing protein	PFLU1970	0.066	-0.056	0.245	0.088	0.364	-0.028	0.401	-0.018	0.056	0.078	-0.09	0.259	0.174	-0.006	-0.055	-0.315	-0.037	0.069	-0.3	0.163	0.162	0.466	-0.392	0.558	0.137	0.808	-2.483	0.032
1625	PFLU_RS09715	DNA topoisomerase III	PFLU1972	0.122	0.08	-0.001	0.028	0.01	0.242	-0.013	0.118	0.191	-0.11	-0.143	0.117	0.037	0.187	0.103	-0.09	0.01	0.235	0.128	-0.037	-0.156	-0.207	0.08	0.148	0.121	-1.519	0.035	-0.29
1626	PFLU_RS09720	single-stranded DNA-binding protein	PFLU1973	0.153	-0.468	0.263	-1.069	-0.248	-0.67	0.222	-0.603	-0.858	0.152	0.206	-0.28	-0.129	-0.412	0.132	0.152	-0.293	0.634	-0.195	0.362	0.461	-1.32	-0.285	-0.294	-2.782	-0.591	-1.094	-1.407
1627	PFLU_RS09725	DUF3158 family protein	PFLU1974	0.081	-0.178	-0.138	-0.122	0.007	-0.386	0.228	-0.048	-0.315	0.031	-0.055	0.196	-0.154	0.177	-0.029	-0.101	-0.027	-0.125	-0.315	0.047	-0.139	-0.173	0.206	0.698	-1.23	-0.057	-1.498	0.733
1628	PFLU_RS09730	TIGR03761 family integrating conjugative element protein	PFLU1975	-0.4	-0.078	-0.377	0.016	-0.317	0.107	-0.121	-0.151	0.107	-0.042	-0.087	-0.427	-0.116	0.172	-0.15	0.089	-0.035	-0.198	-0.205	-0.503	-0.149	0.122	0.072	0.006	-0.341	-0.256	1.298	-3.057
1629	PFLU_RS09735	hypothetical protein	PFLU1976	0.147	0.171	0.233	0.167	0.211	0.326	0.187	0.254	0.122	0.014	0.077	0.062	0.212	0.136	0.022	0.201	0.123	0.241	0.07	0.336	0.382	0.45	0.025	0.522	-0.118	0.782	0.245	-0.561
1630	PFLU_RS09740	DUF2857 domain-containing protein	PFLU1977	0.228	0.007	0.078	-0.001	-0.323	0.069	0.009	-0.05	-0.12	0.112	-0.141	-0.082	-0.105	0.205	0.094	-0.141	-0.002	0.086	0.234	0.188	0.016	0.068	-0.215	0.117	-0.217	0.179	-0.055	-0.703
1631	PFLU_RS09745	chromosome partitioning protein ParB	PFLU1978	0.092	0.037	-0.053	0.06	0.083	0.094	0.041	-0.089	0.127	-0.032	0.223	-0.016	-0.025	0.006	-0.078	0.153	-0.143	-0.052	0.073	-0.026	0.019	-0.234	-0.28	0.258	-0.372	0.113	0.556	-0.464
1632	PFLU_RS09755	ParA family protein	PFLU1980	0.117	-0.096	-0.053	-0.187	0.074	0.042	-0.079	0.226	-0.024	-0.147	0.004	0.035	-0.094	-0.169	-0.002	-0.123	-0.071	-0.002	-0.012	-0.093	-0.104	0.148	-0.223	0.15	0.055	-0.485	0.326	0.004
1633	PFLU_RS09760	AlpA family phage regulatory protein	PFLU1981	-0.192	0.084	-0.027	-0.245	-0.111	-0.334	-0.104	-0.217	-0.051	-0.161	-0.257	0.251	-0.061	-0.095	0.058	-0.361	0.002	-0.226	0.013	0.079	0.128	-0.691	0.122	0.047	-1.031	-0.223	0.45	1.36
1634	PFLU_RS09765	hypothetical protein	PFLU1982	0.131	0.062	0.235	0.141	0.231	0.173	0.161	0.203	0.015	-0.058	0.119	0.15	-0.022	0.171	0.057	0.374	0.198	0.041	0.319	0.206	0.016	0.439	-0.265	0.397	-0.244	-0.281	0.163	-0.017
1635	PFLU_RS09770	hypothetical protein	PFLU1983	-0.07	-0.074	-0.042	0.018	-0.005	0.201	0.052	0.086	-0.115	0.032	-0.03	-0.042	-0.023	0.101	-0.194	-0.124	-0.07	-0.007	0.036	0.153	-0.241	-0.356	-0.12	-0.106	-0.064	0.386	-0.204	0.337
1636	PFLU_RS09775	NADH:flavin oxidoreductase	PFLU1984	0.031	0.173	0.086	-0.011	-0.048	-0.083	0.02	0.04	-0.069	0.104	-0.024	-0.009	-0.005	0.066	0.127	0.058	0.052	0.008	0.039	-0.051	0.186	-0.299	-0.125	0.046	0.094	0.127	-0.367	0.256
1637	PFLU_RS09780	LysR family transcriptional regulator	PFLU1985	0.022	0.023	-0.011	0.013	0.014	0.037	0.048	-0.028	-0.02	0	0.066	0.026	0.04	-0.084	-0.065	-0.037	0.019	-0.103	0.066	-0.068	0.025	-0.014	0.016	0.126	0.056	-0.117	0.038	-0.051
1638	PFLU_RS09795	GTP-binding protein	PFLU1987	0.113	0.044	-0.051	0.082	0.004	0.018	0.108	-0.004	-0.088	0.096	0.113	-0.153	0.076	-0.013	0.126	-0.029	-0.015	0.031	0.025	0.006	0.245	0.059	-0.089	-0.015	-0.042	0.535	-0.153	0.272
1639	PFLU_RS09800	hypothetical protein	PFLU1987A	-0.053	0.01	0.013	-0.068	0.045	-0.081	-0.184	-0.143	-0.038	-0.041	0.059	0.019	-0.108	0.09	-0.06	0.113	0.128	0.098	-0.017	-0.023	-0.214	-0.305	0.141	-0.141	-0.045	0.147	1.058	0.066
1640	PFLU_RS09805	SDR family oxidoreductase	PFLU1988	0.012	-0.228	-0.034	-0.045	0.039	0.021	0.053	-0.035	0.042	-0.136	-0.158	-0.069	0.102	0.087	0.111	-0.03	-0.031	-0.082	0.028	-0.124	-0.052	-0.242	-0.171	-0.444	-0.317	0.08	0.083	-0.24
1641	PFLU_RS09810	SDR family oxidoreductase	PFLU1989	0.056	0.087	0.116	0.174	-0.075	-0.005	0.029	0.013	0.097	-0.085	0.008	0.036	0.069	0.018	-0.118	-0.075	-0.028	0.076	-0.017	-0.05	-0.01	-0.046	0.032	0.078	0.124	-0.041	-0.422	-0.241
1642	PFLU_RS09815	MFS transporter	PFLU1990	0.004	0.027	-0.005	-0.088	0.06	0.003	0.089	-0.013	0.004	-0.018	0.003	-0.018	-0.04	-0.003	0.005	-0.012	0.023	-0.091	-0.122	0.013	0.143	-0.15	-0.006	0.115	0.094	-0.619	0.277	-0.107
1643	PFLU_RS09820	polysaccharide deacetylase	PFLU1991	0.1	0.033	-0.059	-0.013	-0.049	-0.033	-0.103	0.058	0.055	-0.004	0.026	0.016	0.124	-0.01	0.086	0.01	0.172	0.132	0.253	0.11	0.105	0.003	0.029	-0.111	-0.04	-0.099	0.941	0.066
1644	PFLU_RS09825	amidase	PFLU1992	0.07	-0.006	0.068	0.07	-0.094	0.028	0.034	0.128	0.087	0.048	-0.027	0.16	-0.024	0.108	-0.052	0.002	0.046	0.054	0.077	0.16	0.122	0.1	-0.018	0.003	-0.121	-0.099	-0.077	-0.041
1645	PFLU_RS09830	GntR family transcriptional regulator	PFLU1993	-0.065	-0.073	0.002	-0.042	0.081	0.01	-0.056	0.1	-0.012	-0.014	0.01	0.132	0.114	0.041	0.086	0.169	0.174	0.241	0.301	0.306	-0.313	-0.276	-0.282	-0.077	-0.038	0.603	0.653	-0.009
1646	PFLU_RS09835	LysR family transcriptional regulator	PFLU1994	0.006	-0.061	-0.005	0.03	-0.146	-0.053	-0.045	0.136	0.004	0.005	-0.032	-0.105	0.057	0.049	-0.147	0.008	0.146	-0.014	-0.035	-0.141	0.079	-0.078	-0.132	0.139	-0.371	-0.34	-0.603	-0.232
1647	PFLU_RS09840	5-oxoprolinase subunit PxpA	PFLU1995	-0.013	-0.064	0.097	0.031	-0.075	0.04	-0.167	-0.116	-0.16	-0.155	-0.057	0.041	0.102	-0.176	-0.194	-0.098	-0.022	0.206	-0.116	0.014	-0.182	-0.084	-0.394	-0.615	-0.083	0.119	0.28	0.267
1648	PFLU_RS09845	biotin carboxyl carrier domain-containing protein	PFLU1996	0.008	0.239	-0.046	0.12	0.579	-0.388	-0.199	0.393	-0.603	0.274	0.004	-0.846	-0.19	0.017	-0.235	-0.073	-0.281	0.241	-0.048	-0.75	-0.156	-0.557	-0.351	0.196	0.088	-2.164	-1.062	-2
1649	PFLU_RS09850	acetyl-CoA carboxylase biotin carboxylase subunit	PFLU1997	-0.002	0.01	0.007	-0.051	-0.039	0.017	0.072	0.046	-0.038	0.024	-0.03	-0.035	0.067	0.008	-0.017	0.047	0.151	-0.068	0.128	0.056	0.074	-0.184	-0.155	0.063	-0.221	-0.13	-0.296	-0.306
1650	PFLU_RS09855	allophanate hydrolase subunit 1	PFLU1998	-0.045	-0.163	-0.001	-0.106	0.102	0.059	-0.063	0.092	-0.016	-0.088	-0.025	0.113	-0.024	0.01	-0.038	-0.017	0.056	0.068	0.132	0.143	-0.259	0.095	-0.052	-0.072	0.041	0.374	-0.888	-0.173
1651	PFLU_RS09860	biotin-dependent carboxyltransferase	PFLU1999	0.068	0.144	0.094	0.223	0.084	0.209	0.026	0.248	0.362	0.241	0.21	0.166	0.067	0.28	0.275	0.152	0.08	0.236	0.192	0.075	-0.045	0.099	-0.388	0.093	0.557	1.039	0.78	0.535
1652	PFLU_RS09865	allantoin permease	PFLU2000	-0.011	0.038	-0.035	-0.08	-0.149	-0.148	-0.008	0.015	-0.07	-0.097	-0.228	-0.027	-0.06	-0.058	-0.085	-0.035	0.03	0.062	-0.02	-0.125	-0.144	-0.014	-0.217	-0.256	0.175	0.188	0.414	-0.019
1653	PFLU_RS09870	hypothetical protein	PFLU2001	0.092	0.058	0.076	0.066	-0.069	0.037	0.028	-0.005	-0.007	0.034	-0.066	0	0.029	0.092	-0.017	0.101	0.049	0.097	0.104	-0.03	0.131	0.058	-0.089	-0.011	0.048	-0.031	0.388	0.107
1654	PFLU_RS09875	PAS domain-containing protein	PFLU2002	-0.04	-0.083	0.076	-0.035	-0.071	-0.067	-0.024	-0.082	-0.057	-0.091	-0.022	-0.118	-0.035	-0.103	-0.02	0.011	0.029	-0.082	-0.067	0.005	-0.214	-0.128	-0.215	-0.112	-0.285	-0.087	0.233	0.068
1655	PFLU_RS09880	short-chain fatty acid transporter		0.106	0.141	0.074	-0.002	0.14	0.186	0.171	-0.116	-0.061	0.155	0.3	0.057	0.452	-0.072	0.14	0.011	0.125	0.131	-0.056	-0.412	0.403	0.269	0.44	0.149	0.139	-0.711	0.215	-0.518
1656	PFLU_RS09885	threonine synthase	PFLU2009	0.091	0	-0.272	-0.193	-0.904	-0.12	-0.172	-0.511	-0.438	-0.368	-0.333	-0.375	-0.415	-0.543	-0.341	-0.517	-0.105	0.103	-0.1	-0.576	-0.742	-1.78	-0.996	-0.608	-0.985	-1.251	-0.638	-1.753
1657	PFLU_RS09890	homoserine dehydrogenase	PFLU2011	0.115	-0.076	0.046	-0.008	0.076	0.147	0.055	-0.081	-0.094	-0.071	0.174	-0.165	0.167	-0.037	0.123	-0.188	0.154	-0.157	0.106	0.139	-0.388	0.177	0.069	-0.452	-1.48	0.327	-0.345	-0.227
1658	PFLU_RS09895	aldehyde dehydrogenase family protein	PFLU2012	0.002	0.068	0.007	0.012	0.042	0.068	-0.035	0.139	0.042	-0.028	0.051	0.087	-0.042	0.025	-0.148	0.093	0.249	0.049	0.187	0.187	-0.157	0.146	-0.002	-0.192	0.419	-0.257	0.016	0.237
1659	PFLU_RS09900	amino acid permease	PFLU2013	-0.122	0.176	0.087	-0.477	0.283	0.079	0.237	0.331	0.121	-0.108	0.199	-0.243	-0.023	0.174	0.054	-0.107	-0.084	0.13	-0.128	-0.244	0.04	-0.114	-0.171	0.203	0.231	0.667	-0.428	-0.58
1660	PFLU_RS09905	LysR family transcriptional regulator	PFLU2014	-0.045	0.093	-0.116	0.023	-0.149	0.093	0.067	-0.035	-0.047	0.067	-0.016	0.148	-0.172	0.086	0.027	-0.127	-0.158	-0.051	-0.004	0.138	0.229	-0.094	-0.24	0.067	0.495	-0.131	0.342	0.289
1661	PFLU_RS09910	MFS transporter	PFLU2015	0.15	0.007	0.188	-0.132	0.036	0.066	-0.15	0.017	0.207	-0.022	0.135	0.023	0.073	0.119	-0.077	-0.064	0.046	0.029	0.151	-0.128	0.183	0.019	0.052	0.206	0.1	-0.945	-0.588	0.071
1662	PFLU_RS09915	M81 family metallopeptidase	PFLU2016	-0.021	0	-0.073	-0.076	-0.059	-0.001	0.021	0.088	0.012	-0.007	-0.121	-0.015	-0.131	0.027	0.074	-0.015	0.006	0.046	0.021	0.082	0.09	-0.094	-0.021	0.131	-0.092	-0.077	0.181	0.032
[truncated: 3,733 more rows]
