# Supplementary material for: Phenylpropanoid methyl esterase unlocks catabolism of aromatic biological nitrification inhibitors
Source: ISME J. 2025 Nov 13;19(1):wraf251. doi: 10.1093/ismejo/wraf251 (PMC12642758; doi:10.1093/ismejo/wraf251)
Supplement: Supplemental_File_F2_wraf251 [file supplemental_file_f2_wraf251.zip]

Archive with 1 entries (1 files):
- Supplemental_File_F2_wraf251.csv
