# Supplementary material for: Phenylpropanoid methyl esterase unlocks catabolism of aromatic biological nitrification inhibitors
Source: ISME J. 2025 Nov 13;19(1):wraf251. doi: 10.1093/ismejo/wraf251 (PMC12642758; doi:10.1093/ismejo/wraf251)
Supplement: Supplemental_File_F2_wraf251 [file supplemental_file_f2_wraf251.zip › Supplemental_File_F2_wraf251.csv]

	ref_seq_locus_tag	PFLU_tag	baseMean	log2FoldChange	lfcSE	stat	pvalue	padj
1	PFLU_RS00005	PFLU0001	1869.55884	-0.674858704	0.07869604	-8.575510327	9.86e-18	2.32e-16
2	PFLU_RS00010	PFLU0002	1762.297342	-0.052106408	0.070220412	-0.742040766	0.458062637	0.599525328
3	PFLU_RS00015	PFLU0003	385.199545	-0.610112056	0.120911589	-5.045935295	4.51e-07	2.91e-06
4	PFLU_RS00020	PFLU0004	4319.073391	-0.462347762	0.107523769	-4.299958683	1.71e-05	8.31e-05
5	PFLU_RS00025	PFLU0005	332.0893327	0.225406272	0.118675976	1.899342059	0.057519516	0.115578399
6	PFLU_RS00030	PFLU0006	44.66460059	-0.013384034	0.23307542	-0.057423619	0.954207749	0.97517399
7	PFLU_RS00035	PFLU0007	205.4667807	0.159705451	0.128269487	1.245077493	0.213103266	0.336390318
8	PFLU_RS00040	PFLU0008	355.5007895	-0.565542688	0.1064797	-5.311272371	1.09e-07	7.9e-07
9	PFLU_RS00045	PFLU0009	272.2229704	-0.434556627	0.166857647	-2.604355487	0.009204723	0.024415711
10	PFLU_RS00050	PFLU0010	2617.426571	-0.404740645	0.084030301	-4.816603536	1.46e-06	8.58e-06
11	PFLU_RS00055	PFLU0011	944.409701	-0.410363298	0.130648039	-3.140983226	0.001683817	0.005408405
12	PFLU_RS00060	PFLU0012	118.8120015	-0.400781322	0.194475199	-2.060835136	0.039318771	0.08425451
13	PFLU_RS00065	PFLU0013	489.5030621	-0.414407014	0.089632196	-4.623416926	3.77e-06	2.06e-05
14	PFLU_RS00070	PFLU0014	6.174133197	-1.087888462	0.637268467	-1.70711171	0.087801291	0.164575991
15	PFLU_RS00075	PFLU0015	376.9268319	-0.469252852	0.113232841	-4.144140922	3.41e-05	0.000155276
16	PFLU_RS00080	PFLU0016	259.7674739	-0.821469744	0.137953955	-5.954666145	2.61e-09	2.44e-08
17	PFLU_RS00085	PFLU0017	179.8693426	-0.834908869	0.143616005	-5.813480657	6.12e-09	5.41e-08
18	PFLU_RS00090	PFLU0018	737.7246669	-0.320445067	0.147048217	-2.179183622	0.02931803	0.066056395
19	PFLU_RS00095	PFLU0019	39.24695667	0.868401	0.295466806	2.939081421	0.003291866	0.009836253
20	PFLU_RS00100	PFLU0020	173.981543	1.362818624	0.168942376	8.066766043	7.22e-16	1.44e-14
21	PFLU_RS00105	PFLU0021	187.496601	-0.014843309	0.138514657	-0.107160563	0.914661601	0.951286116
22	PFLU_RS00110	PFLU0022	625.6907515	0.425178181	0.082942455	5.126182755	2.96e-07	1.96e-06
23	PFLU_RS00115	PFLU0023	956.9747349	-0.989645221	0.242606379	-4.079221765	4.52e-05	0.000201576
24	PFLU_RS00120	PFLU0024	344.1910336	-0.845987184	0.228252208	-3.706370212	0.000210251	0.000827217
25	PFLU_RS00125	PFLU0025	88.36202113	-0.412081062	0.177529977	-2.321191431	0.020276514	0.048702597
26	PFLU_RS00130	PFLU0026	49.29924015	0.333868692	0.237685075	1.404668307	0.160119934	0.269637835
27	PFLU_RS00135	PFLU0027	57.48030713	-0.556666494	0.214124565	-2.599732041	0.009329658	0.024716635
28	PFLU_RS00140	PFLU0028	47.1560547	-0.228794478	0.195659122	-1.169352472	0.24226165	0.371471991
29	PFLU_RS00145	PFLU0029	67.42078631	-0.25583712	0.274747259	-0.931172602	0.351764288	0.49324275
30	PFLU_RS00150	PFLU0030	132.059455	-0.366513508	0.196224901	-1.867823632	0.061786658	0.122309452
31	PFLU_RS00155	PFLU0031	27.18785463	-0.450149069	0.271295521	-1.659257285	0.097063959	0.178317132
32	PFLU_RS00160	PFLU0032	185.8289433	-0.537001994	0.151532915	-3.5437977	0.000394408	0.001466367
33	PFLU_RS00165	PFLU0033	58.64468136	-0.395699202	0.233421736	-1.695211465	0.090035313	0.16813317
34	PFLU_RS00170	PFLU0034	336.5087184	-0.951565717	0.253692738	-3.750859105	0.00017623	0.00070211
35	PFLU_RS00175	PFLU0035	758.4539082	-1.502075249	0.117952581	-12.73456876	3.8e-37	2.62e-35
36	PFLU_RS00180	PFLU0036	1769.385793	-1.691413403	0.123630964	-13.68114714	1.32e-42	1.11e-40
37	PFLU_RS00185	PFLU0037	135.1366935	-0.086348047	0.233641689	-0.369574657	0.711699437	0.812623222
38	PFLU_RS00190	PFLU0038	3627.2578	2.705301338	0.23438943	11.54190843	8.11e-31	4.38e-29
39	PFLU_RS00195	PFLU0039	808.6912071	2.645930754	0.263022876	10.05969819	8.33e-24	3.16e-22
40	PFLU_RS00200	PFLU0040	341.6673485	2.093218725	0.259925674	8.05314341	8.07e-16	1.6e-14
41	PFLU_RS00205	PFLU0041	941.1943068	1.077068466	0.285433367	3.77344975	0.000161006	0.000645745
42	PFLU_RS00210	PFLU0042	3189.89319	2.62479156	0.193890312	13.53750754	9.39e-42	7.22e-40
43	PFLU_RS00215	PFLU0043	175.0792844	0.381097922	0.187618976	2.031233357	0.042231328	0.089252543
44	PFLU_RS00220	PFLU0044	112.5047957	0.160509784	0.182080532	0.881531827	0.378030035	0.521181115
45	PFLU_RS00225	PFLU0045	183.6748997	-0.592969638	0.136565431	-4.34201858	1.41e-05	6.97e-05
46	PFLU_RS00230	PFLU0046	89.88400284	-0.175150052	0.208232821	-0.841126056	0.400277319	0.543239972
47	PFLU_RS00235	PFLU0047	194.4709513	-0.461473684	0.140442041	-3.285865704	0.001016695	0.003462071
48	PFLU_RS00240	PFLU0048	1658.252443	-0.270674818	0.149502265	-1.810506469	0.070217282	0.136256045
49	PFLU_RS00245	PFLU0049	106.0962669	-0.135640608	0.201069729	-0.67459487	0.499933193	0.639982752
50	PFLU_RS00250	PFLU0050	28.82260952	-1.419603252	0.371664451	-3.819583095	0.000133677	0.000545251
51	PFLU_RS00255	PFLU0051	94.02605839	-1.456149546	0.268331748	-5.426676322	5.74e-08	4.34e-07
52	PFLU_RS00260	PFLU0052	151.6188637	-1.92484455	0.353638228	-5.442976461	5.24e-08	3.98e-07
53	PFLU_RS00265	PFLU0053	117.6978153	-1.102274896	0.274500216	-4.01557023	5.93e-05	0.000259718
54	PFLU_RS00270	PFLU0054	83.70043355	-0.866449524	0.219978988	-3.938783108	8.19e-05	0.000346527
55	PFLU_RS00275	PFLU0055	699.1379897	0.208429758	0.092651727	2.24960468	0.024474051	0.056938467
56	PFLU_RS00280	PFLU0056	96.75068606	-0.134289135	0.196421197	-0.683679444	0.494177607	0.634917696
57	PFLU_RS00285	PFLU0057	353.4634596	0.412979862	0.124302754	3.322370985	0.000892559	0.003084883
58	PFLU_RS00290	PFLU0058	1645.796968	2.784680712	0.196859446	14.14552753	1.99e-45	1.81e-43
59	PFLU_RS00295	PFLU0059	1799.915087	2.064113115	0.16140239	12.78861555	1.9e-37	1.32e-35
60	PFLU_RS00300	PFLU0060	303.842183	2.357621588	0.287817807	8.191368059	2.58e-16	5.36e-15
61	PFLU_RS00305	PFLU0061	565.588491	2.397015964	0.240300276	9.975086203	1.96e-23	7.3e-22
62	PFLU_RS00310	PFLU0062	18.32970553	2.18473077	1.113523565	1.961997787	0.049762742	0.102427599
63	PFLU_RS00315	PFLU0063	141.4692338	1.791644057	0.319461523	5.608325028	2.04e-08	1.65e-07
64	PFLU_RS00320	PFLU0064	135.6924751	2.456455821	0.293080908	8.381493813	5.23e-17	1.15e-15
65	PFLU_RS00325	PFLU0065	228.8042839	2.712840578	0.28230346	9.609661086	7.28e-22	2.43e-20
66	PFLU_RS00330	PFLU0066	200.2500381	1.568362659	0.219329047	7.150729364	8.63e-13	1.29e-11
67	PFLU_RS00335	PFLU0067	241.8869414	0.0371939	0.158563073	0.234568483	0.814543674	0.883772521
68	PFLU_RS00340	PFLU0068	2183.106795	-0.605975878	0.109966959	-5.510526828	3.58e-08	2.78e-07
69	PFLU_RS00345	PFLU0069	120.8290168	-0.843506389	0.17894415	-4.713796958	2.43e-06	1.37e-05
70	PFLU_RS00350	PFLU0070	418.4812561	-0.860600068	0.134140204	-6.415675878	1.4e-10	1.58e-09
71	PFLU_RS00355	PFLU0071	1669.669178	3.234187335	0.373244064	8.665073728	4.51e-18	1.1e-16
72	PFLU_RS00360	PFLU0072	492.7171836	-0.125508141	0.138281834	-0.907625663	0.364076031	0.507305199
73	PFLU_RS00365	PFLU0073	142.5087746	-0.527380497	0.15434387	-3.416918963	0.000633341	0.00224988
74	PFLU_RS00370	PFLU0074	308.5780449	-0.440076769	0.137945371	-3.19022499	0.001421621	0.004666151
75	PFLU_RS00375	PFLU0075	213.1145834	-0.366772139	0.206006539	-1.78039076	0.075012033	0.143930987
76	PFLU_RS00380	PFLU0076	259.0787404	-0.456021536	0.195363602	-2.334219541	0.019584229	0.047209874
77	PFLU_RS00385	PFLU0077	364.2301895	-0.550120853	0.118284716	-4.650819406	3.31e-06	1.82e-05
78	PFLU_RS00390	PFLU0078	1244.374997	-0.471021947	0.227998558	-2.065898797	0.038838036	0.083462829
79	PFLU_RS00395	PFLU0079	1220.643399	-0.092842768	0.063072077	-1.472010638	0.141018005	0.243568081
80	PFLU_RS00400	PFLU0080	386.4028518	-0.783467078	0.182872687	-4.284221382	1.83e-05	8.82e-05
81	PFLU_RS00405	PFLU0081	68.93754936	-0.531752704	0.259871432	-2.046214549	0.040735267	0.086578675
82	PFLU_RS00410	PFLU0082	884.4820389	-0.471795869	0.359158165	-1.313615881	0.188975502	0.306940306
83	PFLU_RS00415	PFLU0083	2478.214229	0.612737289	0.350465006	1.748355123	0.080402554	0.152614781
84	PFLU_RS00420	PFLU0084	986.9771461	0.353670125	0.28175311	1.255248348	0.209388619	0.33166096
85	PFLU_RS00425	PFLU0085	822.3232588	0.175372485	0.20654817	0.849063371	0.395846031	0.53929977
86	PFLU_RS00430	PFLU0086	108.5088641	0.433277223	0.221480811	1.95627432	0.050432848	0.103593662
87	PFLU_RS00435	PFLU0087	682.1943321	0.609531593	0.126564904	4.815960619	1.46e-06	8.6e-06
88	PFLU_RS00440	PFLU0088	1786.376025	0.777151751	0.123140908	6.311076971	2.77e-10	2.99e-09
89	PFLU_RS00445	PFLU0089	300.0711892	1.810787118	0.374909489	4.829931408	1.37e-06	8.08e-06
90	PFLU_RS00455	PFLU0091	2259.381834	1.696170345	0.398880579	4.252326218	2.12e-05	0.000100187
91	PFLU_RS00460	PFLU0093	494.1738663	-1.226404658	0.162445102	-7.54965613	4.36e-14	7.55e-13
92	PFLU_RS00465	PFLU0094	249.0292125	-0.468746368	0.128124551	-3.658521063	0.000253675	0.000983872
93	PFLU_RS00470	PFLU0095	74.47763405	0.2290018	0.195956936	1.168633295	0.242551408	0.371726295
94	PFLU_RS00475	PFLU0096	119.0703292	0.275726951	0.180613834	1.526610362	0.126857929	0.2235382
95	PFLU_RS00480	PFLU0097	133.8147019	-0.138646886	0.190336516	-0.728430303	0.466350219	0.607095099
96	PFLU_RS00485	PFLU0098	122.8908636	-0.548477612	0.163929257	-3.34581894	0.000820399	0.00286519
97	PFLU_RS00490	PFLU0099	149.6546663	-0.278378621	0.173469552	-1.604769354	0.108544573	0.196342308
98	PFLU_RS00495	PFLU0100	254.5361199	0.680444848	0.170352099	3.994343788	6.49e-05	0.000281651
99	PFLU_RS00500	PFLU0101	396.2658933	0.03177264	0.113360359	0.280279987	0.779262704	0.861222365
100	PFLU_RS00505	PFLU0102	1195.315383	-0.265961083	0.13073773	-2.034310085	0.041920341	0.088657753
101	PFLU_RS00510	PFLU0103	107.2659533	-0.206647205	0.331142716	-0.624042732	0.532599522	0.669375184
102	PFLU_RS00515	PFLU0104	494.9828256	-0.444054896	0.228407478	-1.944134664	0.051879214	0.106164831
103	PFLU_RS00520	PFLU0105	289.6801627	-0.278561207	0.150898349	-1.846018912	0.064889459	0.127400771
104	PFLU_RS00525	PFLU0106	116.627591	-0.94935092	0.211330847	-4.492249632	7.05e-06	3.66e-05
105	PFLU_RS00530	PFLU0107	198.4457693	0.002865208	0.154395744	0.018557561	0.985194058	0.990642593
106	PFLU_RS00535	PFLU0109	392.0366827	-1.488059244	0.227856433	-6.530687872	6.55e-11	7.66e-10
107	PFLU_RS00540	PFLU0110	560.1084198	-1.812019924	0.325354964	-5.569363072	2.56e-08	2.04e-07
108	PFLU_RS00545	PFLU0111	863.7466544	-0.80054475	0.106406112	-7.52348461	5.33e-14	9.01e-13
109	PFLU_RS00550	PFLU0112	140.1800567	-1.110152305	0.16337335	-6.795186008	1.08e-11	1.42e-10
110	PFLU_RS00555	PFLU0113	713.4922955	-0.762545611	0.116114144	-6.567206942	5.13e-11	6.08e-10
111	PFLU_RS00560	PFLU0114	383.6559874	-0.156970354	0.17488319	-0.897572565	0.369413471	0.512599636
112	PFLU_RS00565	PFLU0115	208.4526115	0.906061226	0.15948926	5.681017171	1.34e-08	1.12e-07
113	PFLU_RS00570	PFLU0116	97.13653438	0.810801361	0.174636798	4.642786451	3.44e-06	1.89e-05
114	PFLU_RS00605	PFLU0117	512.6179551	0.304529969	0.320774061	0.949359709	0.342437695	0.483441452
115	PFLU_RS00610	PFLU0118	33.43638701	0.336450611	0.415810609	0.809143885	0.418432388	0.560400519
116	PFLU_RS00615	PFLU0119	111.3197166	-0.034198297	0.190000694	-0.179990377	0.857160123	0.910742117
117	PFLU_RS00620	PFLU0120	29.7236551	-0.508021058	0.302140204	-1.681408338	0.092683627	0.171954781
118	PFLU_RS00625	PFLU0121	20.40231903	-1.03651603	0.396040027	-2.617200183	0.008865433	0.023651667
119	PFLU_RS00630	PFLU0122	78.0912107	-0.333490505	0.183260445	-1.819762612	0.068795164	0.134016553
120	PFLU_RS00635	PFLU0123	112.372565	-0.631033718	0.27197822	-2.320162688	0.020332078	0.048782215
121	PFLU_RS00640	PFLU0124	136.4163999	-0.217899188	0.273835291	-0.795730846	0.426188494	0.568365662
122	PFLU_RS00645	PFLU0125	71.90826522	-0.3138781	0.291591332	-1.076431519	0.281734312	0.416972342
123	PFLU_RS00650	PFLU0126	41.10786785	-0.081381467	0.33040702	-0.246306713	0.805444814	0.87866707
124	PFLU_RS00655	PFLU0127	51.31266389	-0.542407625	0.240318628	-2.257035291	0.02400587	0.056023033
125	PFLU_RS00660	PFLU0128	72.06732182	-0.200666123	0.200479975	-1.00092851	0.316861372	0.455915643
126	PFLU_RS00665	PFLU0129	38.48208525	0.302242563	0.310240029	0.97422168	0.329946482	0.470456011
127	PFLU_RS00670	PFLU0130	36.23106038	0.257341605	0.263553283	0.976431036	0.328850908	0.46965325
128	PFLU_RS00675	PFLU0131	38.29824404	0.493928784	0.278075666	1.776238784	0.075693568	0.145053149
129	PFLU_RS00680	PFLU0132	54.69049804	-0.34589818	0.23217952	-1.489787644	0.136280081	0.236802921
130	PFLU_RS00685	PFLU0133	479.2453981	0.227088739	0.149387912	1.52012794	0.128478824	0.225665381
131	PFLU_RS00690	PFLU0134	167.5826072	-0.153735771	0.138833804	-1.10733673	0.26814837	0.401519894
132	PFLU_RS00695	PFLU0135	9.381811004	0.207574849	0.58800304	0.353016625	0.724075977	0.820389148
133	PFLU_RS00700	PFLU0136	112.8115672	1.920598787	0.26873506	7.146811402	8.88e-13	1.32e-11
134	PFLU_RS00705	PFLU0137	608.127825	1.984004596	0.26961377	7.358691638	1.86e-13	2.92e-12
135	PFLU_RS00710	PFLU0138	4.265649309	0.107578665	0.850818444	0.126441388	0.899382542	0.940612734
136	PFLU_RS00715	PFLU0139	682.780005	2.49379387	0.273058443	9.132820944	6.67e-20	1.87e-18
137	PFLU_RS00720	PFLU0140	1507.334994	2.814963479	0.248894736	11.30985543	1.17e-29	5.91e-28
138	PFLU_RS00725	PFLU0141	52.13542183	1.700926151	0.301056655	5.649854007	1.61e-08	1.33e-07
139	PFLU_RS00730	PFLU0142	1272.543736	0.205428644	0.100643919	2.04114312	0.041236603	0.087458332
140	PFLU_RS00735	PFLU0143	633.8245358	0.31143651	0.233662716	1.3328464	0.182582215	0.298868896
141	PFLU_RS00740	PFLU0144	351.9646484	0.396800537	0.244629565	1.62204653	0.104793386	0.190245178
142	PFLU_RS00745	PFLU0145	173.7637364	0.636320662	0.268318892	2.371508983	0.017715616	0.043191262
143	PFLU_RS00750	PFLU0146	68.79160785	0.354978655	0.316761382	1.12065004	0.262436856	0.394938835
144	PFLU_RS00755	PFLU0147	622.4479174	1.496966814	0.24328328	6.153184127	7.59e-10	7.79e-09
145	PFLU_RS00760	PFLU0148	4970.448481	1.454330815	0.167935627	8.660049349	4.72e-18	1.14e-16
146	PFLU_RS00765	PFLU0149	693.4476822	0.335609408	0.189920306	1.767106504	0.077210393	0.147582785
147	PFLU_RS00770	NA	156.4755863	-0.336337995	0.196579671	-1.710950036	0.087090337	0.163396504
148	PFLU_RS00775	PFLU0152	45.39415184	0.09207813	0.280470804	0.32829845	0.742686016	0.835002162
149	PFLU_RS00780	PFLU0153	24.10736816	-0.623382453	0.359811409	-1.732525535	0.083180035	0.157141124
150	PFLU_RS00785	NA	62.70468136	0.397806488	0.256104003	1.553300548	0.120351349	0.213767939
151	PFLU_RS00790	PFLU0155	59.63217732	0.291763919	0.270267871	1.079536081	0.280348818	0.415742192
152	PFLU_RS00795	NA	100.549449	0.369647774	0.204195272	1.810266076	0.070254535	0.136284258
153	PFLU_RS00800	NA	21.29281616	0.093960199	0.388071503	0.242120841	0.808686529	0.880282869
154	PFLU_RS00805	PFLU0159	178.1901758	-0.340298126	0.424864122	-0.800957549	0.423156222	0.564961578
155	PFLU_RS00810	PFLU0160	126.533352	-0.879439511	0.326224384	-2.6958117	0.007021735	0.019158894
156	PFLU_RS00815	PFLU0161	512.6311264	-0.6224662	0.129073202	-4.822582767	1.42e-06	8.34e-06
157	PFLU_RS00820	PFLU0162	1752.968561	-0.764676942	0.146180125	-5.231059563	1.69e-07	1.17e-06
158	PFLU_RS00825	PFLU0163	109.9552404	-0.725889888	0.263299513	-2.756897951	0.005835256	0.016337627
159	PFLU_RS00830	PFLU0164	964.4692924	-0.793453485	0.192477168	-4.122325234	3.75e-05	0.000169842
160	PFLU_RS00835	PFLU0165	99.15595704	-0.275150323	0.17435192	-1.578131882	0.114535315	0.204832158
161	PFLU_RS00840	PFLU0166	60.99413749	0.192744803	0.200796973	0.95989895	0.337106075	0.478051631
162	PFLU_RS00845	PFLU0167	37.87114038	0.493618638	0.240608815	2.051540119	0.040214377	0.08574494
163	PFLU_RS00850	NA	56.5996907	-0.352699118	0.343451907	-1.026924325	0.304456099	0.441881131
164	PFLU_RS00855	PFLU0170	961.4595765	0.869758881	0.164158281	5.298294278	1.17e-07	8.43e-07
165	PFLU_RS00860	PFLU0171	495.191712	0.900225417	0.164809867	5.462205829	4.7e-08	3.6e-07
166	PFLU_RS00865	PFLU0172	1262.532341	0.308867916	0.125238253	2.466242608	0.013653882	0.034363797
167	PFLU_RS00870	NA	4.054081723	0.914202224	0.953618017	0.958667106	0.337726475	0.478407162
168	PFLU_RS00875	PFLU0173	206.8987654	-0.165232012	0.145169535	-1.138200324	0.255036843	0.386425793
169	PFLU_RS00880	PFLU0174	145.6795282	-0.210073519	0.174036204	-1.207067923	0.227405987	0.353297753
170	PFLU_RS00885	PFLU0175	7.753631668	1.226159804	0.733738713	1.671112321	0.094699494	0.175062527
171	PFLU_RS00890	PFLU0176	5.747900697	0.24857671	0.678867641	0.366163734	0.714242902	0.813488498
172	PFLU_RS00895	PFLU0178	13.39219098	-0.547719508	0.525931231	-1.041427996	0.297676955	0.43488233
173	PFLU_RS00900	PFLU0179	322.7029524	-0.063466366	0.121111024	-0.524034589	0.600254482	0.726114293
174	PFLU_RS00910	PFLU0180	993.100528	0.732947444	0.216618302	3.383589652	0.000715448	0.002516231
175	PFLU_RS00915	PFLU0181	1201.607207	0.620245746	0.238779871	2.597562956	0.009388791	0.024838071
176	PFLU_RS00920	PFLU0182	160.5071979	0.343376511	0.217366621	1.579711317	0.114172993	0.204366932
177	PFLU_RS00925	PFLU0183	391.4769341	0.942527593	0.216043593	4.362673193	1.28e-05	6.4e-05
178	PFLU_RS00930	PFLU0184	1104.962653	-0.415021865	0.179589466	-2.310947709	0.020835743	0.049786723
179	PFLU_RS00935	PFLU0185	324.2193209	-0.593279405	0.195371446	-3.036674076	0.002392039	0.007401876
180	PFLU_RS00940	PFLU0186	0.510014257	-2.108385093	1.807642057	-1.166373113	0.243463624	0.372743492
181	PFLU_RS00945	PFLU0187	860.4311307	-0.052476499	0.228667587	-0.22948814	0.818489537	0.885751143
182	PFLU_RS00950	PFLU0188	276.5154361	-0.510940707	0.178621136	-2.860471722	0.004230113	0.012344687
183	PFLU_RS00955	PFLU0189	210.4937719	-0.265621841	0.187147579	-1.419317537	0.155806462	0.263706282
184	PFLU_RS00960	PFLU0190	801.9717975	-0.461084345	0.12977675	-3.552904086	0.000381003	0.001421654
185	PFLU_RS00965	PFLU0191	48.55732693	0.97241608	0.326354315	2.979632977	0.002885939	0.008745271
186	PFLU_RS00970	PFLU0192	59.40777349	-0.067474787	0.201883061	-0.334227087	0.738208205	0.831327954
187	PFLU_RS00975	PFLU0193	57.03988734	0.378034542	0.215592544	1.753467609	0.079521775	0.151373937
188	PFLU_RS00980	PFLU0194	17.82661937	0.018975833	0.326833258	0.058059675	0.953701095	0.975154494
189	PFLU_RS00985	NA	11.51069533	-0.861718632	0.406074769	-2.122068882	0.033831954	0.074328716
190	PFLU_RS00990	PFLU0196	87.9654381	0.023174859	0.191277504	0.121158311	0.903565644	0.944493704
191	PFLU_RS00995	PFLU0197	74.6251998	0.152017363	0.280284664	0.54236775	0.587565192	0.715379698
192	PFLU_RS01000	PFLU0198	72.95914825	0.124133607	0.200405183	0.619413159	0.535644215	0.671233352
193	PFLU_RS01005	PFLU0199	13.62277231	0.376293436	0.396450287	0.949156673	0.342540934	0.483443564
194	PFLU_RS01010	PFLU0200	30.68714793	-0.377854517	0.296960964	-1.27240467	0.203229376	0.323957559
195	PFLU_RS01015	PFLU0201	47.29024148	-0.264125681	0.299438515	-0.882069834	0.377739044	0.520899624
196	PFLU_RS01020	PFLU0202	63.49147416	0.200402121	0.35937491	0.557640825	0.577089673	0.706640416
197	PFLU_RS01025	PFLU0203	51.52970015	0.210296806	0.254211893	0.827250068	0.408095339	0.551007325
198	PFLU_RS01030	PFLU0204	38.6092653	0.128851763	0.266968145	0.482648455	0.629345368	0.750560964
199	PFLU_RS01035	PFLU0205	40.56609563	0.171383331	0.353299783	0.485093223	0.627610219	0.749360213
200	PFLU_RS01040	PFLU0206	28.00293744	-0.486548158	0.396362755	-1.227532485	0.21962252	0.343941179
201	PFLU_RS01045	PFLU0207	29.01476289	-0.032272172	0.334521273	-0.096472706	0.92314515	0.955966673
202	PFLU_RS01050	PFLU0208	54.98557836	-0.172013268	0.274485348	-0.626675591	0.530871907	0.668183647
203	PFLU_RS01055	PFLU0209	14.75931416	-0.741944289	0.424422156	-1.748128081	0.080441852	0.152615977
204	PFLU_RS01060	PFLU0210	92.41776695	-0.178010877	0.240167344	-0.741195179	0.458575106	0.599836633
205	PFLU_RS01065	PFLU0211	10.68567342	-0.335116093	0.460425284	-0.727840336	0.46671133	0.607415568
206	PFLU_RS01070	PFLU0213	261.9946704	0.420259366	0.318475553	1.319596944	0.186969624	0.304180516
207	PFLU_RS01075	PFLU0214	160.4864592	-0.365795614	0.244584639	-1.495578852	0.134763438	0.234575174
208	PFLU_RS01080	PFLU0215	1243.218826	0.008748895	0.279650028	0.031285158	0.975042127	0.986748566
209	PFLU_RS01090	PFLU0218	95.22891323	0.000386983	0.202009516	0.001915668	0.998471519	0.999492503
210	PFLU_RS01095	PFLU0219	52.74193754	0.354402815	0.258572579	1.370612523	0.170495777	0.283618827
211	PFLU_RS01100	NA	18.59286238	0.551702423	0.328631292	1.678788469	0.093193277	0.172740087
212	PFLU_RS01110	NA	24.66643753	0.869992522	0.345090379	2.52105702	0.011700289	0.030155384
213	PFLU_RS01120	PFLU0227	84.70997991	-0.652129956	0.316427792	-2.060912389	0.039311399	0.08425451
214	PFLU_RS01125	PFLU0228	62.45405639	-0.536337007	0.361283627	-1.484531727	0.137667913	0.238799501
215	PFLU_RS01130	PFLU0229	87.80568848	-0.83359553	0.25020842	-3.331604624	0.000863468	0.002995304
216	PFLU_RS01135	PFLU0230	86.22360318	-0.302810372	0.256123534	-1.182282502	0.237093626	0.365415299
217	PFLU_RS01140	PFLU0231	76.7584614	0.093394153	0.192973137	0.483974888	0.628403691	0.749735961
218	PFLU_RS01145	PFLU0232	462.1093565	1.215206663	0.171568669	7.08291711	1.41e-12	2.05e-11
219	PFLU_RS01150	PFLU0233	306.0831799	1.562498724	0.160685175	9.723975632	2.38e-22	8.12e-21
220	PFLU_RS01155	PFLU0234	1630.740122	1.668455582	0.16845589	9.904406347	3.98e-23	1.44e-21
221	PFLU_RS01160	PFLU0235	123.2784965	0.488539995	0.191327736	2.553419622	0.01066709	0.027754278
222	PFLU_RS01165	PFLU0236	74.19121766	-0.449124693	0.249098155	-1.803002887	0.071387761	0.138125304
223	PFLU_RS01170	PFLU0237	11.21220134	0.589373181	0.560050495	1.052357218	0.292635689	0.429925106
224	PFLU_RS01175	PFLU0238	34.67894481	-0.204501605	0.329783187	-0.620109251	0.535185862	0.670799075
225	PFLU_RS01180	PFLU0239	58.59368251	0.093549821	0.288149905	0.324656784	0.745440846	0.835937488
226	PFLU_RS01185	PFLU0240	34.76731327	-0.051710314	0.341278371	-0.15151946	0.879565961	0.927812195
227	PFLU_RS01190	PFLU0241	53.86479585	-0.53243916	0.369211893	-1.442096447	0.149275167	0.254880764
228	PFLU_RS01195	PFLU0242	86.86530839	-0.553192519	0.322533729	-1.715146261	0.086318415	0.162100309
229	PFLU_RS01200	PFLU0243	13.25475574	0.289656877	0.35757531	0.81005838	0.417906623	0.560064867
230	PFLU_RS01205	PFLU0244	538.4838686	-0.157659717	0.124115489	-1.270266256	0.203989804	0.324910757
231	PFLU_RS01210	PFLU0245	559.5009975	-0.073266041	0.132289385	-0.553831595	0.579694103	0.709105937
232	PFLU_RS01215	PFLU0246	1401.533579	0.282542148	0.091533435	3.086764396	0.002023479	0.006369819
233	PFLU_RS01220	PFLU0247	364.7608991	-0.217230218	0.090239817	-2.407254643	0.016072958	0.039604826
234	PFLU_RS01225	PFLU0248	466.178494	-0.115929354	0.149275522	-0.776613292	0.437386957	0.579576357
235	PFLU_RS01230	PFLU0249	688.5310817	0.769472014	0.174841535	4.400968089	1.08e-05	5.43e-05
236	PFLU_RS01235	PFLU0250	37.76480643	0.560936771	0.299551245	1.872590351	0.061124975	0.121319831
237	PFLU_RS01240	PFLU0251	632.8439594	-0.240038589	0.143644071	-1.671065063	0.094708827	0.175062527
238	PFLU_RS01245	PFLU0252	174.4475257	-0.530583219	0.259723432	-2.042877742	0.041064542	0.087124205
239	PFLU_RS01250	PFLU0253	59.80835725	-0.396545786	0.289276343	-1.370819963	0.170431086	0.283618827
240	PFLU_RS01255	PFLU0254	122.9620881	-0.158806738	0.257809785	-0.615984138	0.537904989	0.67306183
241	PFLU_RS01260	PFLU0255	308.3004318	-0.195964481	0.298089697	-0.657401052	0.510923075	0.650581165
242	PFLU_RS01265	PFLU0256	2195.372522	-0.036925149	0.106569728	-0.346488162	0.728975879	0.823856711
243	PFLU_RS01270	NA	75.2314112	-0.940680666	0.184861655	-5.088565628	3.61e-07	2.38e-06
244	PFLU_RS01275	PFLU0258	1696.547817	-0.681453037	0.122706333	-5.553527861	2.8e-08	2.21e-07
245	PFLU_RS01280	PFLU0259	2350.428235	0.177851381	0.102402811	1.736782218	0.082425619	0.155814024
246	PFLU_RS01285	PFLU0260	177.2539583	-0.228265182	0.161135227	-1.416606322	0.156598059	0.264598241
247	PFLU_RS01290	PFLU0261	254.1703617	-0.160110464	0.197123091	-0.812235963	0.416656247	0.559233019
248	PFLU_RS01295	PFLU0262	72.70120782	-0.628793512	0.272212329	-2.309937667	0.020891605	0.049880474
249	PFLU_RS01300	PFLU0263	187.6598077	0.223510558	0.186405904	1.199052998	0.230507339	0.356881987
250	PFLU_RS01305	PFLU0264	286.8235788	0.181864189	0.13892981	1.309036475	0.190521996	0.308562144
251	PFLU_RS01310	PFLU0265	359.9589593	-0.172366754	0.1234016	-1.396795129	0.162475188	0.272761927
252	PFLU_RS01315	PFLU0266	434.2047393	-0.388008422	0.113955916	-3.404899321	0.000661885	0.002337454
253	PFLU_RS01320	PFLU0267	4357.962562	-0.298734827	0.132215469	-2.259454432	0.023855132	0.055758552
254	PFLU_RS01325	NA	51.82689634	-0.18744544	0.207458169	-0.903533665	0.36624273	0.509398911
255	PFLU_RS01330	PFLU0270	155.3640082	0.396805831	0.201111031	1.973068451	0.048487764	0.100388745
256	PFLU_RS01335	PFLU0272	688.756621	0.019495328	0.227351921	0.085749565	0.9316655	0.960518371
257	PFLU_RS01340	PFLU0274	181.1149854	0.418381272	0.160459698	2.607391621	0.009123495	0.024228147
258	PFLU_RS01345	PFLU0275	40.60521021	0.029738466	0.296006346	0.100465637	0.919974663	0.954860712
259	PFLU_RS01350	PFLU0276	30.44444665	0.091668552	0.309583159	0.296103161	0.7671513	0.852232512
260	PFLU_RS01355	PFLU0277	168.3742628	0.612611693	0.204173256	3.000450232	0.002695808	0.008239862
261	PFLU_RS01360	PFLU0278	768.754329	-0.638913656	0.407463931	-1.56802506	0.116875284	0.208210126
262	PFLU_RS01365	PFLU0279	82.08782544	-1.043143508	0.309471535	-3.370725225	0.000749706	0.00262594
263	PFLU_RS01370	PFLU0280	145.5879384	-0.216331225	0.157383346	-1.374549661	0.169271104	0.282353802
264	PFLU_RS01375	PFLU0281	545.2810435	2.420804987	0.172484531	14.03491068	9.53e-45	8.29e-43
265	PFLU_RS01380	PFLU0282	144.6258019	0.587178629	0.161149741	3.643683354	0.000268764	0.001038367
266	PFLU_RS01385	PFLU0283	70.71403409	0.188024487	0.209547523	0.897288047	0.369565233	0.512691652
267	PFLU_RS01390	PFLU0284	235.7069858	0.437007737	0.163393478	2.674572707	0.007482455	0.020314357
268	PFLU_RS01395	PFLU0285	38.90781133	-0.026113959	0.255565141	-0.102181223	0.918612831	0.954847114
269	PFLU_RS01400	PFLU0286	159.1979863	-0.433467657	0.156639823	-2.767288978	0.005652463	0.015900115
270	PFLU_RS01405	PFLU0287	193.4337696	-0.665438014	0.125230238	-5.31371675	1.07e-07	7.81e-07
271	PFLU_RS01410	PFLU0288	272.1675926	-0.013852609	0.12564962	-0.110247918	0.912212761	0.950221626
272	PFLU_RS01415	PFLU0289	433.3449938	-0.154453445	0.158943148	-0.971752774	0.331173555	0.471757201
273	PFLU_RS01420	PFLU0290	664.3961362	-0.032202285	0.126669591	-0.254222701	0.799323514	0.87384164
274	PFLU_RS01425	PFLU0291	1232.422653	-0.286892332	0.089719864	-3.197645645	0.001385544	0.004557711
275	PFLU_RS01430	PFLU0292	587.438154	0.158618515	0.09190851	1.725830556	0.084377901	0.158953659
276	PFLU_RS01435	PFLU0293	374.766417	0.579857814	0.16578993	3.497545453	0.000469561	0.001709566
277	PFLU_RS01440	PFLU0294	3.177738353	0.548236054	0.806886066	0.679446674	0.496854885	0.637674719
278	PFLU_RS01445	PFLU0295	1138.179629	-0.5320453	0.747714081	-0.711562499	0.476735736	0.617533337
279	PFLU_RS01450	PFLU0296	7394.424478	-0.0331912	0.210499001	-0.157678659	0.874710017	0.923989455
280	PFLU_RS01455	NA	3.17770402	0.837326329	0.881976688	0.949374672	0.342430087	0.483441452
281	PFLU_RS01465	PFLU0299	189.1695703	0.444940754	0.202184972	2.200661845	0.027759972	0.063258576
282	PFLU_RS01470	PFLU0300	425.0978568	0.015341858	0.170556091	0.089951977	0.928325377	0.959129726
283	PFLU_RS01475	PFLU0301	772.446435	-0.20915744	0.128490542	-1.627804175	0.103566415	0.188531095
284	PFLU_RS01480	PFLU0302	1144.934691	-0.36078487	0.11814945	-3.053631406	0.002260897	0.007046951
285	PFLU_RS01485	PFLU0303	478.9663244	-0.492865365	0.110839947	-4.446640224	8.72e-06	4.45e-05
286	PFLU_RS01490	PFLU0304	1463.872239	-0.585221543	0.117817488	-4.967187401	6.79e-07	4.23e-06
287	PFLU_RS01495	PFLU0305	772.9612241	-0.818652157	0.130121854	-6.291427076	3.15e-10	3.39e-09
288	PFLU_RS01500	PFLU0306	343.2142149	-0.709930025	0.139901107	-5.074513271	3.88e-07	2.53e-06
289	PFLU_RS01505	PFLU0307	258.4428493	-0.782701451	0.149750435	-5.226705694	1.73e-07	1.2e-06
290	PFLU_RS01510	PFLU0308	280.0834085	-0.369782469	0.153421666	-2.410236301	0.015942191	0.039363435
291	PFLU_RS01515	PFLU0309	133.8590997	0.377791026	0.137863139	2.740333856	0.00613768	0.017057009
292	PFLU_RS01520	PFLU0310	114.3905156	-0.450120506	0.175527735	-2.564383942	0.010335914	0.026986721
293	PFLU_RS01525	PFLU0311	404.1992475	-0.230854387	0.120961253	-1.908498642	0.056326798	0.113726985
294	PFLU_RS01530	PFLU0312	121.554396	-0.077525462	0.170529278	-0.454616728	0.649384998	0.766537476
295	PFLU_RS01535	PFLU0313	3889.741042	0.737531552	0.091987533	8.017733753	1.08e-15	2.13e-14
296	PFLU_RS01540	PFLU0314	587.8382165	0.026798302	0.13063987	0.20513111	0.837469691	0.897769902
297	PFLU_RS01545	PFLU0315	1202.967574	-0.846260287	0.237002094	-3.570686963	0.000356046	0.001335173
298	PFLU_RS01550	PFLU0316	132.1565631	-0.450326301	0.143329147	-3.14190317	0.001678535	0.005394329
299	PFLU_RS01555	PFLU0317	24.94859109	0.128953172	0.338132489	0.381368772	0.70292963	0.807037462
300	PFLU_RS01560	PFLU0318	13.84437692	-0.423113723	0.372030439	-1.13730942	0.255408958	0.386722839
301	PFLU_RS01565	PFLU0319	47.95887421	-0.435435484	0.244167533	-1.783347191	0.074529804	0.143188864
302	PFLU_RS01570	PFLU0320	9.024794188	0.45883484	0.624261302	0.735004458	0.462336779	0.60332944
303	PFLU_RS01575	PFLU0321	189.5179559	-0.096555217	0.216375642	-0.446238848	0.655424724	0.771616482
304	PFLU_RS01585	PFLU0322	43.33616414	-0.50273901	0.238259055	-2.11005206	0.034853872	0.07621109
305	PFLU_RS01590	PFLU0323	373.8456437	-0.146054537	0.101311322	-1.44164082	0.149403727	0.255027698
306	PFLU_RS01595	PFLU0324	1395.81627	0.006684496	0.075614103	0.08840277	0.92955656	0.959129726
307	PFLU_RS01600	PFLU0325	3810.403568	0.140276387	0.152528977	0.919670413	0.357745018	0.50022608
308	PFLU_RS01605	PFLU0327	1483.31782	-0.892215496	0.154497989	-5.774932752	7.7e-09	6.72e-08
309	PFLU_RS01610	PFLU0328	686.3421539	-0.867797031	0.096167696	-9.02378934	1.82e-19	4.85e-18
310	PFLU_RS01615	PFLU0329	5.61623555	-0.762404623	0.64061525	-1.190113133	0.234001929	0.361444828
311	PFLU_RS01620	PFLU0330	443.086312	-0.919656628	0.140071827	-6.56560742	5.18e-11	6.13e-10
312	PFLU_RS01625	PFLU0331	351.3510223	-0.755093563	0.128306391	-5.88508144	3.98e-09	3.62e-08
313	PFLU_RS01630	PFLU0332	263.9516528	-0.117148836	0.178690467	-0.655596451	0.51208381	0.651920827
314	PFLU_RS01635	PFLU0333	116.9517624	-0.039656884	0.19579377	-0.202544154	0.839491343	0.899294422
315	PFLU_RS01640	PFLU0334	101.3711679	-0.517609063	0.186035221	-2.782317566	0.00539722	0.015304026
316	PFLU_RS01645	PFLU0335	1949.565678	-0.066210083	0.089034456	-0.743645619	0.457090897	0.59854766
317	PFLU_RS01650	PFLU0336	457.0211192	-0.620486104	0.157094233	-3.949770098	7.82e-05	0.000334777
318	PFLU_RS01655	PFLU0337	2109.915025	-0.323015037	0.082376988	-3.921180488	8.81e-05	0.000370236
319	PFLU_RS01660	PFLU0338	452.1095224	-0.97024865	0.130057353	-7.460159908	8.64e-14	1.43e-12
320	PFLU_RS01665	PFLU0339	80.08968871	-0.577480679	0.20645811	-2.79708401	0.005156612	0.01471916
321	PFLU_RS01670	PFLU0340	2336.854523	-0.741783526	0.110335157	-6.723002424	1.78e-11	2.25e-10
322	PFLU_RS01675	PFLU0341	102.0821395	-0.679421375	0.174869283	-3.885310011	0.000102199	0.000426127
323	PFLU_RS01680	PFLU0342	18.37821612	0.400906833	0.347929254	1.152265379	0.249212039	0.379703462
324	PFLU_RS01685	PFLU0343	360.3966215	-0.642509497	0.108378906	-5.928363012	3.06e-09	2.83e-08
325	PFLU_RS01690	PFLU0344	117.2608843	-0.037608441	0.231011474	-0.162799018	0.870676681	0.921350986
326	PFLU_RS01695	PFLU0345	27.46194552	-0.653343898	0.313358768	-2.08497085	0.037071947	0.08041637
327	PFLU_RS01700	PFLU0346	230.7771438	0.08975192	0.13429576	0.668315368	0.503932306	0.644140144
328	PFLU_RS01705	PFLU0347	12.31803627	0.100167044	0.551322063	0.181685171	0.855829804	0.90997321
329	PFLU_RS01710	PFLU0348	8807.135389	-0.696137114	0.083075016	-8.379620551	5.31e-17	1.16e-15
330	PFLU_RS01715	PFLU0349	1117.581382	-1.230787165	0.181811705	-6.769570544	1.29e-11	1.67e-10
331	PFLU_RS01720	PFLU0350	4914.380986	-1.220665993	0.168306135	-7.252652999	4.09e-13	6.3e-12
332	PFLU_RS01725	PFLU0351	56.43694164	-1.088520449	0.329424322	-3.304311113	0.000952101	0.003267616
333	PFLU_RS01730	PFLU0352	1963.622246	0.91338936	0.20173989	4.527559531	5.97e-06	3.14e-05
334	PFLU_RS01735	PFLU0353	359.761451	0.01396768	0.116218083	0.12018508	0.904336536	0.944815091
335	PFLU_RS01740	PFLU0354	336.4627688	0.216261212	0.108732861	1.988922304	0.04670978	0.09724451
336	PFLU_RS01745	PFLU0355	1153.136101	-0.065840557	0.141162574	-0.466416522	0.640917387	0.759830928
337	PFLU_RS01750	PFLU0356	113.2957433	0.014165655	0.276595409	0.051214353	0.959154715	0.977897755
338	PFLU_RS01755	PFLU0357	392.5192086	0.472890799	0.242504759	1.950026878	0.051172915	0.104898358
339	PFLU_RS01760	PFLU0358	148.9771766	0.032838647	0.176444332	0.186113354	0.85235587	0.908257786
340	PFLU_RS01765	PFLU0359	97.27027879	-0.448171553	0.186846536	-2.398607773	0.016457533	0.040469343
341	PFLU_RS01770	PFLU0360	114.1263013	-0.098473931	0.174177159	-0.565366503	0.571824503	0.702199554
342	PFLU_RS01775	PFLU0361	754.5635109	0.184382416	0.122293837	1.507699975	0.131631332	0.229935656
343	PFLU_RS01780	PFLU0362	112.2953123	-0.129067603	0.268569947	-0.480573512	0.630819645	0.751423043
344	PFLU_RS01785	PFLU0363	101.3399223	0.047214282	0.261787762	0.180353282	0.856875229	0.910742117
345	PFLU_RS01790	PFLU0364	240.9641838	0.208658741	0.171693919	1.215294877	0.224253645	0.349667846
346	PFLU_RS01795	PFLU0365	116.2363526	-0.069374623	0.148460095	-0.467294748	0.640289013	0.759235984
347	PFLU_RS01800	PFLU0366	184.5632166	-0.02339009	0.12578096	-0.185958907	0.852476987	0.908257786
348	PFLU_RS01805	PFLU0367	469.6737261	-0.198888168	0.155730474	-1.277130692	0.201556111	0.322128315
349	PFLU_RS01810	PFLU0368	167.6291099	0.359570401	0.191219432	1.880407221	0.0600526	0.119715216
350	PFLU_RS01815	PFLU0369	232.3231098	0.099093086	0.167279822	0.592379197	0.553596694	0.68571019
351	PFLU_RS01820	PFLU0370	289.160878	0.195748161	0.109134365	1.793643661	0.072870063	0.140675797
352	PFLU_RS01825	PFLU0371	980.8827875	0.047308418	0.093953671	0.503529217	0.614592244	0.738540337
353	PFLU_RS01830	PFLU0372	68.66650504	-0.257325713	0.20138979	-1.277749549	0.201337748	0.322054516
354	PFLU_RS01835	PFLU0373	4270.181089	-0.014865411	0.119928088	-0.123952706	0.901352722	0.942508945
355	PFLU_RS01840	PFLU0374	3903.107755	-0.225379441	0.145352708	-1.550569263	0.121004943	0.214674647
356	PFLU_RS01845	PFLU0375	16.7881458	-0.709223873	0.467636123	-1.516614818	0.129363962	0.226887978
357	PFLU_RS01850	PFLU0376	932.1812933	-0.822893249	0.154305406	-5.332886715	9.67e-08	7.1e-07
358	PFLU_RS01855	PFLU0377	461.8021192	-0.971795738	0.189102106	-5.139000079	2.76e-07	1.85e-06
359	PFLU_RS01860	PFLU0378	359.9663632	-1.216526884	0.201299295	-6.043373807	1.51e-09	1.47e-08
360	PFLU_RS01865	PFLU0379	64.37078761	0.470458306	0.233574637	2.01416691	0.043992013	0.092517377
361	PFLU_RS01870	PFLU0380	718.4369895	-0.342723841	0.420573895	-0.814895657	0.415132039	0.557827283
362	PFLU_RS01875	PFLU0381	123.8773519	-0.406087987	0.165621377	-2.451905626	0.014210193	0.035644296
363	PFLU_RS01880	PFLU0382	634.4316402	-0.42003207	0.122374671	-3.432344827	0.000598386	0.002146035
364	PFLU_RS01885	PFLU0383	474.5615347	0.08875052	0.091061313	0.974623764	0.329746921	0.470283225
365	PFLU_RS01890	PFLU0384	232.6340297	0.258726339	0.138037914	1.8743136	0.060887214	0.120927933
366	PFLU_RS01895	PFLU0385	199.1362259	-0.291132342	0.138963801	-2.09502287	0.03616896	0.078856743
367	PFLU_RS01900	PFLU0386	165.0388774	-0.45122528	0.23049588	-1.957628398	0.050273633	0.103337374
368	PFLU_RS01905	PFLU0387	685.5284383	-0.526347781	0.111949652	-4.701647325	2.58e-06	1.44e-05
369	PFLU_RS01910	PFLU0388	142.6271793	-0.299579021	0.143104472	-2.093428779	0.036310896	0.07913744
370	PFLU_RS01915	PFLU0389	627.8975499	-0.435029009	0.102047376	-4.26301023	2.02e-05	9.57e-05
371	PFLU_RS01920	PFLU0390	12.54575192	0.454290631	0.402031	1.129989058	0.258480835	0.390061623
372	PFLU_RS01925	PFLU0391	146.5946324	0.271217368	0.149703795	1.811693338	0.070033594	0.136053265
373	PFLU_RS01930	PFLU0392	8800.822269	1.215175839	0.184741922	6.577694033	4.78e-11	5.72e-10
374	PFLU_RS01935	PFLU0393	102.6382372	1.22319641	0.166750112	7.335505763	2.21e-13	3.45e-12
375	PFLU_RS01940	PFLU0394	688.2251365	1.818647763	0.214304784	8.486267681	2.13e-17	4.92e-16
376	PFLU_RS01945	PFLU0395	360.3198153	0.797497111	0.150571224	5.296477556	1.18e-07	8.48e-07
377	PFLU_RS01950	PFLU0396	1861.097679	1.024773419	0.145819168	7.027700354	2.1e-12	3.01e-11
378	PFLU_RS01955	PFLU0397	52.3657899	-1.113641478	0.226798223	-4.910274274	9.09e-07	5.52e-06
379	PFLU_RS01960	PFLU0398	2053.995142	-0.770766598	0.266777175	-2.889177451	0.00386251	0.011349198
380	PFLU_RS01965	PFLU0399	1151.125232	-0.940561205	0.244671367	-3.844181753	0.000120955	0.000497077
381	PFLU_RS01970	PFLU0400	418.2061076	-0.564494982	0.111828843	-5.047847813	4.47e-07	2.88e-06
382	PFLU_RS01975	PFLU0401	1549.296333	-0.263332115	0.098713048	-2.667652549	0.00763832	0.020718772
383	PFLU_RS01980	PFLU0402	374.9368445	-0.448301346	0.109476054	-4.094971734	4.22e-05	0.000190046
384	PFLU_RS01985	PFLU0403	132.9323075	-0.788593449	0.342826479	-2.300269957	0.021432931	0.050990319
385	PFLU_RS01990	PFLU0404	151.3713529	-0.935799938	0.152740071	-6.126748101	8.97e-10	9.04e-09
386	PFLU_RS01995	PFLU0405	6392.701919	-0.451770975	0.094245598	-4.793549885	1.64e-06	9.5e-06
387	PFLU_RS02000	PFLU0406	1603.00582	-0.289083913	0.195563855	-1.47820727	0.139352309	0.241302699
388	PFLU_RS02005	NA	38.24572916	1.718657953	0.360212849	4.771228895	1.83e-06	1.05e-05
389	PFLU_RS02010	PFLU0408	96.54050557	-0.178551529	0.178192838	-1.002012938	0.316337344	0.455489337
390	PFLU_RS02015	PFLU0409	36.89793471	-0.268338999	0.23326729	-1.150349882	0.249999793	0.380227823
391	PFLU_RS02020	NA	229.7432856	-0.143323443	0.132393986	-1.082552522	0.279007091	0.414059497
392	PFLU_RS02025	PFLU0411	233.7854262	-0.75246689	0.15890677	-4.735272693	2.19e-06	1.24e-05
393	PFLU_RS02030	PFLU0412	1198.32087	-0.35089351	0.110766569	-3.167864745	0.001535629	0.004993917
394	PFLU_RS02035	PFLU0413	3153.161175	-0.124557895	0.092993536	-1.339425295	0.180432259	0.296276288
395	PFLU_RS02045	PFLU0414	7066.680679	-1.524924961	0.236745415	-6.441201654	1.19e-10	1.35e-09
396	PFLU_RS02050	PFLU0415	1726.285372	-1.632704246	0.240735609	-6.782146833	1.18e-11	1.54e-10
397	PFLU_RS02055	PFLU0416	524.9627657	-0.765261639	0.197072737	-3.8831431	0.000103115	0.000429049
398	PFLU_RS02060	PFLU0417	99.18340438	-0.184342283	0.236622125	-0.779057676	0.43594574	0.578561036
399	PFLU_RS02065	PFLU0418	47.15415948	-0.604170562	0.26516666	-2.278455978	0.022699424	0.053494323
400	PFLU_RS02070	PFLU0419	362.8989037	-0.358945503	0.109784772	-3.269538172	0.001077232	0.003639297
401	PFLU_RS02075	PFLU0420	308.4238113	-0.46412951	0.107765621	-4.306842062	1.66e-05	8.08e-05
402	PFLU_RS02080	PFLU0421	158.8865031	-0.558130132	0.15277696	-3.653234962	0.000258957	0.00100371
403	PFLU_RS02085	PFLU0422	45.99003541	-0.563979085	0.218071584	-2.586210798	0.009703756	0.025558621
404	PFLU_RS02090	PFLU0423	214.1712108	-0.665049183	0.151540812	-4.388581353	1.14e-05	5.71e-05
405	PFLU_RS02095	PFLU0424	72.16138575	-0.549954611	0.195492063	-2.813181268	0.004905399	0.014116256
406	PFLU_RS02100	PFLU0425	150.8301956	-0.542074107	0.187966947	-2.883879941	0.003928085	0.011524943
407	PFLU_RS02105	PFLU0426	312.0871398	-0.470499884	0.16453837	-2.859514669	0.004242898	0.012369965
408	PFLU_RS02110	PFLU0427	308.1383475	-0.716281534	0.124484269	-5.753992377	8.72e-09	7.51e-08
409	PFLU_RS02115	PFLU0428	126.1274682	-0.450053408	0.172703231	-2.605935079	0.009162383	0.024314151
410	PFLU_RS02120	PFLU0429	87.10725479	-0.640815398	0.179875802	-3.562543662	0.000367279	0.001374718
411	PFLU_RS02125	PFLU0430	336.8517932	-0.580113737	0.132183112	-4.388712974	1.14e-05	5.71e-05
412	PFLU_RS02130	NA	99.07415317	-0.964047263	0.201862858	-4.775753575	1.79e-06	1.03e-05
413	PFLU_RS02135	NA	146.9372169	-0.79006063	0.176835032	-4.467783454	7.9e-06	4.06e-05
414	PFLU_RS02140	PFLU0433	499.8589591	-0.494329698	0.100951603	-4.896699857	9.75e-07	5.89e-06
415	PFLU_RS02145	PFLU0434	81.92313948	-1.207501782	0.184281864	-6.552472146	5.66e-11	6.67e-10
416	PFLU_RS02150	PFLU0435	18.14364389	-0.697679924	0.374256074	-1.864177958	0.062296718	0.123156608
417	PFLU_RS02155	PFLU0436	94.00023929	-0.585588477	0.219626727	-2.666289686	0.007669358	0.020763351
418	PFLU_RS02160	PFLU0437	255.3640977	-0.336364737	0.165335754	-2.034434347	0.041907822	0.088657753
419	PFLU_RS02165	PFLU0438	133.9836182	-0.776967451	0.18219924	-4.264383595	2e-05	9.52e-05
420	PFLU_RS02170	PFLU0439	830.578149	0.357215901	0.087631399	4.07634597	4.57e-05	0.000203781
421	PFLU_RS02175	PFLU0440	3.528844122	-0.187603337	0.710896094	-0.263896987	0.791859297	0.869060872
422	PFLU_RS02180	PFLU0441	41.10001173	-0.910728322	0.419444066	-2.17127478	0.029910408	0.067038642
423	PFLU_RS02185	PFLU0442	46.45858217	0.139478862	0.274050964	0.508952276	0.610785676	0.735148256
424	PFLU_RS02190	PFLU0443	50.61996361	0.569566469	0.203283841	2.801828541	0.005081387	0.014545956
425	PFLU_RS02195	PFLU0444	255.4583927	0.630706121	0.229600848	2.74696774	0.006014905	0.016770181
426	PFLU_RS02200	PFLU0445	1708.803151	-0.387357987	0.120277295	-3.220541216	0.001279488	0.004255503
427	PFLU_RS02205	PFLU0446	534.2853919	-0.687668406	0.113023508	-6.08429538	1.17e-09	1.17e-08
428	PFLU_RS02210	PFLU0447	513.1591187	-0.721816136	0.227481273	-3.17307938	0.001508313	0.00491512
429	PFLU_RS02215	PFLU0448	9.694699631	-1.46126992	0.505428318	-2.891151656	0.003838328	0.01128367
430	PFLU_RS02220	PFLU0449	29.24781079	-0.460957727	0.357357353	-1.289906933	0.197082973	0.31702355
431	PFLU_RS02225	PFLU0450	135.6391581	0.013845047	0.244294338	0.05667363	0.954805181	0.975618372
432	PFLU_RS02230	PFLU0451	1213.080929	-0.311716952	0.117131784	-2.661249921	0.007785115	0.021040851
433	PFLU_RS02235	PFLU0452	546.8151306	-0.934799365	0.234182545	-3.991755096	6.56e-05	0.000284538
434	PFLU_RS02240	PFLU0453	48.67002813	-0.031327118	0.229477836	-0.136514786	0.891414336	0.935704342
435	PFLU_RS02245	PFLU0454	35.47061402	0.621647852	0.258006739	2.409424861	0.015977686	0.039402431
436	PFLU_RS02250	PFLU0455	357.5424671	0.481728121	0.203217775	2.370501895	0.017763953	0.043291518
437	PFLU_RS02255	PFLU0456	443.8749142	-0.767799811	0.10168656	-7.550651819	4.33e-14	7.51e-13
438	PFLU_RS02260	PFLU0457	1116.210983	0.127866254	0.103810364	1.231729174	0.218050268	0.342487332
439	PFLU_RS02265	PFLU0458	1272.628037	-0.278843308	0.216701741	-1.28676081	0.19817767	0.318337251
440	PFLU_RS02270	PFLU0459	6206.305786	-1.443342163	0.128802627	-11.2058441	3.82e-29	1.82e-27
441	PFLU_RS02275	PFLU0460	10743.17687	-1.436119277	0.129608691	-11.08042424	1.56e-28	7.26e-27
442	PFLU_RS02280	PFLU0461	966.4532395	0.130644688	0.106765472	1.223660468	0.221080339	0.345888405
443	PFLU_RS02285	PFLU0462	329.4707115	-0.147166349	0.106372082	-1.383505399	0.166509953	0.278460641
444	PFLU_RS02290	PFLU0463	267.184792	-0.484394725	0.123345279	-3.927144418	8.6e-05	0.000362519
445	PFLU_RS02295	PFLU0464	338.9458631	-0.552760471	0.112545288	-4.911449244	9.04e-07	5.49e-06
446	PFLU_RS02300	PFLU0465	360.3600393	-0.724784918	0.126469318	-5.730915029	9.99e-09	8.53e-08
447	PFLU_RS02305	PFLU0466	134.3111663	-0.488433941	0.163160014	-2.993588492	0.002757175	0.008397489
448	PFLU_RS02310	PFLU0467	204.3377315	-0.610746763	0.126678938	-4.821217887	1.43e-06	8.39e-06
449	PFLU_RS02315	PFLU0468	389.6247383	-0.343026642	0.090099527	-3.807196903	0.000140551	0.000570958
450	PFLU_RS02320	PFLU0469	9.175419412	-0.533849933	0.571251513	-0.934526949	0.350032142	0.491848443
451	PFLU_RS02325	NA	1.044909912	0.514854966	1.511040411	0.340728787	0.733307765	0.827216251
452	PFLU_RS02330	PFLU0471	18.65079118	-0.657824526	0.461823429	-1.424407002	0.154328688	0.261869946
453	PFLU_RS02335	PFLU0472	344.5126161	0.169440645	0.186152404	0.910225391	0.362703656	0.505627773
454	PFLU_RS02340	PFLU0473	204.0996517	-0.609695495	0.296245763	-2.058073303	0.039583097	0.084730174
455	PFLU_RS02345	PFLU0474	53.54882745	0.093461198	0.378948489	0.246632987	0.805192273	0.878551307
456	PFLU_RS02350	PFLU0475	2491.259069	-0.456847198	0.090352765	-5.0562614	4.28e-07	2.76e-06
457	PFLU_RS02355	PFLU0476	159.2247187	-0.673586539	0.156878301	-4.293688374	1.76e-05	8.51e-05
458	PFLU_RS02360	PFLU0477	445.593831	-0.572687701	0.114021732	-5.022618857	5.1e-07	3.26e-06
459	PFLU_RS02365	PFLU0478	668.1682705	-0.476687059	0.089068984	-5.351886125	8.7e-08	6.45e-07
460	PFLU_RS02370	PFLU0479	351.8267237	-0.599318049	0.121781183	-4.921269712	8.6e-07	5.25e-06
461	PFLU_RS02375	PFLU0480	842.5477734	-0.691238697	0.114196638	-6.053056461	1.42e-09	1.39e-08
462	PFLU_RS02380	PFLU0481	1035.429481	-0.611516378	0.105983622	-5.769913967	7.93e-09	6.9e-08
463	PFLU_RS02385	PFLU0482	1333.570126	-0.63315205	0.098766414	-6.410600777	1.45e-10	1.63e-09
464	PFLU_RS02390	PFLU0483	731.7025768	-0.66283222	0.078594497	-8.433570303	3.35e-17	7.56e-16
465	PFLU_RS02395	PFLU0485	191.8869934	0.070911167	0.148068402	0.478908166	0.632003962	0.752414484
466	PFLU_RS02400	PFLU0486	182.3164258	-0.182861199	0.134886787	-1.355664273	0.175206012	0.289516957
467	PFLU_RS02405	PFLU0487	375.4506244	-0.368517433	0.111768007	-3.297163859	0.000976665	0.003339026
468	PFLU_RS02410	PFLU0488	2.512784506	0.308362167	0.793188822	0.388762623	0.697451753	0.802283458
469	PFLU_RS02415	PFLU0489	22.89815304	0.191435102	0.31113692	0.615276072	0.538372417	0.67324604
470	PFLU_RS02420	PFLU0490	197.2515142	-0.6677437	0.12707407	-5.254759694	1.48e-07	1.05e-06
471	PFLU_RS02425	PFLU0491	888.5934685	0.282885255	0.088372544	3.201053658	0.00136926	0.00450909
472	PFLU_RS02430	PFLU0492	2001.741403	-0.510846064	0.146423748	-3.488819757	0.000485158	0.00176101
473	PFLU_RS02435	PFLU0493	288.9092467	-0.499595492	0.120013129	-4.162840307	3.14e-05	0.00014418
474	PFLU_RS02440	PFLU0494	581.5837519	-0.157190616	0.13012901	-1.207959825	0.227062716	0.35293018
475	PFLU_RS02445	PFLU0495	290.2267232	-0.098387676	0.163256066	-0.602658624	0.546735812	0.679597032
476	PFLU_RS02450	PFLU0496	162.1133234	-0.173943974	0.178224558	-0.975982073	0.329073348	0.46965325
477	PFLU_RS02455	PFLU0497	291.5267122	-0.082601924	0.154925523	-0.533171827	0.593914642	0.720387545
478	PFLU_RS02460	PFLU0498	113.632613	-0.149573128	0.167446667	-0.893258317	0.371718855	0.514914841
479	PFLU_RS02465	PFLU0499	2647.722711	-0.333250754	0.069810981	-4.77361513	1.81e-06	1.04e-05
480	PFLU_RS02470	PFLU0500	382.146348	-0.80018654	0.119989036	-6.668830466	2.58e-11	3.18e-10
481	PFLU_RS02475	PFLU0501	1687.88292	-0.326027764	0.09349611	-3.487073033	0.000488338	0.00177148
482	PFLU_RS02480	PFLU0502	734.6355271	-0.169104863	0.143313411	-1.179965376	0.238013986	0.366645421
483	PFLU_RS02485	PFLU0503	1011.93923	-0.479026389	0.098631218	-4.85674212	1.19e-06	7.14e-06
484	PFLU_RS02490	PFLU0504	408.1039179	-0.514798361	0.102429058	-5.025901569	5.01e-07	3.21e-06
485	PFLU_RS02495	PFLU0505	674.8501406	-0.391619952	0.093751665	-4.177205295	2.95e-05	0.000135951
486	PFLU_RS02500	PFLU0506	546.8817517	-0.087637376	0.089816536	-0.975737649	0.32919449	0.46965325
487	PFLU_RS02505	PFLU0507	692.6098269	-0.255770724	0.095626663	-2.674680002	0.007480061	0.020314357
488	PFLU_RS02510	PFLU0508	486.4683561	-0.352993169	0.15752171	-2.240917583	0.025031414	0.058099994
489	PFLU_RS02515	PFLU0509	398.2506133	-0.652807146	0.143435442	-4.551226238	5.33e-06	2.85e-05
490	PFLU_RS02520	PFLU0510	44.43375275	-0.037991422	0.34742892	-0.1093502	0.912924731	0.950633181
491	PFLU_RS02525	PFLU0511	302.5403822	-0.722757355	0.178381637	-4.051747516	5.08e-05	0.000224444
492	PFLU_RS02530	PFLU0512	449.3135378	-0.418998878	0.117259693	-3.573255804	0.00035257	0.001322964
493	PFLU_RS02535	PFLU0513	121.5719734	-0.672421859	0.160808157	-4.181515865	2.9e-05	0.000133546
494	PFLU_RS02540	PFLU0514	214.7331828	-0.219270159	0.205773019	-1.065592368	0.286607951	0.422621702
495	PFLU_RS02545	PFLU0515	327.3383424	-0.24774524	0.148499204	-1.66832706	0.095250819	0.175739519
496	PFLU_RS02550	PFLU0516	122.3303978	-0.139207436	0.179834871	-0.774084776	0.43888066	0.581398641
497	PFLU_RS02555	PFLU0517	976.7675568	-0.520693349	0.118332436	-4.400258847	1.08e-05	5.44e-05
498	PFLU_RS02560	PFLU0518	1310.53387	-0.547670369	0.10873803	-5.036603735	4.74e-07	3.04e-06
499	PFLU_RS02565	PFLU0519	1737.751242	-0.497808838	0.102000096	-4.880474228	1.06e-06	6.36e-06
500	PFLU_RS02570	PFLU0520	943.2726836	-0.493434481	0.13434132	-3.672991164	0.000239728	0.000932188
501	PFLU_RS02575	PFLU0521	2659.170243	-0.759313709	0.094118979	-8.067593976	7.17e-16	1.44e-14
502	PFLU_RS02580	PFLU0522	3839.947747	0.007399708	0.105868669	0.069895165	0.944277102	0.968986251
503	PFLU_RS02585	PFLU0523	1834.98934	0.026653777	0.129419471	0.20594874	0.836830952	0.897405847
504	PFLU_RS02590	PFLU0524	1802.087161	-0.591290826	0.13540445	-4.366849275	1.26e-05	6.29e-05
505	PFLU_RS02595	PFLU0525	2564.144497	-0.631787472	0.115361712	-5.476578507	4.34e-08	3.34e-07
506	PFLU_RS02600	PFLU0526	586.5914609	0.439355696	0.158307689	2.77532758	0.005514613	0.015592686
507	PFLU_RS02605	PFLU0527	367.3298358	-0.351132458	0.198141828	-1.772126869	0.0763735	0.146216017
508	PFLU_RS02610	PFLU0528	991.3982248	-0.418039294	0.233501848	-1.790304004	0.073405053	0.141480989
509	PFLU_RS02625	PFLU0530	5150.086101	-0.353522873	0.054259216	-6.515443809	7.25e-11	8.38e-10
510	PFLU_RS02630	PFLU0531	660.4940178	-0.401287766	0.092312538	-4.347055925	1.38e-05	6.82e-05
511	PFLU_RS02635	PFLU0533	3499.322914	-1.009795754	0.187155798	-5.395482076	6.83e-08	5.11e-07
512	PFLU_RS02640	PFLU0534	2501.945053	-0.736914391	0.181337501	-4.063772729	4.83e-05	0.000214286
513	PFLU_RS02645	PFLU0535	6590.054157	-0.958529263	0.159096558	-6.02482715	1.69e-09	1.63e-08
514	PFLU_RS02650	PFLU0536	7645.534115	-0.976462474	0.14204237	-6.874445107	6.22e-12	8.37e-11
515	PFLU_RS02655	PFLU0537	852.3862135	-0.073358736	0.095935779	-0.764665036	0.444471031	0.586502351
516	PFLU_RS02660	PFLU0538	1635.630378	-0.007186657	0.190546976	-0.037715934	0.969914171	0.984351324
517	PFLU_RS02665	PFLU0539	236.8952275	0.110043288	0.179392677	0.61342129	0.539597812	0.674283056
518	PFLU_RS02670	PFLU0540	60.02105152	0.23035092	0.225904899	1.019680941	0.307879804	0.445928551
519	PFLU_RS02675	PFLU0541	465.3834163	0.50288403	0.186056847	2.70285151	0.006874745	0.018817733
520	PFLU_RS02680	PFLU0542	373.1576853	-0.313807451	0.085945151	-3.651252544	0.000260964	0.001010185
521	PFLU_RS02685	PFLU0543	262.1060968	-0.189164878	0.19096066	-0.990596062	0.321882861	0.46170145
522	PFLU_RS02690	NA	8.725006561	0.327878452	0.443707134	0.738952402	0.4599359	0.601092442
523	PFLU_RS02695	PFLU0545	4775.496159	-0.505407874	0.218154351	-2.31674442	0.020517658	0.049144092
524	PFLU_RS02700	PFLU0546	645.8746729	-0.115815968	0.080838031	-1.432691602	0.15194599	0.258851773
525	PFLU_RS02705	PFLU0547	313.1152795	-0.398100384	0.10965389	-3.630517675	0.000282853	0.001086504
526	PFLU_RS02710	PFLU0548	108.7310863	-0.310511817	0.176271523	-1.761554061	0.078144671	0.148988887
527	PFLU_RS02715	PFLU0549	212.9960033	-0.019899904	0.144512218	-0.137703958	0.890474391	0.935420062
528	PFLU_RS02720	PFLU0550	93.37327706	0.319571291	0.201526754	1.585751196	0.112795761	0.202627115
529	PFLU_RS02725	PFLU0551	1968.542872	0.801455863	0.42475485	1.886866892	NA	NA
530	PFLU_RS02730	PFLU0553	350.8501774	0.29754488	0.460016767	0.646813119	NA	NA
531	PFLU_RS02735	PFLU0554	369.6237844	0.392892302	0.425239052	0.923932787	NA	NA
532	PFLU_RS02740	PFLU0555	302.8688992	0.118888104	0.39844424	0.298380782	0.765412555	0.850773496
533	PFLU_RS02745	PFLU0556	373.1237966	0.225205378	0.428412312	0.525674384	NA	NA
534	PFLU_RS02750	PFLU0557	636.3760486	-0.030493111	0.10623847	-0.28702513	0.774093078	0.857542354
535	PFLU_RS02755	PFLU0558	164.7583435	-0.209106997	0.157420957	-1.328330107	0.184069078	0.300634734
536	PFLU_RS02760	PFLU0559	232.5621717	-0.620890349	0.12858864	-4.828500772	1.38e-06	8.12e-06
537	PFLU_RS02765	PFLU0560	21.99493745	-1.565862581	0.369616369	-4.236453551	2.27e-05	0.000106776
538	PFLU_RS02770	PFLU0561	25.13953412	-1.716207342	0.326638656	-5.254146471	1.49e-07	1.05e-06
539	PFLU_RS02775	PFLU0562	6.74846087	-1.873354876	0.66258991	-2.827321769	0.004693914	0.013576951
540	PFLU_RS02780	PFLU0563	9.788938036	-1.694438084	0.534023872	-3.17296318	0.001508917	0.00491512
541	PFLU_RS02785	PFLU0564	19.37491046	-0.543368895	0.428488743	-1.268105414	0.204760308	0.325964937
542	PFLU_RS02790	PFLU0565	74.03430575	-0.43467329	0.191822194	-2.266021888	0.023450043	0.05504705
543	PFLU_RS02795	NA	3746.102009	4.540646197	0.32115504	14.1384865	2.2e-45	1.97e-43
544	PFLU_RS02800	PFLU0567	1243.173661	0.807133046	0.111641134	7.229710204	4.84e-13	7.41e-12
545	PFLU_RS02805	PFLU0568	3217.647268	2.530212967	0.736107471	3.437287442	NA	NA
546	PFLU_RS02810	PFLU0569	60.35235207	0.594579574	0.270305467	2.199657967	0.027831171	0.063372686
547	PFLU_RS02815	PFLU0570	51.86972251	0.260794625	0.248424898	1.049792622	0.293813468	0.430901079
548	PFLU_RS02820	PFLU0571	49.98645288	-0.543638293	0.241940488	-2.246991798	0.024640551	0.057237053
549	PFLU_RS02825	PFLU0572	1093.731704	1.390156848	0.206909177	6.718681448	1.83e-11	2.3e-10
550	PFLU_RS02830	PFLU0573	231.9230212	-0.312028453	0.170266167	-1.832592227	0.066863235	0.130719912
551	PFLU_RS02835	PFLU0574	210.8538573	-1.719654274	0.274512494	-6.264393471	3.74e-10	3.97e-09
552	PFLU_RS02840	PFLU0575	479.3590819	-0.840411757	0.306544973	-2.741561048	0.0061148	0.017017068
553	PFLU_RS02845	PFLU0576	86.59712536	-0.812285061	0.258914925	-3.137266272	0.001705312	0.00545991
554	PFLU_RS02850	PFLU0577	43.77083637	-0.449939775	0.232030061	-1.939144318	0.052483768	0.10706938
555	PFLU_RS02855	PFLU0578	262.8950186	-0.234259935	0.119880418	-1.954113431	0.050687804	0.104046125
556	PFLU_RS02860	PFLU0579	4.652085396	0.039082592	0.608252625	0.064253881	0.948768075	0.971600691
557	PFLU_RS02865	PFLU0580	34.93327097	-0.2155119	0.317333054	-0.679134738	0.497052494	0.637791908
558	PFLU_RS02870	PFLU0581	56.88856092	-0.433448729	0.230511985	-1.880373936	0.060057133	0.119715216
559	PFLU_RS02875	PFLU0582	49.40536099	-0.474564896	0.282911554	-1.677432008	0.093458035	0.173123868
560	PFLU_RS02880	PFLU0583	77.86060382	-0.943150303	0.1857866	-5.076524919	3.84e-07	2.51e-06
561	PFLU_RS02885	PFLU0584	9.820211539	-0.704763831	0.620891385	-1.135083926	0.256340156	0.38780659
562	PFLU_RS02890	PFLU0585	13.09878018	-1.570025511	0.452400231	-3.470434814	0.000519616	0.001876914
563	PFLU_RS02895	PFLU0586	10.27316576	-1.046571677	0.445190794	-2.350838541	0.01873116	0.045353898
564	PFLU_RS02900	PFLU0587	20.63830412	-0.661587882	0.296929886	-2.228094621	0.025874206	0.05968675
565	PFLU_RS02905	PFLU0588	60.09725849	-0.261535163	0.203420554	-1.285687006	0.198552318	0.318618322
566	PFLU_RS02910	PFLU0589	97.50507778	-0.070053349	0.189696943	-0.369290869	0.71191093	0.812623222
567	PFLU_RS02915	PFLU0590	26.37534013	-0.790414106	0.285376335	-2.769725482	0.005610356	0.015796402
568	PFLU_RS02920	PFLU0591	22.77188543	-0.784687092	0.310513939	-2.527059151	0.011502213	0.029734286
569	PFLU_RS02925	PFLU0592	25.59118465	-0.919716207	0.283087668	-3.248874149	0.001158627	0.003886612
570	PFLU_RS02930	PFLU0593	129.8320753	-0.869122977	0.184177153	-4.718951096	2.37e-06	1.34e-05
571	PFLU_RS02935	PFLU0594	34.56131937	-1.35822539	0.285816404	-4.752090405	2.01e-06	1.15e-05
572	PFLU_RS02940	PFLU0595	34.59535062	-1.187390097	0.278816982	-4.25867208	2.06e-05	9.75e-05
573	PFLU_RS02945	PFLU0596	5.809525488	-0.496648573	0.798216123	-0.622198123	0.5338116	0.670196611
574	PFLU_RS02950	PFLU0597	27.32891892	-1.439275173	0.354449065	-4.060598024	4.89e-05	0.000217061
575	PFLU_RS02955	PFLU0598	121.6371001	-1.026789845	0.251224076	-4.087147455	4.37e-05	0.000196
576	PFLU_RS02960	PFLU0601	4.438496974	-0.506506698	0.66670286	-0.759718802	0.447422688	0.589230932
577	PFLU_RS02965	PFLU0602	48.93227589	-0.531048747	0.285477013	-1.860215438	0.062855052	0.124137693
578	PFLU_RS02970	PFLU0603	108.1569593	-0.344669776	0.157460622	-2.188926797	0.028602161	0.064882029
579	PFLU_RS02975	PFLU0604	310.3043932	-0.676626029	0.122471954	-5.524742652	3.3e-08	2.59e-07
580	PFLU_RS02980	PFLU0605	131.2424731	-0.818902677	0.194814806	-4.203493028	2.63e-05	0.000122056
581	PFLU_RS02985	PFLU0606	105.149467	-0.826313053	0.178446465	-4.630593575	3.65e-06	1.99e-05
582	PFLU_RS02990	PFLU0607	307.7414131	-0.682341416	0.129630127	-5.263756456	1.41e-07	1e-06
583	PFLU_RS02995	PFLU0608	19.98377272	-0.090669825	0.334756326	-0.270853208	0.786503934	0.865558255
584	PFLU_RS03000	PFLU0609	91.87956713	-0.595751754	0.201841602	-2.951580586	0.00316152	0.009489306
585	PFLU_RS03005	PFLU0610	1085.954601	-0.193260049	0.09796646	-1.97271646	0.048527876	0.100437135
586	PFLU_RS03010	PFLU0611	1379.674275	-1.022656943	0.154077714	-6.637280107	3.2e-11	3.87e-10
587	PFLU_RS03015	PFLU0612	1511.758296	-0.868890616	0.163067077	-5.328424561	9.91e-08	7.25e-07
588	PFLU_RS03020	PFLU0613	117.4357599	-0.604257141	0.163907967	-3.686563575	0.000227303	0.00088848
589	PFLU_RS03025	PFLU0614	166.4151455	-0.402780893	0.190146531	-2.118265795	0.034152564	0.07500563
590	PFLU_RS03030	PFLU0615	534.7608529	-0.471998131	0.102993232	-4.582807233	4.59e-06	2.46e-05
591	PFLU_RS03035	PFLU0616	220.9412503	-0.833650494	0.168485971	-4.947892633	7.5e-07	4.64e-06
592	PFLU_RS03040	PFLU0617	6585.115711	-0.542818221	0.080552439	-6.7386938	1.6e-11	2.04e-10
593	PFLU_RS03045	PFLU0618	2010.458141	-0.478817849	0.16277851	-2.941529874	0.003265953	0.009763687
594	PFLU_RS03050	PFLU0619	380.4143431	-0.630833973	0.115434096	-5.46488424	4.63e-08	3.56e-07
595	PFLU_RS03055	PFLU0620	40.3246864	-0.488402773	0.305729418	-1.597500091	0.110154277	0.198954144
596	PFLU_RS03060	PFLU0621	1822.802074	-0.402556512	0.399515205	-1.007612494	0.313640529	0.452366147
597	PFLU_RS03065	PFLU0623	1786.316602	0.729521974	0.124132126	5.876979631	4.18e-09	3.8e-08
598	PFLU_RS03070	PFLU0624	151.0081182	0.531247454	0.140925941	3.769692436	0.000163449	0.000654232
599	PFLU_RS03075	PFLU0625	28.39230904	-0.721295175	0.298707624	-2.414719667	0.015747324	0.038962452
600	PFLU_RS03080	PFLU0626	751.9739023	0.285442357	0.137878602	2.070244063	0.038429495	0.082814009
601	PFLU_RS03085	PFLU0627	55.90023273	0.066874848	0.277257661	0.241201082	0.809399273	0.8808989
602	PFLU_RS03090	PFLU0628	68.8433215	-1.22268912	0.229317291	-5.33186624	9.72e-08	7.13e-07
603	PFLU_RS03095	PFLU0629	2144.988099	0.562442205	0.054119703	10.39255897	2.68e-25	1.1e-23
604	PFLU_RS03100	PFLU0630	166.852313	0.130241051	0.197710516	0.6587462	0.51005876	0.649756382
605	PFLU_RS03105	PFLU0631	231.7195359	-0.14662474	0.13222156	-1.10893216	0.267459449	0.400851186
606	PFLU_RS03110	PFLU0632	45.96619371	-0.067513607	0.230118751	-0.293385944	0.769227168	0.853748244
607	PFLU_RS03115	PFLU0633	72.17984044	-0.456758763	0.218203652	-2.093268185	0.036325221	0.079139915
608	PFLU_RS03120	PFLU0634	201.8174606	0.610502621	0.169832837	3.594726618	0.000324732	0.001230047
609	PFLU_RS03125	PFLU0635	546.2172728	0.529630858	0.171638385	3.085736663	0.002030486	0.006388523
610	PFLU_RS03130	PFLU0636	919.3128897	0.651435783	0.171383984	3.801030684	0.000144095	0.000583382
611	PFLU_RS03135	PFLU0637	795.7533164	1.244387424	0.249928308	4.978977507	6.39e-07	4e-06
612	PFLU_RS03140	PFLU0638	759.1960565	1.24779992	0.298239281	4.183888571	2.87e-05	0.000132362
613	PFLU_RS03145	PFLU0639	38.23133569	1.213421531	0.318148339	3.814011832	0.000136729	0.000556941
614	PFLU_RS03150	PFLU0640	1472.607251	1.102106434	0.254284399	4.334148844	1.46e-05	7.2e-05
615	PFLU_RS03155	PFLU0641	144.7859818	2.0615965	0.430203323	4.792144529	1.65e-06	9.56e-06
616	PFLU_RS03160	PFLU0642	431.8346795	2.034983324	0.283301019	7.183113326	6.81e-13	1.02e-11
617	PFLU_RS03165	PFLU0643	78.3925766	-0.086395347	0.418309709	-0.206534407	0.836373491	0.897236
618	PFLU_RS03170	PFLU0644	226.3024964	1.781036494	0.361963856	4.920481604	8.63e-07	5.27e-06
619	PFLU_RS03175	PFLU0645	805.2571482	1.646139635	0.309400004	5.32042538	1.04e-07	7.55e-07
620	PFLU_RS03180	PFLU0646	568.3452111	1.401033347	0.314112511	4.460291456	8.18e-06	4.19e-05
621	PFLU_RS03185	PFLU0647	350.8435465	1.423702252	0.233302475	6.102388126	1.04e-09	1.05e-08
622	PFLU_RS03190	PFLU0648	1085.391437	2.076248133	0.235841969	8.803556635	1.33e-18	3.33e-17
623	PFLU_RS03195	PFLU0649	22.11565686	4.053109217	1.127620602	3.594390887	0.000325151	0.001230857
624	PFLU_RS03200	PFLU0650	551.1569145	1.555888097	0.476774765	3.263360842	0.001100992	0.003717476
625	PFLU_RS03205	PFLU0651	357.9472524	1.516109767	0.18927888	8.009925691	1.15e-15	2.24e-14
626	PFLU_RS03210	PFLU0652	252.4475044	0.453799359	0.143465988	3.163114578	0.001560909	0.00507063
627	PFLU_RS03215	PFLU0653	179.8620508	2.565671078	0.240511153	10.66757632	1.44e-26	6.42e-25
628	PFLU_RS03220	PFLU0654	317.4036728	2.34120494	0.186696264	12.54018097	4.5e-36	2.93e-34
629	PFLU_RS03225	PFLU0655	272.1191948	1.410467001	0.181133772	7.786880304	6.87e-15	1.27e-13
630	PFLU_RS03230	PFLU0656	899.2690763	-0.031987682	0.098043616	-0.32625971	0.744227868	0.835740766
631	PFLU_RS03235	PFLU0657	56.25775228	0.790872764	0.530468894	1.49089376	0.13598939	0.236366263
632	PFLU_RS03240	PFLU0658	3598.242708	0.932635625	0.946547971	0.985302018	0.324475742	0.464310625
633	PFLU_RS03245	PFLU0659	72.74241798	0.330540149	0.217697705	1.518344662	0.128927534	0.226254813
634	PFLU_RS03250	PFLU0660	129.8857507	1.319836613	0.980385904	1.346241931	0.178224506	0.293695973
635	PFLU_RS03255	PFLU0661	733.9668779	0.84615195	0.407492405	2.076485205	0.037849098	0.081776949
636	PFLU_RS03260	PFLU0662	126.1513021	0.684372366	0.510714852	1.340028322	0.180236137	0.296035265
637	PFLU_RS03265	PFLU0663	191.4947358	-0.404962634	0.119805912	-3.380155692	0.000724448	0.002544899
638	PFLU_RS03270	PFLU0664	15.39663426	-0.189307972	0.420194032	-0.450525132	0.652331837	0.76910808
639	PFLU_RS03275	PFLU0665	67.15129421	-0.190834636	0.21667566	-0.880738682	0.378459275	0.521653032
640	PFLU_RS03280	PFLU0666	32.66153393	0.605329326	0.262425236	2.306673456	0.021073031	0.050273633
641	PFLU_RS03285	PFLU0667	537.4070529	-0.320892639	0.202117641	-1.587652801	0.112364872	0.202035371
642	PFLU_RS03290	PFLU0668	270.8389384	0.809702204	0.191402391	4.230366188	2.33e-05	0.000109365
643	PFLU_RS03295	PFLU0669	43.30553066	0.388379512	0.245291281	1.583340066	0.113343976	0.203429211
644	PFLU_RS03300	PFLU0670	413.7697498	-0.015316128	0.091157878	-0.1680176	0.866569433	0.917814051
645	PFLU_RS03305	PFLU0671	94.26084221	-0.360139291	0.155749128	-2.312303739	0.020760951	0.049667346
646	PFLU_RS03310	PFLU0672	255.083817	-0.132112866	0.11274761	-1.171757581	0.241294398	0.370574231
647	PFLU_RS03315	PFLU0673	52.09414801	0.251038978	0.273303217	0.918536491	0.358338064	0.500821892
648	PFLU_RS03320	PFLU0674	95.49587371	-0.412500201	0.158672233	-2.599699974	0.00933053	0.024716635
649	PFLU_RS03325	PFLU0675	604.6224591	-0.708666793	0.118557958	-5.977386942	2.27e-09	2.14e-08
650	PFLU_RS03330	PFLU0676	259.5378091	-0.416732946	0.132813634	-3.137727156	0.001702633	0.005454335
651	PFLU_RS03360	PFLU0677	634.5736439	0.441118247	0.176415748	2.500447113	0.012403665	0.031682414
652	PFLU_RS03365	PFLU0678	206.2113416	-0.062830005	0.179578053	-0.349875743	0.726431952	0.822044985
653	PFLU_RS03370	PFLU0679	1636.464576	0.361294596	0.123842312	2.917376046	0.003529899	0.010448641
654	PFLU_RS03375	PFLU0680	1708.418462	-0.316079857	0.084765885	-3.728856907	0.00019235	0.000764306
655	PFLU_RS03380	PFLU0681	308.896564	-0.562188524	0.105214891	-5.343241034	9.13e-08	6.74e-07
656	PFLU_RS03385	PFLU0682	632.1462516	-0.345715875	0.120559182	-2.867603039	0.004135941	0.012093395
657	PFLU_RS03390	PFLU0683	148.6581267	-0.20833151	0.146366131	-1.423358726	0.154632191	0.262273332
658	PFLU_RS03395	PFLU0684	222.0815461	0.015049549	0.193502297	0.077774522	0.938007413	0.965359259
659	PFLU_RS03400	PFLU0685	112.9791716	2.621224326	0.323257136	8.108790286	5.11e-16	1.04e-14
660	PFLU_RS03405	PFLU0686	393.8602937	-0.85724583	0.170313879	-5.033329253	4.82e-07	3.09e-06
661	PFLU_RS03410	PFLU0687	153.4552898	-0.448799527	0.170232521	-2.636391237	0.008379306	0.022514928
662	PFLU_RS03415	PFLU0688	433.5258673	0.144341963	0.153682044	0.939224641	0.347615421	0.489297667
663	PFLU_RS03420	PFLU0689	47.32853891	-0.490744258	0.22095521	-2.221012382	0.026350123	0.060598213
664	PFLU_RS03425	PFLU0690	7.526278752	-1.159210069	0.609031691	-1.903365763	0.056992835	0.114750675
665	PFLU_RS03430	PFLU0691	218.5597202	-1.045099965	0.182986154	-5.711360911	1.12e-08	9.5e-08
666	PFLU_RS03435	PFLU0692	98.06375767	-0.476523349	0.198857424	-2.396306556	0.016561233	0.040690989
667	PFLU_RS03440	PFLU0693	226.1096777	-0.367348528	0.154371998	-2.379631884	0.01732994	0.042354233
668	PFLU_RS03445	PFLU0694	98.02331107	-0.18696383	0.234681642	-0.796670028	0.425642695	0.567775939
669	PFLU_RS03450	PFLU0695	155.3747658	-1.419873176	0.212344146	-6.686660336	2.28e-11	2.83e-10
670	PFLU_RS03455	PFLU0696	30.0944628	-0.463905559	0.297933119	-1.557079524	0.119451606	0.212295508
671	PFLU_RS03460	PFLU0697	30.51631543	-1.201121544	1.108111766	-1.083935376	NA	NA
672	PFLU_RS03465	PFLU0698	31.25030182	-2.11971554	1.254780768	-1.689311468	0.091159757	0.169704791
673	PFLU_RS03470	PFLU0699	109.0542516	-0.974514656	0.542797342	-1.795356353	NA	NA
674	PFLU_RS03475	PFLU0700	79.17272698	-0.423776817	0.748891162	-0.56587237	0.571480545	0.702064552
675	PFLU_RS03480	PFLU0701	25.36738919	-0.590585603	0.717338372	-0.823301285	0.410336683	0.553262944
676	PFLU_RS03485	PFLU0702	293.5354403	-1.712730576	1.30437348	-1.313067616	NA	NA
677	PFLU_RS03490	PFLU0703	135.987985	0.3936707	1.123074407	0.35052949	0.725941362	0.821665379
678	PFLU_RS03495	PFLU0704	276.3613415	-0.285201671	0.502386877	-0.567693313	0.570243233	0.701091488
679	PFLU_RS03500	PFLU0705	58.25888439	-0.417752853	0.188628722	-2.214683153	0.02678182	0.061379267
680	PFLU_RS03505	PFLU0706	343.1749746	-0.409616961	0.090641768	-4.51907513	6.21e-06	3.25e-05
681	PFLU_RS03510	PFLU0707	366.3993279	0.072981817	0.119343122	0.611529305	0.540849224	0.67511648
682	PFLU_RS03515	PFLU0708	114.3588256	0.130012749	0.147280118	0.882758315	0.377366867	0.520506024
683	PFLU_RS03525	PFLU0709	37.28888452	-0.384212282	0.348302583	-1.103099147	0.269984111	0.40346318
684	PFLU_RS03530	NA	257.6144273	0.101275328	0.169761751	0.596573297	0.550792304	0.683789328
685	PFLU_RS03535	PFLU0712	1.557387681	-2.375069393	1.426713196	-1.664713973	0.095969834	0.176539884
686	PFLU_RS03540	PFLU0713	9.012132264	0.132645624	0.572236526	0.231802092	0.816691732	0.885508857
687	PFLU_RS03545	PFLU0714	23.76496039	-0.025548875	0.327872188	-0.077923275	0.937889085	0.965359259
688	PFLU_RS03550	PFLU0715	22.85415748	-0.854094126	0.367996701	-2.320928757	0.020290689	0.048717141
689	PFLU_RS03555	PFLU0716	1.516848823	-0.527398237	1.289166366	-0.409100215	0.682466119	0.791877144
690	PFLU_RS03560	PFLU0717	8.116269969	-0.115105622	0.487900324	-0.235920365	0.813494466	0.883166867
691	PFLU_RS03565	PFLU0718	37.59940566	-0.133882812	0.290686377	-0.460574772	0.645103715	0.763436349
692	PFLU_RS03570	PFLU0719	5.242014934	-0.302859272	0.655760576	-0.461844281	0.644192993	0.762659424
693	PFLU_RS03575	PFLU0720	0.785661304	-1.157644422	1.796515364	-0.644383257	0.519326939	0.658765673
694	PFLU_RS03580	PFLU0721	197.7884514	0.194718645	0.136999606	1.421308069	0.155227219	0.262948422
695	PFLU_RS03585	PFLU0723	1.294828238	-1.237321357	1.417420829	-0.872938602	0.382696544	0.52604336
696	PFLU_RS03590	PFLU0724	64.3028567	-0.029013922	0.261627831	-0.11089769	0.911697477	0.950014739
697	PFLU_RS03595	PFLU0726	31.20859549	0.030933123	0.335724702	0.09213836	0.926588111	0.958043885
698	PFLU_RS03600	NA	8.315350949	-0.613251235	0.671927363	-0.912674894	0.361413552	0.504415285
699	PFLU_RS03605	PFLU0728	32.81098417	-0.103554293	0.29219904	-0.354396416	0.72304182	0.819930244
700	PFLU_RS03610	PFLU0729	1813.826127	-0.445864159	0.142151734	-3.13653689	0.001709559	0.00547059
701	PFLU_RS03615	PFLU0730	133.6498491	-0.700546589	0.153759198	-4.556128023	5.21e-06	2.79e-05
702	PFLU_RS03620	PFLU0731	6664.122751	-0.895990289	0.102233851	-8.764125378	1.88e-18	4.67e-17
703	PFLU_RS03625	PFLU0732	3570.915412	-0.976624512	0.134936778	-7.237645129	4.57e-13	7.02e-12
704	PFLU_RS03635	PFLU0733	2591.601763	-0.722135072	0.126552155	-5.706225034	1.16e-08	9.78e-08
705	PFLU_RS03640	PFLU0734	264.9928258	-0.176608446	0.157872377	-1.118678578	0.263277287	0.395933806
706	PFLU_RS03645	PFLU0735	827.4390746	-0.151551496	0.10925598	-1.38712312	0.165404223	0.276827152
707	PFLU_RS03650	PFLU0737	301.6856834	-0.678832511	0.141824953	-4.786410981	1.7e-06	9.8e-06
708	PFLU_RS03655	PFLU0738	596.9546547	-0.559531448	0.083524506	-6.69900934	2.1e-11	2.62e-10
709	PFLU_RS03660	PFLU0739	285.3852502	-0.601157559	0.13618648	-4.414223477	1.01e-05	5.14e-05
710	PFLU_RS03665	PFLU0740	378.2249882	-0.589437689	0.127771626	-4.613212703	3.96e-06	2.15e-05
711	PFLU_RS03670	PFLU0741	142.3079645	-0.424441106	0.165599895	-2.563051776	0.010375657	0.027074813
712	PFLU_RS03675	PFLU0742	2611.934599	0.856690327	0.202689837	4.226607219	2.37e-05	0.00011112
713	PFLU_RS03680	PFLU0743	34.19501025	0.457981046	0.2897624	1.58053994	0.113983268	0.204234009
714	PFLU_RS03685	PFLU0744	15.34664452	1.915928321	0.496790661	3.856610986	0.00011497	0.000474755
715	PFLU_RS03690	PFLU0745	1125.615529	0.910010137	0.159568347	5.702948958	1.18e-08	9.93e-08
716	PFLU_RS03695	PFLU0746	253.318276	0.458349115	0.15201703	3.015116901	0.002568802	0.007883792
717	PFLU_RS03700	PFLU0747	826.1227018	0.387953685	0.155667968	2.492186986	0.012695918	0.032373782
718	PFLU_RS03705	PFLU0748	686.7559476	0.655335075	0.136530499	4.799917086	1.59e-06	9.25e-06
719	PFLU_RS03710	PFLU0749	246.6307982	0.29945663	0.239544291	1.250109652	0.211259494	0.334095141
720	PFLU_RS03715	PFLU0750	1180.63901	0.481108461	0.151158935	3.182798689	0.00145859	0.00477965
721	PFLU_RS03720	PFLU0751	938.3072577	0.029850585	0.136834583	0.218150884	0.827311552	0.892355151
722	PFLU_RS03725	PFLU0752	1474.295686	-0.296963108	0.229761508	-1.292484154	0.19618953	0.315840403
723	PFLU_RS03730	PFLU0753	27.93345063	-0.110618106	0.407889387	-0.271196332	0.786240034	0.865426564
724	PFLU_RS03735	PFLU0754	1305.647159	0.355132336	0.171322757	2.072884789	0.038183003	0.082320524
725	PFLU_RS03740	PFLU0755	345.498713	0.032153263	0.145326937	0.221247782	0.824899506	0.890499647
726	PFLU_RS03745	PFLU0756	658.1726686	-0.156712007	0.093476368	-1.676487969	0.093642651	0.173412316
727	PFLU_RS03750	PFLU0757	156.7775756	-0.402799344	0.184356466	-2.184894036	0.028896617	0.065376961
728	PFLU_RS03755	PFLU0758	268.4945385	-0.352077066	0.129222975	-2.724570193	0.006438524	0.017777794
729	PFLU_RS03760	PFLU0759	206.1527139	-0.324278287	0.130388416	-2.487017612	0.012881902	0.032754634
730	PFLU_RS03765	PFLU0760	1890.326696	-0.917746438	0.131794377	-6.963471869	3.32e-12	4.61e-11
731	PFLU_RS03770	PFLU0761	4399.336317	-0.909983639	0.102884957	-8.844671451	9.18e-19	2.33e-17
732	PFLU_RS03775	PFLU0762	204.8258844	-0.241470321	0.157247663	-1.53560515	0.12463525	0.220138799
733	PFLU_RS03780	PFLU0763	776.7354283	0.03759995	0.109328791	0.343916271	0.730909255	0.825486277
734	PFLU_RS03785	PFLU0763A	4.188368925	0.772656218	0.730571427	1.057605306	0.290235423	0.426921436
735	PFLU_RS03790	PFLU0764	4730.019682	-0.206090159	0.075390788	-2.733625222	0.00626413	0.017336153
736	PFLU_RS03795	PFLU0765	3773.197887	-1.462473645	0.195908627	-7.465080353	8.32e-14	1.38e-12
737	PFLU_RS03800	PFLU0766	301.3971347	-0.458208894	0.252927548	-1.811621141	0.070044756	0.136053265
738	PFLU_RS03805	PFLU0767	887.4278108	-0.476455875	0.122340208	-3.894515816	9.84e-05	0.000411062
739	PFLU_RS03810	PFLU0768	4319.456615	-0.428875744	0.108381245	-3.957102932	7.59e-05	0.000325831
740	PFLU_RS03815	PFLU0769	177.7281336	-0.58003655	0.140178851	-4.137832117	3.51e-05	0.000159486
741	PFLU_RS03820	PFLU0770	201.3770985	-0.506630355	0.137491108	-3.684822688	0.000228862	0.000892249
742	PFLU_RS03825	PFLU0771	834.2067727	-0.025393954	0.077587376	-0.327294923	0.743444832	0.835331272
743	PFLU_RS03830	PFLU0772	62.41866288	-0.320604919	0.195179249	-1.64261785	0.100462025	0.18366001
744	PFLU_RS03835	PFLU0773	5.233050159	-0.624154346	0.717132962	-0.870346755	0.384110935	0.52726278
745	PFLU_RS03840	PFLU0774	16.39254752	0.968085351	0.42791609	2.262325191	0.023677319	0.055428761
746	PFLU_RS03845	PFLU0775	3.548484104	0.370120075	0.861901129	0.429422892	0.667615497	0.779166112
747	PFLU_RS03850	PFLU0776	21.03154627	-0.522556576	0.485227258	-1.076931619	0.281510816	0.416746295
748	PFLU_RS03855	PFLU0777	144.6021509	-0.257070967	0.164600628	-1.561786063	0.118338396	0.210566541
749	PFLU_RS03860	PFLU0778	34.74671059	-0.142668219	0.271360841	-0.525750945	0.599061262	0.725548561
750	PFLU_RS03865	PFLU0779	1713.519344	-0.385323655	0.140512468	-2.742273772	0.006101546	0.016988064
751	PFLU_RS03870	PFLU0780	402.2194355	-0.624545053	0.128172579	-4.872688507	1.1e-06	6.6e-06
752	PFLU_RS03875	PFLU0781	187.5220419	-0.89987154	0.134107883	-6.710057022	1.95e-11	2.44e-10
753	PFLU_RS03880	PFLU0782	8260.784487	-0.216219884	0.216772462	-0.997450886	0.318545702	0.457906755
754	PFLU_RS03905	PFLU0783	1039.383286	-0.66024032	0.110264159	-5.987805329	2.13e-09	2.02e-08
755	PFLU_RS03910	PFLU0784	4.476981897	-0.414432708	0.830449972	-0.499045965	0.617747003	0.741350768
756	PFLU_RS03915	PFLU0785	207.2792662	0.064356842	0.163614089	0.393345358	0.694064422	0.799601334
757	PFLU_RS03920	PFLU0786	42.83063877	-0.25085808	0.265813837	-0.943735973	0.345304587	0.486801579
758	PFLU_RS03925	PFLU0787	164.0337406	-1.25456264	0.663557737	-1.890660856	0.058669631	0.11741754
759	PFLU_RS03930	PFLU0788	91.67521428	-0.281697407	0.288707379	-0.975719454	0.329203509	0.46965325
760	PFLU_RS03935	PFLU0789	280.545011	-0.296955166	0.216537642	-1.371378961	0.170256853	0.283603863
761	PFLU_RS03940	PFLU0790	95.20302908	-0.314430518	0.164522227	-1.91117348	0.055982291	0.113171747
762	PFLU_RS03945	PFLU0791	132.2447993	-0.261496456	0.172069456	-1.519714547	0.128582734	0.225781798
763	PFLU_RS03950	PFLU0793	307.9591233	-0.348023931	0.159697946	-2.179263665	0.029312087	0.066056395
764	PFLU_RS03955	PFLU0794	153.1536811	-0.240230241	0.188108594	-1.277082751	0.201573034	0.322128315
765	PFLU_RS03965	PFLU0795	61.02095979	0.496966764	0.264833028	1.876528645	0.060582725	0.120442793
766	PFLU_RS03970	PFLU0796	748.0751705	-0.474844731	0.120487302	-3.941035478	8.11e-05	0.000344277
767	PFLU_RS03975	PFLU0797	479.3345484	-0.028525742	0.293861534	-0.097072053	0.922669174	0.955785905
768	PFLU_RS03980	PFLU0798	74.3935737	-0.6563889	0.20195155	-3.250229581	0.001153119	0.003880377
769	PFLU_RS03985	PFLU0799	69.32920506	0.122442258	0.219449848	0.55795098	0.576877858	0.70652524
770	PFLU_RS03990	PFLU0800	125.3050413	0.60589595	0.188203088	3.21937305	0.001284712	0.004270512
771	PFLU_RS03995	PFLU0801	10.33373233	0.784546453	0.49694442	1.578740844	0.114395512	0.204643135
772	PFLU_RS04000	PFLU0802	162.3999239	-0.333868008	0.176084304	-1.8960691	0.057950908	0.116289447
773	PFLU_RS04005	PFLU0803	533.7672626	-0.209248231	0.114755355	-1.823428905	0.068238456	0.133191521
774	PFLU_RS04010	PFLU0804	337.2762919	0.242725558	0.119990101	2.022879849	0.043085537	0.090799019
775	PFLU_RS04015	PFLU0805	63.96242227	0.359847769	0.184770349	1.947540668	0.051469949	0.105435198
776	PFLU_RS04020	PFLU0806	199.5312222	0.231058619	0.138305031	1.670645075	0.094791804	0.175114633
777	PFLU_RS04025	PFLU0807	21.38975232	0.292045214	0.302010508	0.967003485	0.333542291	0.474568117
778	PFLU_RS04030	PFLU0808	305.485055	-0.506768503	0.156266289	-3.242980334	0.001182864	0.003960481
779	PFLU_RS04035	PFLU0809	0	NA	NA	NA	NA	NA
780	PFLU_RS04040	PFLU0810	414.8138144	0.151206749	0.110883022	1.363660062	0.172674579	0.285963973
781	PFLU_RS04045	PFLU0811	2336.088928	-0.66857489	0.215518214	-3.102173492	0.001921053	0.006079283
782	PFLU_RS04050	PFLU0812	516.5807306	1.092237719	0.276097012	3.955992534	7.62e-05	0.000327114
783	PFLU_RS04055	PFLU0813	145.3147196	0.965882152	0.288288999	3.350395449	0.000806963	0.002819904
784	PFLU_RS04060	PFLU0814	201.4904319	0.870757671	0.357557871	2.435291578	0.014879794	0.037106718
785	PFLU_RS04065	PFLU0815	253.728671	0.751966584	0.264624983	2.841631111	0.004488339	0.013034867
786	PFLU_RS04070	PFLU0816	758.3066927	-1.106921726	0.196556159	-5.631579973	1.79e-08	1.46e-07
787	PFLU_RS04075	PFLU0817	71.68040673	1.859805751	0.447961976	4.151704503	3.3e-05	0.00015046
788	PFLU_RS04080	PFLU0818	225.4384275	2.351139724	0.302108092	7.782445385	7.11e-15	1.31e-13
789	PFLU_RS04085	PFLU0819	495.1330855	0.91782303	0.135255104	6.785866161	1.15e-11	1.51e-10
790	PFLU_RS04090	PFLU0820	505.0691679	1.029996329	0.138449836	7.439491136	1.01e-13	1.65e-12
791	PFLU_RS04095	PFLU0821	290.2497458	0.893243017	0.132025016	6.765710349	1.33e-11	1.71e-10
792	PFLU_RS04100	PFLU0822	334.3450881	0.887937705	0.162044327	5.47959761	4.26e-08	3.29e-07
793	PFLU_RS04105	PFLU0823	1517.954364	1.821746819	0.173456646	10.50260605	8.4e-26	3.65e-24
794	PFLU_RS04110	PFLU0824	1695.252967	1.536164255	0.226265635	6.789207086	1.13e-11	1.47e-10
795	PFLU_RS04115	PFLU0825	1344.543678	2.053450544	0.253184289	8.110497511	5.04e-16	1.03e-14
796	PFLU_RS04120	PFLU0826	7000.868382	2.063054985	0.257432547	8.0139633	1.11e-15	2.18e-14
797	PFLU_RS04125	PFLU0827	1567.089791	0.243682474	0.088521427	2.752807791	0.005908658	0.016520012
798	PFLU_RS04130	PFLU0828	1798.284879	0.928302577	0.177203655	5.238619824	1.62e-07	1.13e-06
799	PFLU_RS04135	PFLU0829	126.9625237	-0.966727372	0.205460644	-4.70517055	2.54e-06	1.42e-05
800	PFLU_RS04140	PFLU0830	372.9103996	0.046632388	0.12484274	0.373529037	0.708754739	0.81046854
801	PFLU_RS04145	PFLU0831	402.1583483	-0.556334217	0.250523226	-2.220689176	0.026372021	0.060602216
802	PFLU_RS04150	PFLU0832	1341.610628	-0.487192936	0.15526962	-3.137722205	0.001702662	0.005454335
803	PFLU_RS04155	PFLU0833	273.0960485	-0.352902231	0.102709755	-3.435917361	0.000590551	0.002123012
804	PFLU_RS04160	PFLU0834	1057.454714	-0.366619599	0.086605525	-4.233212588	2.3e-05	0.000108073
805	PFLU_RS04165	PFLU0835	778.8209649	-0.38658672	0.12969404	-2.980759333	0.002875347	0.008717574
806	PFLU_RS04170	PFLU0836	461.4061894	0.179337218	0.204416844	0.877311353	0.380317548	0.523619332
807	PFLU_RS04175	PFLU0837	134.8162773	1.087455306	0.194178634	5.600283013	2.14e-08	1.72e-07
808	PFLU_RS04180	PFLU0838	1726.135769	0.323964014	0.099889847	3.243212646	0.0011819	0.003959463
809	PFLU_RS04185	PFLU0839	5168.483222	-1.03297958	0.176649008	-5.847638742	4.99e-09	4.45e-08
810	PFLU_RS04190	PFLU0840	4194.616437	-0.853803638	0.117512015	-7.265671003	3.71e-13	5.77e-12
811	PFLU_RS04195	PFLU0841	1341.327922	-0.650082848	0.365505223	-1.778587026	0.075307493	0.144405547
812	PFLU_RS04200	PFLU0842	2719.030097	-0.474778829	0.408000516	-1.163672128	0.244556909	0.374130916
813	PFLU_RS04205	PFLU0843	4056.390895	-0.325111177	0.324750637	-1.001110204	0.316773532	0.455898584
814	PFLU_RS04210	PFLU0844	101.3399895	-0.821182018	0.261083801	-3.145281379	0.001659272	0.00534387
815	PFLU_RS04215	PFLU0845	268.1537968	-0.591835087	0.173638013	-3.408441955	0.00065335	0.002312743
816	PFLU_RS04220	PFLU0846	758.8166042	-0.433183332	0.151615125	-2.857124784	0.004274977	0.01245139
817	PFLU_RS04225	NA	17.41833469	-0.25002432	0.493883327	-0.50624167	0.612687006	0.736697803
818	PFLU_RS04230	PFLU0848	492.4454214	-1.066384096	0.463369254	-2.301369992	0.021370727	0.050882682
819	PFLU_RS04235	PFLU0849	157.3127327	0.925116737	0.219212221	4.220187786	2.44e-05	0.000113888
820	PFLU_RS04240	PFLU0850	202.3443203	0.811288445	0.159630633	5.082285455	3.73e-07	2.45e-06
821	PFLU_RS04245	PFLU0851	191.8757652	0.627066591	0.199747212	3.13930084	0.001693515	0.005433738
822	PFLU_RS04250	PFLU0852	294.9434948	0.575681356	0.144815753	3.975267489	7.03e-05	0.000303147
823	PFLU_RS04255	PFLU0853	48.51584402	0.268243001	0.276012653	0.971850377	0.33112499	0.471757201
824	PFLU_RS04260	PFLU0854	20.21092266	0.61871999	0.353322176	1.751149609	0.079920143	0.151939435
825	PFLU_RS04265	PFLU0855	34.77350735	-0.620289072	0.40038778	-1.549220788	0.121328654	0.215185316
826	PFLU_RS04270	PFLU0856	99.22867562	-0.401053859	0.169067842	-2.372147508	0.017685029	0.043151758
827	PFLU_RS04275	PFLU0857	130.486525	0.309346614	0.148936301	2.077039728	0.037797893	0.081695733
828	PFLU_RS04280	PFLU0858	170.443935	-0.20248747	0.155390019	-1.303091869	0.192543399	0.311055572
829	PFLU_RS04285	PFLU0859	66.19287345	0.183058385	0.224218554	0.816428355	0.414255185	0.557139386
830	PFLU_RS04290	PFLU0860	2244.875709	-0.310258638	0.086641204	-3.580959461	0.000342335	0.001287655
831	PFLU_RS04295	PFLU0861	1539.034405	-0.256445156	0.126764823	-2.022999356	0.043073214	0.090799019
832	PFLU_RS04300	PFLU0862	61.95173947	-0.20341943	0.193002353	-1.053973834	0.291894897	0.429046885
833	PFLU_RS04305	PFLU0863	2719.919413	-0.572632554	0.154408098	-3.70856557	0.000208437	0.000821695
834	PFLU_RS04310	PFLU0864	417.2703717	-0.736287598	0.187730286	-3.922050167	8.78e-05	0.00036942
835	PFLU_RS04315	PFLU0865	133.8210154	-0.776723406	0.186051064	-4.174786156	2.98e-05	0.000137134
836	PFLU_RS04320	PFLU0866	63.71117608	-0.538262851	0.255168355	-2.109442026	0.034906445	0.076298241
837	PFLU_RS04325	PFLU0867	472.7119956	-0.105810296	0.099892717	-1.059239341	0.289490793	0.426244112
838	PFLU_RS04330	PFLU0868	841.8367711	0.066649148	0.166300941	0.400774327	0.688586282	0.796053505
839	PFLU_RS04335	PFLU0869	238.2269951	-0.100552389	0.198413792	-0.506781246	0.612308317	0.736489315
840	PFLU_RS04340	PFLU0870	557.1670708	-0.321268699	0.15451372	-2.079224421	0.037596728	0.081319527
841	PFLU_RS04345	NA	1191.663649	-0.586369434	0.077797738	-7.537101348	4.81e-14	8.21e-13
842	PFLU_RS04350	PFLU0872	359.727062	-0.16818035	0.118663038	-1.417293478	0.156397141	0.2644822
843	PFLU_RS04355	PFLU0873	276.7348829	0.850308735	0.703948989	1.207912433	0.227080947	0.35293018
844	PFLU_RS04360	PFLU0874	6906.491656	0.744197353	0.87698948	0.848581848	0.396114011	0.539542354
845	PFLU_RS04365	PFLU0875	1340.040896	0.908685866	0.846842329	1.073028396	0.283258376	0.418917982
846	PFLU_RS04370	PFLU0876	2191.411487	0.868740566	0.843407132	1.030037017	0.302992629	0.440232257
847	PFLU_RS04375	PFLU0877	1156.067022	0.713266864	0.743365511	0.959510299	0.337301734	0.478216068
848	PFLU_RS04380	PFLU0878	45.04772698	-0.298816286	0.213276222	-1.401076425	0.161191221	0.271213495
849	PFLU_RS04385	PFLU0879	677.4187526	-0.258689001	0.118580813	-2.181541796	0.029143367	0.065798072
850	PFLU_RS04390	PFLU0880	338.1460612	-0.456663089	0.127410523	-3.584186585	0.00033813	0.001273561
851	PFLU_RS04395	PFLU0881	226.0384374	0.936113239	0.202605048	4.620384566	3.83e-06	2.09e-05
852	PFLU_RS04400	PFLU0882	1878.007709	-0.338319737	0.071065334	-4.76068596	1.93e-06	1.1e-05
853	PFLU_RS04405	PFLU0883	1415.173821	-0.586436725	0.09498405	-6.174054745	6.66e-10	6.91e-09
854	PFLU_RS04410	PFLU0884	2778.497181	-0.436595986	0.088845147	-4.914123086	8.92e-07	5.43e-06
855	PFLU_RS04415	PFLU0885	293.1599224	-0.765603092	0.135804173	-5.637552021	1.72e-08	1.41e-07
856	PFLU_RS04420	PFLU0886	184.6137022	-0.166894637	0.128506528	-1.298724973	0.194038331	0.313133401
857	PFLU_RS04425	PFLU0887	659.062037	-0.566562151	0.109913403	-5.154622944	2.54e-07	1.71e-06
858	PFLU_RS04430	PFLU0888	1090.316898	-0.725503523	0.106760407	-6.795623421	1.08e-11	1.42e-10
859	PFLU_RS04435	PFLU0889	682.8728996	-0.886551114	0.111986668	-7.916577312	2.44e-15	4.65e-14
860	PFLU_RS04440	PFLU0890	1014.812661	-0.48496727	0.126690402	-3.82797168	0.000129204	0.00052844
861	PFLU_RS04445	PFLU0891	1431.808127	0.103987106	0.130771879	0.795179417	0.426509143	0.568552512
862	PFLU_RS04450	PFLU0892	220.63741	0.038697968	0.154252812	0.250873663	0.801911787	0.876087168
863	PFLU_RS04455	PFLU0893	172.7977076	-0.675151896	0.152109192	-4.438600242	9.05e-06	4.61e-05
864	PFLU_RS04460	PFLU0894	2991.005394	-0.476322857	0.129230023	-3.685852903	0.000227938	0.000889225
865	PFLU_RS04465	PFLU0895	893.5731149	-0.560236484	0.121327503	-4.61755556	3.88e-06	2.11e-05
866	PFLU_RS04470	PFLU0896	880.9509619	-0.534736923	0.096904541	-5.518182323	3.43e-08	2.68e-07
867	PFLU_RS04475	PFLU0897	725.6978511	-0.562850813	0.106701542	-5.275001671	1.33e-07	9.46e-07
868	PFLU_RS04480	PFLU0898	540.1144192	-0.399951436	0.130457775	-3.065753928	0.002171219	0.006795678
869	PFLU_RS04485	PFLU0899	400.1369059	-0.187886616	0.138146422	-1.360054168	0.173812783	0.287373023
870	PFLU_RS04490	PFLU0900	143.2565813	-0.700148221	0.220464591	-3.175785366	0.001494315	0.004875415
871	PFLU_RS04495	PFLU0901	32.27010573	-0.572226301	0.299220217	-1.912391837	0.055825954	0.112931802
872	PFLU_RS04500	PFLU0902	34.98222297	-0.367222872	0.348678446	-1.053184894	0.29225626	0.42947283
873	PFLU_RS04505	PFLU0903	123.2398951	-0.828634765	0.15029547	-5.513371519	3.52e-08	2.74e-07
874	PFLU_RS04510	PFLU0904	2950.700952	-0.705303823	0.071309793	-9.890700733	4.57e-23	1.64e-21
875	PFLU_RS04515	PFLU0907	4.55133646	-0.13256882	0.746994218	-0.177469674	0.859139484	0.912037669
876	PFLU_RS04520	PFLU0908	1891.603811	-0.122532988	0.130903208	-0.93605795	0.349243352	0.490970035
877	PFLU_RS04525	PFLU0909	8.489933526	0.200459879	0.598546702	0.334911008	0.737692218	0.831046434
878	PFLU_RS04530	PFLU0910	18.4648356	-0.628128661	0.329249483	-1.90775899	0.056422373	0.113831285
879	PFLU_RS04535	PFLU0912	570.1294512	-0.639979289	0.15928793	-4.017751308	5.88e-05	0.000257514
880	PFLU_RS04540	PFLU0913	8.488860297	0.619726385	0.733645465	0.844721892	0.398266134	0.541122464
881	PFLU_RS04545	PFLU0914	17.99046674	0.183171377	0.33638105	0.544535361	0.586073122	0.713997712
882	PFLU_RS04550	PFLU0915	81.91563636	0.385964384	0.186155012	2.073349409	0.038139774	0.08225688
883	PFLU_RS04555	PFLU0916	370.010447	-0.223519642	0.23933797	-0.933907986	0.350351359	0.492066515
884	PFLU_RS04560	PFLU0917	1353.738311	0.177803932	0.089622237	1.983926512	0.047264033	0.098262023
885	PFLU_RS04565	PFLU0918	60.6922962	-0.495222826	0.247818596	-1.998327949	0.045681117	0.095500594
886	PFLU_RS04570	PFLU0919	147.2679313	-0.340827701	0.154022607	-2.212842056	0.026908537	0.061599092
887	PFLU_RS04575	PFLU0920	288.5191138	0.109175097	0.148091331	0.737214636	0.460991835	0.602341247
888	PFLU_RS04580	PFLU0921	204.9483268	-0.410919362	0.172402463	-2.383488922	0.017149401	0.041968864
889	PFLU_RS04585	PFLU0922	1190.394219	0.18660502	0.11771395	1.585241339	0.112911511	0.202713665
890	PFLU_RS04590	PFLU0923	3968.930647	1.09467793	0.172994585	6.327816168	2.49e-10	2.7e-09
891	PFLU_RS04595	PFLU0924	4152.304727	1.047341894	0.168682206	6.208964907	5.33e-10	5.6e-09
892	PFLU_RS04600	PFLU0925	537.3039451	0.571301415	0.139978422	4.081353431	4.48e-05	0.000200332
893	PFLU_RS04605	PFLU0926	105.4806075	0.425253047	0.211465412	2.010981573	0.044327403	0.093157415
894	PFLU_RS04610	PFLU0927	212.4719508	0.510269361	0.197984458	2.577320286	0.009956964	0.026143343
895	PFLU_RS04615	PFLU0928	36.28769944	-0.117182628	0.269477409	-0.4348514	0.663670293	0.776828279
896	PFLU_RS04620	PFLU0929	65.56285123	0.178019153	0.279485184	0.636953811	0.52415493	0.662369331
897	PFLU_RS04625	PFLU0930	106.5519928	0.025189008	0.209604913	0.12017375	0.904345511	0.944815091
898	PFLU_RS04630	PFLU0931	3147.445748	0.600707788	0.200869135	2.990543015	0.002784819	0.008468786
899	PFLU_RS04635	PFLU0932	928.9408125	-0.067785513	0.136351205	-0.497139079	0.619090978	0.741722418
900	PFLU_RS04640	PFLU0933	444.7498774	-0.701695496	0.12549561	-5.591394747	2.25e-08	1.81e-07
901	PFLU_RS04645	NA	140.8953041	-0.505500265	0.186877958	-2.704975329	0.006830946	0.018723471
902	PFLU_RS04650	PFLU0936	2575.603656	-0.111879483	0.106340758	-1.052084692	0.292760695	0.430003469
903	PFLU_RS04655	PFLU0937	402.1159595	-0.281057517	0.10939325	-2.569240032	0.010192183	0.026681108
904	PFLU_RS04660	PFLU0938	424.5059818	-0.481819626	0.199932843	-2.409907341	0.015956572	0.039366544
905	PFLU_RS04665	PFLU0939	726.5652943	-0.282495386	0.138734134	-2.036235622	0.041726701	0.088341639
906	PFLU_RS04670	PFLU0940	76.10381091	-0.561395436	0.199575278	-2.812950782	0.004908916	0.014119606
907	PFLU_RS04675	PFLU0941	978.9051768	-0.036533118	0.235787754	-0.154940694	0.876868072	0.925780122
908	PFLU_RS04680	PFLU0942	2480.609589	-0.076568392	0.154949253	-0.494151409	0.621199253	0.743654333
909	PFLU_RS04685	PFLU0943	1484.659513	0.031577355	0.121661263	0.259551431	0.795209805	0.871303658
910	PFLU_RS04690	PFLU0944	718.7102439	-0.09035558	0.176386906	-0.512257864	0.608470551	0.732802751
911	PFLU_RS04695	PFLU0945	1528.99732	-0.081875937	0.158515802	-0.516515934	0.605494113	0.730390968
912	PFLU_RS04700	PFLU0946	461.6938999	-0.105822584	0.223507547	-0.473463134	0.635882797	0.755953394
913	PFLU_RS04705	PFLU0947	490.1871173	0.095847628	0.163231414	0.587188614	0.557077039	0.68916747
914	PFLU_RS04710	PFLU0948	1723.594695	-0.284650652	0.145922887	-1.950692294	0.051093661	0.10477169
915	PFLU_RS04715	PFLU0949	1759.83791	-0.330105606	0.16454999	-2.006111378	0.044844366	0.094013346
916	PFLU_RS04720	PFLU0950	325.2140622	-0.157130873	0.158523315	-0.991216168	0.321580037	0.461467497
917	PFLU_RS04725	PFLU0951	2125.678184	-0.062184101	0.153243483	-0.405786266	0.684899651	0.794086552
918	PFLU_RS04730	PFLU0952	6613.253935	0.339074834	0.139471559	2.43113962	0.015051413	0.037472398
919	PFLU_RS04735	PFLU0953	7490.04012	-0.044153843	0.12406049	-0.355905758	0.721911144	0.819267422
920	PFLU_RS04740	NA	30.77567781	-0.206959089	0.345994196	-0.59815769	0.54973472	0.683041689
921	PFLU_RS04750	PFLU0956	546.8047456	0.010765798	0.160779795	0.066959892	0.946613633	0.97005667
922	PFLU_RS04755	PFLU0957	178.8685238	-1.148279055	0.327235852	-3.509025822	0.000449751	0.001645431
923	PFLU_RS04760	PFLU0958	148.6831535	-0.407249664	0.210029301	-1.939013567	0.052499686	0.10706938
924	PFLU_RS04765	PFLU0959	40.51192875	-0.149103333	0.33966461	-0.438972233	0.660681656	0.774857747
925	PFLU_RS04770	PFLU0960	124.9214389	-0.349031796	0.284320664	-1.227599119	0.219597493	0.343941179
926	PFLU_RS04775	PFLU0961	52.36775127	-0.459529737	0.249064857	-1.845020377	0.065034574	0.127643915
927	PFLU_RS04780	PFLU0962	21.7354091	-0.264906021	0.339402497	-0.78050699	0.435092515	0.577881017
928	PFLU_RS04785	PFLU0963	36.98421296	0.233836028	0.407050438	0.574464505	0.565653514	0.697046844
929	PFLU_RS04790	PFLU0964	129.5985271	-0.289948593	0.33286866	-0.871060055	0.383721363	0.527089785
930	PFLU_RS04795	PFLU0965	71.15955372	-0.177711334	0.273673619	-0.649355003	0.516108941	0.65579281
931	PFLU_RS04800	PFLU0966	324.9112575	0.084855979	0.290227696	0.292377261	0.769998193	0.854129997
932	PFLU_RS04805	PFLU0968	487.1174092	0.233736265	0.105253961	2.220688539	0.026372064	0.060602216
933	PFLU_RS04810	PFLU0969	346.0636694	-0.262448948	0.10214515	-2.569372587	0.010188285	0.026681108
934	PFLU_RS04815	PFLU0970	85.18726647	2.210308987	0.339193582	6.516364415	7.2e-11	8.34e-10
935	PFLU_RS04820	PFLU0971	64.07958285	2.398375804	0.464266253	5.165949046	2.39e-07	1.63e-06
936	PFLU_RS04825	PFLU0972	0.132725274	0.620332896	4.327943248	0.143332031	0.88602796	0.932497414
937	PFLU_RS04830	PFLU0973	48.70505156	2.839914149	0.461164724	6.158133968	7.36e-10	7.6e-09
938	PFLU_RS04835	PFLU0974	36.66049387	0.087595242	0.249459218	0.35114053	0.725482923	0.821611464
939	PFLU_RS04840	PFLU0975	172.6747765	0.041778032	0.150897404	0.276863823	0.781884672	0.862889504
940	PFLU_RS04845	PFLU0976	51.18717379	-0.055145185	0.307965575	-0.179062823	0.857888373	0.911193173
941	PFLU_RS04860	PFLU0979	602.3481031	1.303052181	0.276806924	4.707440709	2.51e-06	1.41e-05
942	PFLU_RS04865	PFLU0980	94.38886341	1.600403576	0.292650505	5.468651336	4.53e-08	3.49e-07
943	PFLU_RS04870	PFLU0981	149.8233402	1.608442416	0.37198312	4.323966141	1.53e-05	7.51e-05
944	PFLU_RS04875	PFLU0982	301.4225842	2.234189902	0.377719796	5.914939934	3.32e-09	3.04e-08
945	PFLU_RS04880	PFLU0983	257.0839806	2.103028423	0.367536652	5.72195565	1.05e-08	8.96e-08
946	PFLU_RS04885	PFLU0984	303.3558453	2.821686058	0.486306095	5.802283966	6.54e-09	5.76e-08
947	PFLU_RS04890	PFLU0985	312.1827342	2.631813179	0.521879284	5.042953921	4.58e-07	2.95e-06
948	PFLU_RS04895	PFLU0986	355.0582643	3.129456651	0.470179543	6.655875825	2.82e-11	3.43e-10
949	PFLU_RS04900	PFLU0987	296.2629126	3.051767106	0.505762818	6.033988658	1.6e-09	1.55e-08
950	PFLU_RS04905	PFLU0988	402.0097817	3.213670787	0.512338876	6.272549159	3.55e-10	3.81e-09
951	PFLU_RS04910	PFLU0989	369.2677079	1.9778475	0.380327281	5.200382933	1.99e-07	1.37e-06
952	PFLU_RS04915	PFLU0990	933.3135448	3.667025915	0.442768906	8.282031251	1.21e-16	2.59e-15
953	PFLU_RS04920	PFLU0992	332.7639273	-0.503641744	0.12737325	-3.954062137	7.68e-05	0.00032953
954	PFLU_RS04925	PFLU0993	267.9052215	-0.175762151	0.120993527	-1.452657472	0.14631888	0.251263103
955	PFLU_RS04930	PFLU0994	5001.78379	1.051765029	0.173151356	6.074252337	1.25e-09	1.23e-08
956	PFLU_RS04935	PFLU0995	250.4361715	-0.67606377	0.140740496	-4.80361935	1.56e-06	9.12e-06
957	PFLU_RS04940	PFLU0996	125.7682453	-0.632523901	0.23155901	-2.731588383	0.006302983	0.017435638
958	PFLU_RS04945	PFLU0997	76.14011555	-0.30120226	0.218880117	-1.376106081	0.168788793	0.281627575
959	PFLU_RS04950	PFLU0998	1049.81363	-0.315438222	0.145924432	-2.161654614	0.030644808	0.068429047
960	PFLU_RS04955	PFLU0999	259.2775706	0.116898061	0.160680325	0.72751945	0.466907805	0.607425592
961	PFLU_RS04960	PFLU1000	4253.482742	-0.128013198	0.293220901	-0.436575966	0.662418896	0.776272144
962	PFLU_RS04965	PFLU1001	837.3714854	-0.660649493	0.291759609	-2.264362417	0.023551834	0.05519961
963	PFLU_RS04970	PFLU1002	867.6842699	-0.701200938	0.257974145	-2.718105483	0.00656569	0.018079
964	PFLU_RS04975	PFLU1003	961.3066455	-0.575847417	0.218864506	-2.631068085	0.008511698	0.022829767
965	PFLU_RS04980	PFLU1004	519.8638618	0.557304426	0.116891553	4.767704879	1.86e-06	1.07e-05
966	PFLU_RS04985	PFLU1005	147.4820689	0.678943984	0.182825954	3.713608323	0.000204325	0.000807077
967	PFLU_RS04990	PFLU1006	58.79260184	-0.887215851	0.239745729	-3.700653415	0.000215045	0.000843865
968	PFLU_RS04995	PFLU1007	63.01529443	-0.255723035	0.203709183	-1.255333861	0.209357588	0.33166096
969	PFLU_RS05000	PFLU1008	20.0515217	0.228580009	0.36578286	0.624906287	0.532032566	0.669223353
970	PFLU_RS05005	PFLU1009	17.17714708	-0.117746868	0.376883102	-0.312422783	0.754719238	0.842790886
971	PFLU_RS05010	PFLU1010	33.50294066	0.508386495	0.268997828	1.889927881	0.058767606	0.117574404
972	PFLU_RS05015	PFLU1011	25.48485818	0.199078996	0.3273343	0.608182509	0.543066434	0.676715882
973	PFLU_RS05020	PFLU1012	28.3692642	0.11034393	0.268120392	0.411546206	0.680672067	0.790187016
974	PFLU_RS05025	PFLU1013	46.39711382	0.119458556	0.271606089	0.439822822	0.660065437	0.77442171
975	PFLU_RS05030	PFLU1014	25.36658207	0.077998763	0.342773118	0.227552158	0.819994416	0.886800018
976	PFLU_RS05035	PFLU1015	10.57674467	-0.101617748	0.44294056	-0.229416218	0.818545432	0.885751143
977	PFLU_RS05040	PFLU1016	17.9877069	-0.54173382	0.372393289	-1.454735722	0.145742439	0.250488294
978	PFLU_RS05045	PFLU1017	73.50177472	0.446826327	0.254291982	1.757138875	0.078894141	0.150226863
979	PFLU_RS05050	PFLU1018	54.26353992	0.438262589	0.329438621	1.330331544	0.183409059	0.299851322
980	PFLU_RS05055	PFLU1019	121.2033899	0.098942436	0.185468478	0.533473058	0.593706156	0.720387545
981	PFLU_RS05060	PFLU1020	17.23727312	-0.629704279	0.382897872	-1.64457503	0.10005748	0.183087794
982	PFLU_RS05065	PFLU1021	179.5976357	1.108521172	0.139779494	7.930499219	2.18e-15	4.18e-14
983	PFLU_RS05070	PFLU1022	429.2314227	-0.766827381	0.615724914	-1.245405802	0.212982622	0.33628835
984	PFLU_RS05075	PFLU1023	216.8365956	-0.497755279	0.139641425	-3.564524485	0.000364516	0.00136523
985	PFLU_RS05080	PFLU1024	240.1802624	-0.148664027	0.136030217	-1.092875033	0.274448672	0.408608444
986	PFLU_RS05085	PFLU1025	108.4754616	-0.486867961	0.175500665	-2.774165903	0.005534345	0.015641106
987	PFLU_RS05090	PFLU1026	80.95919339	-0.493309608	0.222634198	-2.215785412	0.026706202	0.061252757
988	PFLU_RS05095	PFLU1027	47.50421382	-0.115167938	0.258323789	-0.445827846	0.655721606	0.771739826
989	PFLU_RS05100	PFLU1028	62.13266564	-0.315042408	0.225404437	-1.397676161	0.162210336	0.272469769
990	PFLU_RS05105	PFLU1029	167.3451737	-0.050840273	0.142008355	-0.358009024	0.72033656	0.818409271
991	PFLU_RS05110	PFLU1030	347.737867	0.275137066	0.21911348	1.255682973	0.209230935	0.33166096
992	PFLU_RS05115	PFLU1031	44.85947884	-0.549877157	0.288038992	-1.90903722	0.05625729	0.113651092
993	PFLU_RS05120	PFLU1032	106.7695101	-0.744854565	0.245395338	-3.035324839	0.002402767	0.00743124
994	PFLU_RS05125	PFLU1033	578.0105314	1.139976618	0.210494463	5.415708329	6.1e-08	4.6e-07
995	PFLU_RS05130	PFLU1034	55.42137457	-1.96746305	0.37101425	-5.302931219	1.14e-07	8.24e-07
996	PFLU_RS05135	PFLU1035	35.07012304	-1.864822237	0.301358069	-6.188061417	6.09e-10	6.34e-09
997	PFLU_RS05140	PFLU1036	78.6379176	-0.434060522	0.207932421	-2.087507659	0.036842269	0.080033894
998	PFLU_RS05145	PFLU1037	563.2935826	-0.329182818	0.280404384	-1.173957458	0.240412066	0.36967514
999	PFLU_RS05150	PFLU1038	17.68589299	-0.253196428	0.399637663	-0.63356498	0.526364762	0.664568729
1000	PFLU_RS05155	PFLU1039	60.4165916	-0.160074231	0.256100598	-0.625044348	0.531941952	0.669223353
1001	PFLU_RS05160	PFLU1040	492.6697042	-0.401448268	0.671372399	-0.5979517	0.549872161	0.683071008
1002	PFLU_RS05165	PFLU1041	591.1696566	0.517655071	0.507623152	1.019762531	0.307841097	0.445928551
1003	PFLU_RS05170	PFLU1042	153.3191879	0.667320085	0.557956386	1.196007613	0.231693588	0.358473834
1004	PFLU_RS05175	PFLU1043	130.5261357	0.279235177	0.373843669	0.746930334	0.455105614	0.5967938
1005	PFLU_RS05180	PFLU1044	331.6063038	-0.213153363	0.395207689	-0.539345182	0.589648698	0.717188768
1006	PFLU_RS05185	PFLU1045	28.53418479	0.035103682	0.523144853	0.067101266	0.946501086	0.97005667
1007	PFLU_RS05190	PFLU1046	123.3336063	-0.132281409	0.431536488	-0.306535861	0.75919668	0.8465304
1008	PFLU_RS05195	PFLU1047	157.7983461	-0.117204345	0.336479631	-0.348325231	0.727595948	0.822917189
1009	PFLU_RS05200	NA	14.18114915	-0.239234755	0.351299066	-0.681000259	0.495871326	0.636684776
1010	PFLU_RS05205	PFLU1049	460.7564095	-0.4020193	0.117590154	-3.418817694	0.000628938	0.002236889
1011	PFLU_RS05210	PFLU1050	1935.213829	0.220052328	0.172748422	1.273831189	0.202723249	0.323580014
1012	PFLU_RS05215	PFLU1051	253.2206998	-0.409690105	0.098119591	-4.175415949	2.97e-05	0.00013686
1013	PFLU_RS05220	PFLU1052	2858.040469	-0.682763083	0.129843569	-5.258351186	1.45e-07	1.03e-06
1014	PFLU_RS05225	PFLU1053	291.0778145	0.138545311	0.136799512	1.012761738	0.311173981	0.449456881
1015	PFLU_RS05230	PFLU1054	100.0181792	0.34388654	0.166589968	2.064269198	0.0389922	0.083764124
1016	PFLU_RS05235	PFLU1055	2915.011287	0.647866995	0.1046048	6.193472894	5.89e-10	6.15e-09
1017	PFLU_RS05240	PFLU1056	745.7684064	-0.515450959	0.110388813	-4.669412985	3.02e-06	1.68e-05
1018	PFLU_RS05245	PFLU1057	673.0716696	-0.458911202	0.104248375	-4.402094554	1.07e-05	5.41e-05
1019	PFLU_RS05250	PFLU1058	3717.253544	-0.771617205	0.15410261	-5.007165069	5.52e-07	3.5e-06
1020	PFLU_RS05255	PFLU1059	972.2189804	-0.711790644	0.142333596	-5.000861814	5.71e-07	3.6e-06
1021	PFLU_RS05260	PFLU1060	204.7054009	-0.833374633	0.168945631	-4.932797781	8.11e-07	4.98e-06
1022	PFLU_RS05265	PFLU1061	918.9429123	-0.340816021	0.174026231	-1.95841752	0.050181041	0.1031824
1023	PFLU_RS05270	PFLU1062	29.98740847	-0.960949691	0.29911573	-3.212635099	0.001315233	0.004355075
1024	PFLU_RS05275	PFLU1063	543.5387059	-0.457442339	0.121597775	-3.761930177	0.000168607	0.000673082
1025	PFLU_RS05280	PFLU1064	306.1238615	-0.699170408	0.120123139	-5.820447386	5.87e-09	5.21e-08
1026	PFLU_RS05285	PFLU1065	25.59609965	-0.778735301	0.414425209	-1.879073193	0.0602345	0.119940421
1027	PFLU_RS05290	PFLU1066	128.263591	-0.397427647	0.136319777	-2.915407104	0.003552248	0.010509611
1028	PFLU_RS05295	PFLU1067	127.9409716	-0.700619873	0.157413111	-4.450835583	8.55e-06	4.38e-05
1029	PFLU_RS05300	PFLU1068	49.30308089	-0.494678995	0.247779155	-1.996451216	0.045884831	0.095726351
1030	PFLU_RS05305	PFLU1069	118.641996	-0.112608097	0.143351629	-0.785537617	0.432138424	0.574397551
1031	PFLU_RS05310	PFLU1070	1857.490335	-0.101368061	0.213986041	-0.473713429	0.635704276	0.755890934
1032	PFLU_RS05315	PFLU1071	67.38760474	-0.390111009	0.174840215	-2.231243015	0.025665036	0.059323903
1033	PFLU_RS05320	PFLU1072	7.664061447	-0.714538456	0.511449764	-1.397084341	0.16238821	0.272692208
1034	PFLU_RS05325	PFLU1073	7.965474261	0.39371913	0.506644153	0.777111763	0.437092835	0.579314559
1035	PFLU_RS05330	PFLU1074	18.22511393	0.472733356	0.376003066	1.257259309	0.208659753	0.33111836
1036	PFLU_RS05335	PFLU1075	7.288012746	0.647466359	0.487450577	1.328270781	0.184088669	0.300634734
1037	PFLU_RS05340	PFLU1076	31.56278924	0.25762219	0.271455606	0.949039861	0.342600339	0.483443564
1038	PFLU_RS05345	NA	7.157816542	0.700281525	0.525532239	1.332518679	0.182689808	0.298919783
1039	PFLU_RS05350	PFLU1078	25.98894715	-0.1999194	0.367084459	-0.544614177	0.586018902	0.713997712
1040	PFLU_RS05355	PFLU1079	102.4163427	-0.520348063	0.160438173	-3.243293362	0.001181565	0.003959463
1041	PFLU_RS05360	PFLU1081	108.4399619	0.058567012	0.165354622	0.35419035	0.723196235	0.81995038
1042	PFLU_RS05365	PFLU1082	318.2182608	-1.091724253	0.454567896	-2.401674781	0.016320211	0.040164587
1043	PFLU_RS05370	PFLU1083	301.3926262	-0.593484622	0.298859078	-1.985834346	0.047051721	0.097888462
1044	PFLU_RS05375	PFLU1084	59.4606598	-0.472302084	0.280636128	-1.682969641	0.092380969	0.171499323
1045	PFLU_RS05380	PFLU1085	11.2296984	-0.820532923	0.516056384	-1.590006341	0.111833376	0.201380629
1046	PFLU_RS05385	PFLU1086	2976.001314	0.160642461	0.269603608	0.595846852	0.551277541	0.684108634
1047	PFLU_RS05390	PFLU1087	53.66552155	-0.17260073	0.241235226	-0.715487257	0.474308012	0.615451572
1048	PFLU_RS05395	PFLU1087A	25.43931596	-0.124656613	0.28193855	-0.442141073	0.658387124	0.7732609
1049	PFLU_RS05400	PFLU1088	27.01430378	-0.305662	0.266874934	-1.145337988	0.252069176	0.382889887
1050	PFLU_RS05405	PFLU1089	377.880976	0.358780732	0.315830406	1.13599174	0.255960021	0.387426874
1051	PFLU_RS05410	PFLU1090	152.6536303	0.047269088	0.177635763	0.26610119	0.790161278	0.867991152
1052	PFLU_RS05415	PFLU1091	14.09510677	0.995417123	0.446500652	2.229374399	0.025789004	0.059558901
1053	PFLU_RS05420	PFLU1092	5.958508926	-1.151981215	0.934302969	-1.232984646	0.217581493	0.342019638
1054	PFLU_RS05425	PFLU1093	55.43546693	0.134145812	0.217444448	0.616919924	0.537287544	0.672590291
1055	PFLU_RS05430	PFLU1094	15.05809259	0.455896474	0.358094917	1.273116296	0.202976777	0.323812992
1056	PFLU_RS05435	PFLU1095	8.79211557	0.39835152	0.490781241	0.811668187	0.416982054	0.559457138
1057	PFLU_RS05440	PFLU1096	7.668484576	0.250334808	0.547080556	0.457583084	0.647251999	0.764470865
1058	PFLU_RS05445	PFLU1097	6.346572886	-0.3689813	0.652460174	-0.5655231	0.571718017	0.702199554
1059	PFLU_RS05450	PFLU1098	20.90765896	0.24438793	0.424370358	0.575883602	0.56469386	0.696436415
1060	PFLU_RS05455	PFLU1099	52.83804279	0.330372425	0.248755822	1.328099269	0.184145315	0.300645412
1061	PFLU_RS05465	PFLU1101	536.1370378	1.011066966	0.198733751	5.087545336	3.63e-07	2.39e-06
1062	PFLU_RS05470	PFLU1102	71.80456496	-0.08017946	0.217680142	-0.368336125	0.712622619	0.812936027
1063	PFLU_RS05475	PFLU1103	233.301635	-0.77991257	0.150348356	-5.187370129	2.13e-07	1.46e-06
1064	PFLU_RS05480	PFLU1104	86.68943681	-0.01221866	0.164543382	-0.074257984	0.940805108	0.967243086
1065	PFLU_RS05485	PFLU1105	100.8016083	0.38533616	0.242655608	1.587996107	0.112287219	0.202035371
1066	PFLU_RS05490	PFLU1107	680.7087943	0.100202941	0.138466415	0.723662418	0.469273011	0.609955147
1067	PFLU_RS05495	PFLU1108	81.59305047	0.164804728	0.394110465	0.418168872	0.675823653	0.786298607
1068	PFLU_RS05500	PFLU1110	172.7918682	0.149832955	0.210356306	0.712281738	0.47629033	0.617310592
1069	PFLU_RS05505	PFLU1111	389.5626703	0.421504536	0.117777154	3.578831039	0.000345134	0.001296686
1070	PFLU_RS05510	PFLU1112	243.2905317	0.350964728	0.13099811	2.679158709	0.00738074	0.020056359
1071	PFLU_RS05515	PFLU1113	153.8872264	0.420596192	0.16458421	2.555507549	0.010603306	0.027600797
1072	PFLU_RS05520	PFLU1114	346.4353476	0.601356097	0.137352347	4.378200372	1.2e-05	5.99e-05
1073	PFLU_RS05525	PFLU1115	811.1401797	0.484124532	0.107009168	4.524140708	6.06e-06	3.19e-05
1074	PFLU_RS05530	PFLU1116	89.19473675	0.402476699	0.197001716	2.043011139	0.041051335	0.087124205
1075	PFLU_RS05535	PFLU1117	64.00181389	0.192882567	0.21289431	0.90600151	0.364935053	0.507912392
1076	PFLU_RS05540	PFLU1118	294.4811869	-0.061046584	0.16052181	-0.38030087	0.70372209	0.807384477
1077	PFLU_RS05545	PFLU1119	145.1629074	0.410338208	0.168419429	2.436406599	0.014834	0.037023294
1078	PFLU_RS05550	PFLU1120	7.056253111	-1.435289618	0.754940954	-1.901194539	0.057276536	0.115205906
1079	PFLU_RS05555	PFLU1121	558.7333006	0.082713955	0.109171409	0.757652171	0.448659239	0.590470593
1080	PFLU_RS05560	PFLU1122	37.6521176	-0.828932254	0.371517552	-2.23120617	0.025667475	0.059323903
1081	PFLU_RS05565	PFLU1123	0.44879819	0.631899018	2.081513719	0.303576677	0.761450423	0.848198797
1082	PFLU_RS05570	PFLU1124	3.380817332	-1.684021288	0.830840694	-2.026888307	0.042673837	0.090029191
1083	PFLU_RS05575	PFLU1125	40.61501459	-0.082265441	0.38903315	-0.211461264	0.832527356	0.895238319
1084	PFLU_RS05580	PFLU1126	261.9349917	0.273448085	0.235114585	1.163041776	0.244812553	0.374426541
1085	PFLU_RS05585	PFLU1127	49.11136498	-1.28807209	0.627107125	-2.053990521	0.039976609	0.085298597
1086	PFLU_RS05590	PFLU1128	101.5855919	-1.620854204	0.670494499	-2.417401197	0.015631777	0.038741558
1087	PFLU_RS05595	PFLU1129	41.89340848	-1.456633201	0.622927607	-2.338366745	0.019368231	0.04674553
1088	PFLU_RS05600	PFLU1130	41.39487664	0.072013218	0.408239793	0.176399312	0.859980245	0.912607264
1089	PFLU_RS05605	PFLU1131	155.4906002	-0.268840574	0.159633694	-1.684109206	0.092160566	0.171143112
1090	PFLU_RS05610	PFLU1132	218.5344351	0.08808894	0.115611996	0.761935984	0.446098212	0.588002916
1091	PFLU_RS05615	PFLU1133	19.88256038	0.10566949	0.385681956	0.273980901	0.784099299	0.864179977
1092	PFLU_RS05620	PFLU1134	202.4912262	-0.155746355	0.15063419	-1.033937613	0.30116533	0.438590286
1093	PFLU_RS05625	PFLU1135	198.0328749	-0.436921924	0.14941946	-2.924129991	0.003454205	0.010260014
1094	PFLU_RS05630	PFLU1136	1011.89901	1.406429622	0.16859935	8.34184487	7.31e-17	1.59e-15
1095	PFLU_RS05635	PFLU1137	248.0865683	1.255792236	0.20478364	6.132287879	8.66e-10	8.76e-09
1096	PFLU_RS05640	PFLU1138	318.8073179	1.476419021	0.239380309	6.167671133	6.93e-10	7.18e-09
1097	PFLU_RS05645	PFLU1139	2547.213491	1.785996592	0.170618134	10.4678005	1.21e-25	5.17e-24
1098	PFLU_RS05650	PFLU1140	1016.979308	-0.672259225	0.18029593	-3.728643374	0.000192513	0.000764448
1099	PFLU_RS05655	PFLU1141	503.2084746	-0.272055846	0.106423056	-2.55636191	0.010577304	0.027557024
1100	PFLU_RS05660	PFLU1142	1401.543056	0.474963881	0.147248318	3.225598008	0.001257098	0.004183411
1101	PFLU_RS05665	PFLU1143	490.4957298	0.451544826	0.155638906	2.901233607	0.003716967	0.010942983
1102	PFLU_RS05670	PFLU1144	15.42072255	-0.944577324	0.347001772	-2.722110954	0.006486636	0.017902399
1103	PFLU_RS05675	PFLU1145	670.8445928	-1.111464801	0.116212082	-9.564107125	1.13e-21	3.73e-20
1104	PFLU_RS05680	PFLU1146	1108.903159	-0.963000251	0.174759479	-5.510432148	3.58e-08	2.78e-07
1105	PFLU_RS05685	PFLU1148	229.9288238	0.320715016	0.191829812	1.671872649	0.094549437	0.174929578
1106	PFLU_RS05690	PFLU1149	664.2123603	-0.4194447	0.129061956	-3.24994841	0.001154259	0.003882039
1107	PFLU_RS05695	PFLU1150	3149.3815	-2.195733908	0.45461057	-4.829922693	1.37e-06	8.08e-06
1108	PFLU_RS05700	PFLU1151	53.24054192	0.404202284	0.475178443	0.850632621	0.394973462	0.538477795
1109	PFLU_RS05705	PFLU1152	4912.490448	-0.13856464	0.132175485	-1.04833843	0.29448271	0.43158189
1110	PFLU_RS05710	PFLU1153	385.7235367	-0.75160657	0.117339968	-6.405375603	1.5e-10	1.69e-09
1111	PFLU_RS05715	PFLU1154	1231.740638	-0.77807736	0.118159955	-6.584949715	4.55e-11	5.46e-10
1112	PFLU_RS05720	PFLU1155	443.7088955	-0.106219196	0.362579478	-0.292954241	0.769557128	0.853956495
1113	PFLU_RS05725	PFLU1156	4239.126033	-1.038733535	0.128240438	-8.099890706	5.5e-16	1.12e-14
1114	PFLU_RS05730	PFLU1157	62.42421573	-0.057066517	0.248758714	-0.229405099	0.818554074	0.885751143
1115	PFLU_RS05735	PFLU1158	18.78855323	0.70616092	0.358413573	1.970240452	0.048810819	0.100744725
1116	PFLU_RS05740	PFLU1159	82.41612809	-0.704001518	0.202865585	-3.470285595	0.000519905	0.001876914
1117	PFLU_RS05745	PFLU1160	160.0796158	-0.800322237	0.157647974	-5.076641433	3.84e-07	2.51e-06
1118	PFLU_RS05750	PFLU1161	2222.429959	-0.536261571	0.106894372	-5.016742784	5.26e-07	3.36e-06
1119	PFLU_RS05755	PFLU1162	413.1367642	-0.297206431	0.130571178	-2.276202425	0.022833897	0.053790099
1120	PFLU_RS05760	PFLU1163	120.1981211	-1.218264253	0.293735644	-4.147485261	3.36e-05	0.000153142
1121	PFLU_RS05765	PFLU1164	1546.670759	-0.369833662	0.097042408	-3.81105199	0.000138377	0.000562888
1122	PFLU_RS05770	PFLU1165	130.0989044	0.344730952	0.172400702	1.99959135	0.045544409	0.09528119
1123	PFLU_RS05775	PFLU1166	806.6215369	0.323852541	0.123378733	2.624865181	0.008668328	0.023187681
1124	PFLU_RS05780	PFLU1167	482.2391764	-0.765731686	0.149294922	-5.128986812	2.91e-07	1.94e-06
1125	PFLU_RS05785	PFLU1169	34.91691248	-0.67063246	0.503471798	-1.33201594	0.182854951	0.299108426
1126	PFLU_RS05790	PFLU1170	142.3926428	-1.17095471	0.444106962	-2.6366502	0.008372912	0.022507829
1127	PFLU_RS05795	PFLU1171	118.8263876	-1.55141983	0.442756318	-3.504003823	0.000458319	0.001670664
1128	PFLU_RS05800	PFLU1172	67.93086324	-1.600376594	0.524782888	-3.049597523	0.002291482	0.00712009
1129	PFLU_RS05805	PFLU1173	388.0038504	-1.920983633	0.418738322	-4.587551541	4.48e-06	2.41e-05
1130	PFLU_RS05810	PFLU1174	247.1601358	-2.226386558	0.444007056	-5.014304449	5.32e-07	3.4e-06
1131	PFLU_RS05825	PFLU1177	15.43232655	-2.788606085	0.638852993	-4.365019988	1.27e-05	6.34e-05
1132	PFLU_RS05830	PFLU1178	715.3171125	-2.224608277	0.427410887	-5.204847012	1.94e-07	1.34e-06
1133	PFLU_RS05835	PFLU1179	264.6816615	-2.443723194	0.465815192	-5.246121712	1.55e-07	1.09e-06
1134	PFLU_RS05840	PFLU1180	154.2901645	-2.33353092	0.453320256	-5.147643176	2.64e-07	1.77e-06
1135	PFLU_RS05850	PFLU1182	156.7533289	-2.174335472	0.46443811	-4.681647398	2.85e-06	1.59e-05
1136	PFLU_RS05855	PFLU1183	19.26514671	-2.644571759	0.601555651	-4.396221285	1.1e-05	5.54e-05
1137	PFLU_RS05860	PFLU1184	4.093380685	-1.930784242	0.777884725	-2.482095586	0.013061223	0.033136296
1138	PFLU_RS05865	PFLU1185	95.89808485	-2.240535689	0.515201004	-4.348857383	1.37e-05	6.79e-05
1139	PFLU_RS05870	PFLU1186	63.27445673	-1.988453904	0.47759907	-4.163437554	3.13e-05	0.000143914
1140	PFLU_RS05875	PFLU1187	65.56902223	-1.372000236	0.382123337	-3.590464391	0.000330089	0.001248762
1141	PFLU_RS05880	PFLU1188	61.16708647	-0.088689077	0.227346164	-0.390105889	0.696458248	0.801447927
1142	PFLU_RS05885	PFLU1189	2766.410367	-0.339154915	0.0709468	-4.780411755	1.75e-06	1.01e-05
1143	PFLU_RS05890	PFLU1190	262.5408323	-0.549134763	0.117369685	-4.678676317	2.89e-06	1.61e-05
1144	PFLU_RS05895	PFLU1191	323.9191756	0.117224032	0.181409118	0.646185996	0.518158908	0.657701173
1145	PFLU_RS05900	PFLU1192	93.45908747	0.488972732	0.201602818	2.425426072	0.01529043	0.038035895
1146	PFLU_RS05905	PFLU1193	88.4048539	-0.795854639	0.194804664	-4.085398281	4.4e-05	0.000197168
1147	PFLU_RS05910	PFLU1195	244.4544155	-0.178655487	0.132615797	-1.347165954	0.17792679	0.293366513
1148	PFLU_RS05915	PFLU1196	29.90802107	-0.548857515	0.279887821	-1.960991061	0.049880066	0.10263388
1149	PFLU_RS05920	PFLU1197	210.672743	-0.327810585	0.217194581	-1.509294492	0.131223542	0.229478651
1150	PFLU_RS05925	PFLU1198	4678.363511	0.0133946	0.314692711	0.042564062	0.966049044	0.982089845
1151	PFLU_RS05930	PFLU1199	154.2262794	-1.176562209	0.159489091	-7.377070117	1.62e-13	2.56e-12
1152	PFLU_RS05935	PFLU1200	129.1716464	-0.556907486	0.176631308	-3.152937559	0.001616364	0.005225314
1153	PFLU_RS05940	PFLU1201	116.3662653	-0.955700279	0.142222713	-6.719744424	1.82e-11	2.29e-10
1154	PFLU_RS05945	PFLU1202	11.09867467	-0.131580996	0.603100748	-0.218174155	0.827293422	0.892355151
1155	PFLU_RS05950	PFLU1203	756.7631675	-0.562022417	0.384123398	-1.463129867	0.143431847	0.246941486
1156	PFLU_RS05955	PFLU1204	849.2862253	-0.430526253	0.118637389	-3.628925566	0.000284603	0.001091828
1157	PFLU_RS05960	PFLU1205	991.3853453	2.45588369	0.11523925	21.3111739	8.94e-101	1.38e-98
1158	PFLU_RS05965	PFLU1206	1.13535993	1.751399874	1.319995608	1.326822501	0.184567405	0.30104507
1159	PFLU_RS05970	PFLU1207	1241.386584	0.326322197	0.165526708	1.971417183	0.048676177	0.100590346
1160	PFLU_RS05975	PFLU1208	221.4142707	0.24968889	0.176225997	1.416867513	0.156521666	0.264543662
1161	PFLU_RS05980	PFLU1209	427.1088882	0.295219217	0.15018983	1.965640526	0.049340149	0.101697319
1162	PFLU_RS05985	PFLU1210	151.4010947	-0.209927617	0.224712803	-0.934204078	0.350198633	0.491967173
1163	PFLU_RS05990	PFLU1211	83.34150295	-0.035509282	0.24844285	-0.142927366	0.886347546	0.932670164
1164	PFLU_RS05995	PFLU1212	126.1359793	-0.235778173	0.238687561	-0.987810892	0.323245272	0.463212714
1165	PFLU_RS06000	PFLU1213	388.9175682	0.739633721	0.165169805	4.478020182	7.53e-06	3.9e-05
1166	PFLU_RS06005	PFLU1214	473.0472146	-1.071085097	0.206247737	-5.19319684	2.07e-07	1.42e-06
1167	PFLU_RS06010	PFLU1215	57.4755682	-0.24007651	0.222742506	-1.07782082	0.281113726	0.416361975
1168	PFLU_RS06015	PFLU1216	89.25092225	1.811479671	0.374621842	4.835488663	1.33e-06	7.89e-06
1169	PFLU_RS06020	PFLU1217	190.3802301	0.093930897	0.148848155	0.631051805	0.528006652	0.665782689
1170	PFLU_RS06030	PFLU1219	672.6476215	-0.036773382	0.101674397	-0.361677897	0.717592746	0.816064533
1171	PFLU_RS06035	PFLU1220	114.5634151	-0.473768934	0.224037768	-2.114683328	0.034456946	0.075563479
1172	PFLU_RS06040	PFLU1221	339.5292185	-0.380285983	0.153124921	-2.483501586	0.013009776	0.033047694
1173	PFLU_RS06045	PFLU1222	186.4110646	-0.517234551	0.144182965	-3.587348569	0.000334058	0.001260595
1174	PFLU_RS06050	PFLU1223	570.3358391	-0.443369254	0.115259177	-3.846715435	0.000119712	0.000492641
1175	PFLU_RS06055	PFLU1224	292.7610066	-0.009994736	0.128090682	-0.078028599	0.937805304	0.965359259
1176	PFLU_RS06060	PFLU1225	370.7452129	-0.124455352	0.129397215	-0.961808585	0.336145765	0.477253807
1177	PFLU_RS06070	NA	1271.02779	-0.740921677	0.13411459	-5.524541944	3.3e-08	2.59e-07
1178	PFLU_RS06075	PFLU1228	2411.823077	-0.772353881	0.110426295	-6.99429314	2.67e-12	3.76e-11
1179	PFLU_RS06080	PFLU1229	138.5892043	-1.030334402	0.139478704	-7.387037374	1.5e-13	2.4e-12
1180	PFLU_RS06085	PFLU1230	120.6227109	-0.248710973	0.168963402	-1.471981331	0.141025919	0.243568081
1181	PFLU_RS06090	PFLU1231	573.6763574	0.005161921	0.100635208	0.051293389	0.959091736	0.977897755
1182	PFLU_RS06095	PFLU1232	474.402737	0.234995082	0.149363888	1.573305876	0.115648009	0.206514302
1183	PFLU_RS06100	PFLU1233	71.18617965	0.385718617	0.23717231	1.626322303	0.10388111	0.188989284
1184	PFLU_RS06110	PFLU1235	1.758085485	0.921764124	1.362997928	0.676276981	0.498864805	0.639297059
1185	PFLU_RS06115	PFLU1236	5902.194811	3.5388955	0.290130465	12.19760047	3.2e-34	1.92e-32
1186	PFLU_RS06120	PFLU1237	3784.428746	3.174080513	0.340604996	9.318948797	1.17e-20	3.46e-19
1187	PFLU_RS06125	PFLU1238	251.8822738	2.015886287	0.251616732	8.011733841	1.13e-15	2.21e-14
1188	PFLU_RS06130	PFLU1239	1719.570384	0.595950435	0.068984099	8.638953617	5.67e-18	1.37e-16
1189	PFLU_RS06135	PFLU1240	2552.693408	-0.57077645	0.157571444	-3.622334331	0.000291956	0.001117584
1190	PFLU_RS06140	PFLU1241	153.0321435	-0.238180536	0.151854121	-1.568482532	0.116768563	0.208081788
1191	PFLU_RS06145	PFLU1243	178.639203	-0.156296712	0.19890576	-0.785782732	0.431994784	0.574333859
1192	PFLU_RS06150	PFLU1244	177.5290406	-0.092472702	0.182513012	-0.506663614	0.612390865	0.736489315
1193	PFLU_RS06155	PFLU1245	123.321073	0.389811764	0.162716915	2.39564378	0.016591206	0.040747947
1194	PFLU_RS06160	PFLU1246	52.95999322	0.517992167	0.21021202	2.464141527	0.013734187	0.034551414
1195	PFLU_RS06165	NA	221.3043062	-0.091382289	0.430390856	-0.212323957	0.831854307	0.894787709
1196	PFLU_RS06170	PFLU1248	148.3666218	-0.328401402	0.19220366	-1.708611594	0.08752292	0.164105474
1197	PFLU_RS06175	PFLU1249	152.7205753	-0.107587718	0.213637069	-0.503600421	0.614542197	0.738540337
1198	PFLU_RS06180	PFLU1250	203.2139726	0.455449355	0.166156463	2.741087211	0.006123625	0.017025834
1199	PFLU_RS06185	PFLU1251	509.3605202	0.123896632	0.150867537	0.821227905	0.411516464	0.554230929
1200	PFLU_RS06190	PFLU1253	524.8383147	0.542150715	0.132648455	4.087124224	4.37e-05	0.000196
1201	PFLU_RS06195	PFLU1254	60.58747762	0.509741451	0.234604774	2.172766748	0.029797877	0.066952546
1202	PFLU_RS06200	PFLU1255	961.6871746	0.353584036	0.154330522	2.291083002	0.021958614	0.052055188
1203	PFLU_RS06205	PFLU1256	8.176752266	0.70189284	0.506406159	1.386027454	0.16573852	0.277309292
1204	PFLU_RS06210	PFLU1257	179.7198123	-0.51037759	0.173778087	-2.936950223	0.003314573	0.009894248
1205	PFLU_RS06215	PFLU1258	215.5111257	-0.504330542	0.160401738	-3.144171302	0.001665579	0.005358431
1206	PFLU_RS06220	PFLU1259	802.9197644	-0.37273798	0.128223575	-2.906937972	0.003649856	0.010761245
1207	PFLU_RS06225	PFLU1260	1859.62139	-0.463210286	0.139895094	-3.311126027	0.000929213	0.00319867
1208	PFLU_RS06230	PFLU1261	289.6494223	-0.964373056	0.144804016	-6.659850193	2.74e-11	3.35e-10
1209	PFLU_RS06235	PFLU1262	96.91620954	-0.525665653	0.180548815	-2.911487693	0.003597121	0.010635138
1210	PFLU_RS06240	PFLU1263	337.2871478	-0.493430552	0.122915154	-4.014399642	5.96e-05	0.00026082
1211	PFLU_RS06245	PFLU1264	2299.284272	-0.28978518	0.111958713	-2.58832183	0.009644483	0.025413656
1212	PFLU_RS06250	PFLU1265	192.9502876	-0.338982051	0.159424009	-2.12629236	0.033478924	0.073715062
1213	PFLU_RS06255	PFLU1266	199.9813905	-0.106182881	0.145009133	-0.732249608	0.46401623	0.605094482
1214	PFLU_RS06260	PFLU1267	909.2875309	-0.101924603	0.089871603	-1.134113561	0.256746916	0.388244411
1215	PFLU_RS06265	PFLU1268	1803.421664	-0.30209504	0.060882367	-4.961946413	6.98e-07	4.33e-06
1216	PFLU_RS06270	PFLU1269	1157.344353	-0.400935702	0.083618242	-4.794835337	1.63e-06	9.46e-06
1217	PFLU_RS06275	PFLU1270	9927.624221	-0.770219531	0.164921171	-4.670228361	3.01e-06	1.67e-05
1218	PFLU_RS06280	PFLU1271	5228.885899	-0.958607061	0.128561598	-7.456402836	8.89e-14	1.47e-12
1219	PFLU_RS06285	PFLU1272	2048.737611	-0.722046086	0.12468215	-5.791094287	6.99e-09	6.13e-08
1220	PFLU_RS06290	PFLU1273	1842.415226	-0.455987441	0.074366438	-6.13162947	8.7e-10	8.79e-09
1221	PFLU_RS06295	PFLU1274	526.6193991	-0.645060283	0.10388287	-6.209496172	5.32e-10	5.6e-09
1222	PFLU_RS06300	PFLU1275	233.2369363	-0.557006373	0.135228117	-4.119013025	3.8e-05	0.000172042
1223	PFLU_RS06305	PFLU1276	955.3238068	-0.454484364	0.094000747	-4.83490164	1.33e-06	7.91e-06
1224	PFLU_RS06310	PFLU1277	1006.892343	0.086620888	0.096594147	0.896750898	0.369851855	0.512970672
1225	PFLU_RS06315	PFLU1278	6221.385439	-0.176748663	0.131544921	-1.343637302	0.179065701	0.294731126
1226	PFLU_RS06320	PFLU1279	1613.875055	-0.177961174	0.132457257	-1.343536606	0.179098281	0.294731126
1227	PFLU_RS06325	PFLU1280	1254.017296	-0.248744293	0.14434203	-1.723297728	0.084834698	0.159559991
1228	PFLU_RS06330	PFLU1281	270.0346338	-0.713270067	0.160930215	-4.432169976	9.33e-06	4.74e-05
1229	PFLU_RS06335	PFLU1282	603.2661707	-0.682961962	0.120248823	-5.679572948	1.35e-08	1.13e-07
1230	PFLU_RS06340	PFLU1283	342.620342	-0.597016977	0.11997626	-4.976125924	6.49e-07	4.06e-06
1231	PFLU_RS06345	PFLU1284	146.6268532	-0.225817059	0.156580129	-1.4421821	0.149251009	0.254880764
1232	PFLU_RS06350	PFLU1285	1853.191207	-0.414977347	0.092223854	-4.49967475	6.81e-06	3.54e-05
1233	PFLU_RS06355	PFLU1286	1958.785006	-0.512622216	0.098019072	-5.229821161	1.7e-07	1.18e-06
1234	PFLU_RS06360	PFLU1287	274.2157436	0.197113204	0.137229505	1.436376268	0.150895302	0.257280993
1235	PFLU_RS06365	PFLU1289	3258.792112	-0.437238067	0.092663984	-4.718532996	2.38e-06	1.34e-05
1236	PFLU_RS06370	PFLU1290	1093.437942	-0.475269661	0.096929253	-4.903263431	9.43e-07	5.71e-06
1237	PFLU_RS06375	PFLU1291	4074.01543	-0.236956612	0.083211933	-2.847627775	0.004404641	0.012797988
1238	PFLU_RS06380	PFLU1292	41.66745729	0.248784045	0.25219079	0.986491402	0.323892033	0.463723368
1239	PFLU_RS06385	PFLU1293	204.4828154	-0.701213338	0.147218116	-4.763091357	1.91e-06	1.09e-05
1240	PFLU_RS06390	PFLU1294	59.96683171	-0.384880629	0.218333798	-1.762808287	0.077932829	0.148632224
1241	PFLU_RS06395	PFLU1295	690.2351066	-0.251357946	0.122665972	-2.049125292	0.040449865	0.086094072
1242	PFLU_RS06400	PFLU1296	447.0404084	-0.291472607	0.140165745	-2.079485307	0.037572767	0.081297007
1243	PFLU_RS06405	PFLU1297	180.4974304	-0.540608547	0.132518218	-4.079503605	4.51e-05	0.000201482
1244	PFLU_RS06410	PFLU1298	426.5920842	-0.498724932	0.103907344	-4.799708206	1.59e-06	9.25e-06
1245	PFLU_RS06415	PFLU1299	362.2172929	-0.23986094	0.120514748	-1.990303616	0.0465575	0.096994792
1246	PFLU_RS06420	PFLU1300	278.8607705	-0.295257004	0.095460521	-3.092974993	0.001981608	0.006254419
1247	PFLU_RS06425	PFLU1301	1329.593888	0.92170347	0.119820293	7.692382007	1.44e-14	2.61e-13
1248	PFLU_RS06430	PFLU1302	3931.158661	1.612188915	0.163638545	9.852134254	6.71e-23	2.35e-21
1249	PFLU_RS06435	PFLU1302A	5008.24003	-1.8314581	0.264107297	-6.934522903	4.08e-12	5.6e-11
1250	PFLU_RS06440	PFLU1304	869.1784466	-0.383962208	0.104169864	-3.685924072	0.000227874	0.000889225
1251	PFLU_RS06445	NA	138.3365697	0.528847327	0.190475999	2.77645126	0.005495587	0.015553549
1252	PFLU_RS06450	PFLU1305	85.4355778	0.494348891	0.221225326	2.234594472	0.025443984	0.058920843
1253	PFLU_RS06455	PFLU1306	427.8379363	1.549430659	0.170613832	9.081506728	1.07e-19	2.95e-18
1254	PFLU_RS06460	PFLU1307	159.4508694	-0.847363027	0.266817242	-3.175818102	0.001494146	0.004875415
1255	PFLU_RS06465	PFLU1308	159.05966	-0.750854293	0.258667981	-2.902772461	0.003698753	0.010894706
1256	PFLU_RS06470	PFLU1309	194.6283625	-0.300438556	0.355479064	-0.845165263	0.398018574	0.541031138
1257	PFLU_RS06475	PFLU1310	112.3426486	-0.5041086	0.391769479	-1.286748017	0.198182131	0.318337251
1258	PFLU_RS06480	PFLU1311	1585.830598	-0.03485755	0.359752672	-0.096893096	0.922811291	0.955785905
1259	PFLU_RS06485	PFLU1312	133.4382827	2.06064714	0.240385734	8.572252226	1.01e-17	2.37e-16
1260	PFLU_RS06490	PFLU1313	113.1577316	1.573635684	0.268603136	5.858590132	4.67e-09	4.21e-08
1261	PFLU_RS06495	PFLU1314	972.9162826	-0.241786359	0.117481908	-2.058073141	0.039583113	0.084730174
1262	PFLU_RS06500	PFLU1315	320.7371022	-0.046422474	0.251347536	-0.184694367	0.853468764	0.90866956
1263	PFLU_RS06505	PFLU1317A	68.24689131	-0.740781213	0.24638942	-3.006546356	0.002642338	0.008097051
1264	PFLU_RS06510	PFLU1318	68.99494279	0.134203467	0.198279493	0.676839876	0.498507555	0.639171307
1265	PFLU_RS06515	PFLU1319	118.1575153	0.402077222	0.152551367	2.635684165	0.008396785	0.022541704
1266	PFLU_RS06520	PFLU1320	97.16602821	-0.00449477	0.166190932	-0.027045817	0.978423191	0.988306253
1267	PFLU_RS06525	PFLU1321	657.405206	2.737683547	0.237805067	11.51230118	1.14e-30	6.02e-29
1268	PFLU_RS06530	PFLU1322	346.4168352	-0.11850164	0.10803203	-1.096912085	0.272679825	0.406580257
1269	PFLU_RS06535	PFLU1323	13.53487508	-0.590407379	0.44153655	-1.337165358	0.181168667	0.297160197
1270	PFLU_RS06540	PFLU1324	362.7335451	-0.583633014	0.141705628	-4.118629743	3.81e-05	0.000172198
1271	PFLU_RS06545	PFLU1325	458.4187002	-0.131539586	0.167642745	-0.784642285	0.432663331	0.574967881
1272	PFLU_RS06550	PFLU1326	1103.889837	-0.39831543	0.111874124	-3.560389273	0.000370305	0.001385182
1273	PFLU_RS06555	PFLU1327	2397.572193	0.156229512	0.163221203	0.957164323	0.338484322	0.479326394
1274	PFLU_RS06560	PFLU1328	612.6568228	-0.033767886	0.1142153	-0.295651163	0.767496497	0.852418707
1275	PFLU_RS06565	PFLU1329	44.88290179	0.155266021	0.515057613	0.301453695	0.763068554	0.848797057
1276	PFLU_RS06570	PFLU1330	943.5149493	0.234079373	0.092657613	2.526283233	0.01152765	0.02978721
1277	PFLU_RS06575	PFLU1332	216.2941847	-0.074318686	0.135758789	-0.547431854	0.584082076	0.712584883
1278	PFLU_RS06580	PFLU1333	154.0838046	-0.269881916	0.154605056	-1.745621533	0.080876738	0.153272403
1279	PFLU_RS06585	PFLU1334	613.1383686	-0.375196172	0.101256353	-3.705408725	0.00021105	0.000829817
1280	PFLU_RS06590	PFLU1335	151.398564	-0.191546261	0.127373472	-1.503815965	0.132628759	0.231329232
1281	PFLU_RS06595	PFLU1336	44.87092264	0.731077857	0.245885239	2.973248248	0.00294666	0.008906782
1282	PFLU_RS06600	PFLU1337	77.75395638	0.426246987	0.194125229	2.195732055	0.028111127	0.063864735
1283	PFLU_RS06605	PFLU1338	46.23315929	0.352505943	0.269253521	1.309197149	0.190467578	0.308562144
1284	PFLU_RS06610	PFLU1339	42.61985717	0.131296461	0.291595071	0.450269823	0.652515895	0.769173943
1285	PFLU_RS06615	PFLU1340	46.99369978	0.454789882	0.2408986	1.88788927	0.059040817	0.118081635
1286	PFLU_RS06620	PFLU1341	69.39523774	0.366202326	0.27476884	1.33276512	0.182608896	0.298868896
1287	PFLU_RS06625	PFLU1342	634.6553833	0.374240773	0.101186459	3.698526246	0.000216855	0.000849856
1288	PFLU_RS06630	PFLU1343	989.6557193	0.279407246	0.093873478	2.976423725	0.002916316	0.008823952
1289	PFLU_RS06635	PFLU1344	1741.475719	0.209341478	0.127335794	1.644011245	0.10017388	0.183189051
1290	PFLU_RS06640	PFLU1345	1160.301832	0.003422559	0.159737751	0.021426114	0.982905742	0.990642593
1291	PFLU_RS06645	PFLU1346	15561.13427	0.653503367	0.155005882	4.215990772	2.49e-05	0.000115757
1292	PFLU_RS06650	PFLU1347	38.71053994	-0.615825325	0.248072089	-2.482445033	0.01304842	0.033127318
1293	PFLU_RS06655	PFLU1348	1204.215641	0.207147556	0.435765263	0.475365004	0.634526834	0.754790048
1294	PFLU_RS06660	PFLU1349	1761.089451	1.341371393	0.186136275	7.206394291	5.75e-13	8.69e-12
1295	PFLU_RS06665	PFLU1350	12.3290118	-1.180175567	0.476792344	-2.475240182	0.01331466	0.033651205
1296	PFLU_RS06670	PFLU1351	55.98833522	0.770830077	0.336509856	2.290661218	0.021983015	0.052092453
1297	PFLU_RS06675	PFLU1352	1681.177849	-0.847034534	0.15142002	-5.593940192	2.22e-08	1.78e-07
1298	PFLU_RS06680	PFLU1353	192.530514	0.224709072	0.225612092	0.995997466	0.319251376	0.458584692
1299	PFLU_RS06685	PFLU1354	51.33363366	1.068018027	0.294815683	3.622663543	0.000291585	0.001117184
1300	PFLU_RS06690	PFLU1355	3.703044319	0.276000415	0.736462776	0.374764923	0.707835304	0.810034679
1301	PFLU_RS06695	PFLU1356	68.85724768	-0.048567992	0.242123704	-0.200591644	0.841017893	0.900286772
1302	PFLU_RS06705	PFLU1359	898.8389607	-0.967567731	0.168614064	-5.738357221	9.56e-09	8.19e-08
1303	PFLU_RS06710	NA	27.97123552	-0.423474848	0.36719758	-1.153261545	0.248803049	0.37927294
1304	PFLU_RS06715	PFLU1361	239.2837581	1.360673878	0.138282105	9.839840625	7.58e-23	2.65e-21
1305	PFLU_RS06720	PFLU1362	3208.07095	5.380057918	0.205940847	26.12428767	1.93e-150	3.86e-148
1306	PFLU_RS06725	PFLU1363	2096.700733	5.106227711	0.139819093	36.52024619	5.29e-292	2.65e-289
1307	PFLU_RS06730	PFLU1364	1279.640789	5.273648197	0.129470709	40.73236524	0	0
1308	PFLU_RS06735	PFLU1365	3071.52123	5.057705901	0.124428162	40.64759805	0	0
1309	PFLU_RS06740	PFLU1366	4613.751008	5.307843662	0.120108364	44.19212348	0	0
1310	PFLU_RS06745	PFLU1367	1000.522186	4.8917631	0.184409304	26.52666097	4.78e-155	1.02e-152
1311	PFLU_RS06750	PFLU1368	2877.265935	3.255158024	0.14339044	22.70136024	4.34e-114	7.45e-112
1312	PFLU_RS06755	PFLU1369	2537.424216	3.263400125	0.117628378	27.74330643	2.1e-169	5.25e-167
1313	PFLU_RS06760	PFLU1370	1955.31303	3.534822821	0.118521054	29.82442951	1.88e-195	5.38e-193
1314	PFLU_RS06765	PFLU1371	1212.413749	3.624187029	0.113866954	31.82825998	2.63e-222	8.77e-220
1315	PFLU_RS06770	PFLU1372	236.3893461	2.639299577	0.168755423	15.63979121	3.9e-55	3.97e-53
1316	PFLU_RS06775	PFLU1373	212.778061	1.726331881	0.147887089	11.67331031	1.74e-31	9.69e-30
1317	PFLU_RS06780	PFLU1374	218.2333072	3.428599484	0.28133964	12.18669182	3.66e-34	2.17e-32
1318	PFLU_RS06785	PFLU1375	2229.897019	6.252243687	0.292891057	21.34665274	4.19e-101	6.61e-99
1319	PFLU_RS06790	PFLU1376	1064.357099	-0.181750336	0.151999328	-1.19573118	0.231801479	0.358476322
1320	PFLU_RS06795	PFLU1377	1695.149956	-0.354184941	0.209426436	-1.691214095	0.09079592	0.169184944
1321	PFLU_RS06800	PFLU1378	3286.352618	0.248440984	0.102627704	2.420798427	0.015486462	0.038459757
1322	PFLU_RS06805	PFLU1379	5347.258404	0.235765244	0.123550255	1.908253806	0.05635842	0.113740505
1323	PFLU_RS06810	PFLU1380	1400.192806	0.382043938	0.100909013	3.786023935	0.000153077	0.000614356
1324	PFLU_RS06815	PFLU1381	214.4563948	0.765289155	0.153960657	4.970679991	6.67e-07	4.17e-06
1325	PFLU_RS06820	PFLU1382	272.2193833	-0.197245916	0.134661657	-1.464751886	0.142988623	0.246346787
1326	PFLU_RS06825	PFLU1383	22.05826374	-0.113710598	0.354682636	-0.320598152	0.748514938	0.837733563
1327	PFLU_RS06830	PFLU1384	369.4790753	0.363357114	0.323978721	1.121546233	0.262055424	0.394661782
1328	PFLU_RS06835	PFLU1385	225.123848	0.344331727	0.21342953	1.613327484	0.106673379	0.19316662
1329	PFLU_RS06840	PFLU1386	57.15299843	0.308027796	0.259179194	1.188474241	0.234646622	0.362108985
1330	PFLU_RS06845	PFLU1387	340.6640176	-0.167119343	0.130774168	-1.277923196	0.201276508	0.322054516
1331	PFLU_RS06850	PFLU1388	95.60447486	-0.445804313	0.185580572	-2.402214355	0.016296156	0.040121845
1332	PFLU_RS06855	PFLU1389	3.326561194	0.610108601	0.736239967	0.828681718	0.407284534	0.550384505
1333	PFLU_RS06860	PFLU1390	23.90890554	-0.225304692	0.324689516	-0.693908123	0.487739829	0.628562752
1334	PFLU_RS06865	PFLU1391	12.25074471	0.114739513	0.416193374	0.275687986	0.782787724	0.863417669
1335	PFLU_RS06870	PFLU1392	25.23924324	0.602059368	0.411047767	1.464694413	0.14300431	0.246346787
1336	PFLU_RS06875	PFLU1394	20.55443839	-0.155882245	0.363508649	-0.428826783	0.668049286	0.779369185
1337	PFLU_RS06880	PFLU1395	7.442443506	0.401359269	0.929548111	0.431778909	0.66590211	0.777923026
1338	PFLU_RS06885	PFLU1396	533.9387292	1.484332765	0.221872499	6.690025892	2.23e-11	2.78e-10
1339	PFLU_RS06890	PFLU1397	41.57008611	-0.024183179	0.234663212	-0.103054838	0.917919448	0.954343561
1340	PFLU_RS06895	PFLU1398	129.3344481	0.111552404	0.150553833	0.740946956	0.458725603	0.599902707
1341	PFLU_RS06900	PFLU1399	1596.469608	-0.04739252	0.110255764	-0.429841658	0.667310827	0.778962055
1342	PFLU_RS06905	PFLU1400	889.823009	1.451464506	0.154140301	9.416515303	4.66e-21	1.45e-19
1343	PFLU_RS06915	PFLU1402	426.2737552	0.972603885	0.159916253	6.081957681	1.19e-09	1.18e-08
1344	PFLU_RS06920	PFLU1403	405.4977818	-0.268334622	0.112035574	-2.395084093	0.016616554	0.040793504
1345	PFLU_RS06925	PFLU1404	46.34044916	-0.644710458	0.32996944	-1.953848996	0.050719078	0.104074715
1346	PFLU_RS06930	PFLU1405	107.8475898	-0.545297208	0.27293877	-1.997873766	0.045730347	0.095570214
1347	PFLU_RS06935	PFLU1406	148.2080185	-0.414226639	0.267605529	-1.547900151	0.121646338	0.215684997
1348	PFLU_RS06940	PFLU1407	61.95604184	-0.001142728	0.420253115	-0.002719143	0.997830441	0.999329435
1349	PFLU_RS06945	PFLU1408	197.8109115	0.652266384	0.23575747	2.766683844	0.005662964	0.015922112
1350	PFLU_RS06950	PFLU1409	317.1528651	0.601253766	0.292369447	2.056486309	0.039735665	0.084935514
1351	PFLU_RS06955	PFLU1410	111.1618745	-0.159150409	0.169459462	-0.939165084	0.347645993	0.489297667
1352	PFLU_RS06960	PFLU1411	296.1157584	-0.391715746	0.117318999	-3.33889436	0.000841125	0.002930751
1353	PFLU_RS06965	PFLU1412	5216.542101	-1.266248237	0.766140514	-1.652762403	0.098379229	0.180401969
1354	PFLU_RS06970	PFLU1413	371.3934242	-0.338595415	0.269466218	-1.256541235	0.208919805	0.331308657
1355	PFLU_RS06975	PFLU1414	133.3857262	0.090845929	0.189707317	0.478874143	0.632028167	0.752414484
1356	PFLU_RS06980	PFLU1415	42.11676977	0.421716092	0.268296365	1.571829318	0.11599014	0.206940482
1357	PFLU_RS06985	PFLU1416	351.100397	-1.942837544	0.187402395	-10.36719696	3.5e-25	1.43e-23
1358	PFLU_RS06990	PFLU1417	186.0763039	-1.613557129	0.202415699	-7.971501919	1.57e-15	3.02e-14
1359	PFLU_RS06995	PFLU1418	116.9411027	-0.44578324	0.199006971	-2.240038313	0.025088436	0.058142503
1360	PFLU_RS07000	PFLU1419	40.49174287	-0.6434656	0.296667701	-2.168977608	0.030084384	0.067353098
1361	PFLU_RS07005	PFLU1420	102.1213429	-0.512463382	0.183622875	-2.790847168	0.005257029	0.014948897
1362	PFLU_RS07010	PFLU1421	25.67464913	0.011713084	0.330184814	0.035474328	0.971701517	0.984999003
1363	PFLU_RS07015	PFLU1422	127.9477096	0.028905365	0.142395702	0.202993239	0.839140317	0.899137225
1364	PFLU_RS07020	PFLU1423	1334.48629	1.780258753	0.164399741	10.82884156	2.51e-27	1.14e-25
1365	PFLU_RS07025	PFLU1424	215.0533546	1.318437198	0.208104507	6.335457189	2.37e-10	2.59e-09
1366	PFLU_RS07030	PFLU1425	130.3446268	0.253596476	0.149326091	1.698273054	0.089456238	0.167103807
1367	PFLU_RS07040	PFLU1427	178.3847932	0.390322535	0.182829868	2.134894807	0.032769604	0.072424267
1368	PFLU_RS07045	PFLU1428	4.845286475	0.197013614	0.595340786	0.330925779	0.740700549	0.833652841
1369	PFLU_RS07050	PFLU1429	96.5919488	0.144152685	0.174764373	0.824840226	0.409462306	0.55258071
1370	PFLU_RS07055	PFLU1430	105.2693369	3.028587472	0.289226803	10.47132369	1.17e-25	5.01e-24
1371	PFLU_RS07060	PFLU1431	143.6195909	3.155321052	0.268790266	11.73897068	8.05e-32	4.55e-30
1372	PFLU_RS07065	PFLU1432	16.55211041	1.804886851	0.421974309	4.277243452	1.89e-05	9.07e-05
1373	PFLU_RS07070	PFLU1433	52.13336389	0.191843851	0.226570553	0.846728969	0.397146208	0.540502135
1374	PFLU_RS07080	PFLU1434	43.15544843	0.044679805	0.252074999	0.177248061	0.859313546	0.912061079
1375	PFLU_RS07085	PFLU1436	70.84103886	-0.304002998	0.206477263	-1.472331598	0.140931355	0.243544968
1376	PFLU_RS07090	PFLU1437	9.472519596	-0.782570436	0.553328067	-1.41429738	0.157274606	0.265591791
1377	PFLU_RS07095	PFLU1438	1411.781732	0.6085618	0.389627461	1.561906848	0.118309935	0.210566541
1378	PFLU_RS07100	PFLU1439	101.4905882	0.132820516	0.376321403	0.352944359	0.724130154	0.820389148
1379	PFLU_RS07105	PFLU1440	756.4332416	0.491798368	0.128669052	3.822196241	0.000132268	0.000539871
1380	PFLU_RS07110	PFLU1441	372.1724507	-0.200265614	0.092225032	-2.1714887	0.02989425	0.067027467
1381	PFLU_RS07115	PFLU1442	235.3874252	0.20710258	0.129925485	1.594010438	0.110933697	0.20006077
1382	PFLU_RS07120	PFLU1443	246.1882601	0.640104488	0.114279147	5.601236154	2.13e-08	1.71e-07
1383	PFLU_RS07125	PFLU1444	197.9409784	0.374060279	0.161015125	2.323137531	0.020171765	0.048509255
1384	PFLU_RS07130	PFLU1445	454.4832829	-0.002791907	0.113944032	-0.024502444	0.980451834	0.989855461
1385	PFLU_RS07135	PFLU1446	100.5514401	0.652117198	0.195639335	3.333262191	0.00085834	0.002980348
1386	PFLU_RS07140	PFLU1447	252.0651395	0.887941463	0.274637372	3.233141418	0.001224369	0.00408944
1387	PFLU_RS07145	PFLU1448	35.19130029	0.980659175	0.328792461	2.98260846	0.002858034	0.00867385
1388	PFLU_RS07150	PFLU1449	198.4662389	0.971720589	0.276993303	3.508101378	0.000451317	0.001650154
1389	PFLU_RS07155	PFLU1450	149.0314583	1.204514865	0.254144818	4.739482295	2.14e-06	1.22e-05
1390	PFLU_RS07160	PFLU1451	75.90826056	-0.152698515	0.203196415	-0.751482326	0.452362434	0.594561797
1391	PFLU_RS07165	PFLU1452	92.5532197	-0.082182395	0.203231234	-0.404378761	0.685934216	0.794704951
1392	PFLU_RS07170	PFLU1453	347.045352	-0.341734635	0.115809588	-2.950831961	0.003169193	0.009507578
1393	PFLU_RS07175	PFLU1454	786.9148038	-0.484660922	0.085806514	-5.648299876	1.62e-08	1.34e-07
1394	PFLU_RS07180	PFLU1455	99.99339556	-1.326178134	0.211476384	-6.271046006	3.59e-10	3.82e-09
1395	PFLU_RS07185	PFLU1456	9.740782126	-0.859645291	0.46018939	-1.868025015	0.061758584	0.122294226
1396	PFLU_RS07190	PFLU1458	112.0406192	0.048256495	0.157734695	0.305934562	0.75965447	0.846826453
1397	PFLU_RS07195	PFLU1459	36.7743742	0.425632087	0.355969752	1.195697344	0.231814688	0.358476322
1398	PFLU_RS07200	PFLU1460	72.33213011	0.559239708	0.223102575	2.506648374	0.012188189	0.031238417
1399	PFLU_RS07210	PFLU1462	21.07726738	1.246923389	0.358509542	3.478075876	0.000505027	0.001826499
1400	PFLU_RS07215	NA	36.47452919	0.149347393	0.270115617	0.552901735	0.580330699	0.709450733
1401	PFLU_RS07220	PFLU1464	100.2116692	0.287103145	0.175279784	1.637970666	0.101427813	0.185149696
1402	PFLU_RS07225	PFLU1465	887.4719995	-0.289387563	0.09719631	-2.977351336	0.002907506	0.008806177
1403	PFLU_RS07230	PFLU1467	3034.570967	-0.155869244	0.1374711	-1.133832812	0.256864684	0.38828142
1404	PFLU_RS07235	PFLU1468	10857.31027	0.842907218	0.239559945	3.518564918	0.000433888	0.001597132
1405	PFLU_RS07240	PFLU1469	969.9149215	0.278704201	0.189182825	1.473200334	0.140697025	0.243292336
1406	PFLU_RS07245	PFLU1471	3864.261324	0.752390387	0.178806804	4.207839797	2.58e-05	0.000119825
1407	PFLU_RS07250	PFLU1472	1377.32317	0.054571425	0.09005873	0.605953755	0.544545462	0.677998085
1408	PFLU_RS07255	PFLU1473	11.55235637	-0.512358749	0.39234239	-1.305896997	0.191587588	0.309928695
1409	PFLU_RS07260	PFLU1474	157.6180834	-0.178234193	0.138772043	-1.284366718	0.199013673	0.319017375
1410	PFLU_RS07265	PFLU1475	139.2363044	-0.160602117	0.181031982	-0.88714776	0.374999354	0.518193487
1411	PFLU_RS07270	PFLU1476	343.7527461	-0.521838502	0.145731521	-3.580821089	0.000342516	0.001287655
1412	PFLU_RS07275	PFLU1477	1601.672067	-0.270032911	0.100023038	-2.699707146	0.006940054	0.018953264
1413	PFLU_RS07280	PFLU1478	2663.477845	-0.26345866	0.102712654	-2.565006846	0.010317377	0.026950049
1414	PFLU_RS07285	PFLU1479	1598.783536	-0.732858386	0.108988643	-6.724172063	1.77e-11	2.24e-10
1415	PFLU_RS07290	PFLU1480	1544.747379	-0.333420045	0.102451857	-3.254407045	0.001136293	0.003828052
1416	PFLU_RS07305	PFLU1482	443.7136722	-1.002165881	0.404394927	-2.478186087	0.013205225	0.033459186
1417	PFLU_RS07310	NA	0.309456408	-0.80171403	2.148261565	-0.373192	0.70900555	0.810600857
1418	PFLU_RS07315	PFLU1483	51.49688774	0.1847393	0.211159541	0.874880196	0.381639096	0.524950613
1419	PFLU_RS07320	PFLU1484	54.61231174	0.148463709	0.402144239	0.369180246	0.711993379	0.812623222
1420	PFLU_RS07325	PFLU1485	378.418314	0.662653156	0.350305051	1.891646022	0.05853816	0.117271772
1421	PFLU_RS07335	PFLU1487	93.2429731	-0.425891343	0.174900893	-2.435043846	0.014889985	0.037116706
1422	PFLU_RS07340	PFLU1488	485.6500774	-0.577757184	0.120569078	-4.791918417	1.65e-06	9.56e-06
1423	PFLU_RS07345	PFLU1489	1263.020117	-0.51293967	0.16796443	-3.053858903	0.002259183	0.007045269
1424	PFLU_RS07350	PFLU1490	55.75378413	0.16063059	0.184277114	0.871679539	0.383383226	0.526745902
1425	PFLU_RS07355	PFLU1491	155.096219	0.261953519	0.173225728	1.512209081	0.130480682	0.228512577
1426	PFLU_RS07360	PFLU1492	215.3651815	0.237830144	0.170861813	1.391944395	0.163939237	0.274681771
1427	PFLU_RS07365	PFLU1493	57.38822234	0.822937257	0.213720909	3.850522913	0.000117866	0.000485378
1428	PFLU_RS07370	NA	53.77440453	0.788419836	0.224641683	3.509677388	0.000448651	0.001643409
1429	PFLU_RS07375	PFLU1496	13.23285964	0.545029804	0.430869492	1.264953344	0.205888053	0.327445631
1430	PFLU_RS07380	PFLU1498	375.2554247	0.105832132	0.098169592	1.078054102	0.281009613	0.416310538
1431	PFLU_RS07385	PFLU1499	54.89114486	0.377292706	0.210897027	1.78899016	0.0736164	0.141751734
1432	PFLU_RS07390	PFLU1500	153.9263212	0.964092577	0.158613952	6.078233129	1.22e-09	1.21e-08
1433	PFLU_RS07395	PFLU1501	26.49118784	0.451032293	0.319919322	1.409831362	0.158589484	0.267435892
1434	PFLU_RS07400	PFLU1502	48.3924522	0.171766229	0.267638059	0.641785514	0.521012457	0.66024832
1435	PFLU_RS07405	PFLU1503	25.39683934	-0.038694704	0.30601278	-0.126448001	0.899377308	0.940612734
1436	PFLU_RS07410	PFLU1504	88.10659983	0.056978381	0.17360986	0.328197841	0.74276208	0.835002162
1437	PFLU_RS07415	PFLU1505	133.4707086	0.468569326	0.19154758	2.446229417	0.014435911	0.036150028
1438	PFLU_RS07420	PFLU1506	80.64635688	0.08957719	0.212212803	0.422110206	0.672944579	0.783860895
1439	PFLU_RS07425	PFLU1507	43.39801415	-0.034757128	0.274619903	-0.126564491	0.899285103	0.940612734
1440	PFLU_RS07430	PFLU1509	493.3866821	0.863093262	0.140181313	6.156978009	7.41e-10	7.64e-09
1441	PFLU_RS07435	PFLU1510	11541.95438	8.920488569	0.253454064	35.19568172	2.33e-271	9.98e-269
1442	PFLU_RS07440	PFLU1511	590.6670386	1.675789915	0.191340678	8.758147695	1.98e-18	4.9e-17
1443	PFLU_RS07445	PFLU1512	215.4418222	0.124605659	0.147160102	0.846735338	0.397142657	0.540502135
1444	PFLU_RS07450	PFLU1513	199.0548396	-0.496628849	0.110064579	-4.512158697	6.42e-06	3.35e-05
1445	PFLU_RS07455	PFLU1514	32.00510236	-0.894665262	0.273074	-3.27627406	0.001051864	0.003565642
1446	PFLU_RS07460	PFLU1515	89.22265456	-0.10049654	0.43961407	-0.228601737	0.819178474	0.88623708
1447	PFLU_RS07465	PFLU1516	301.7487248	-0.856115012	0.146262951	-5.85325952	4.82e-09	4.32e-08
1448	PFLU_RS07470	PFLU1517	110.3978646	-0.365041875	0.214424803	-1.702423734	0.088675964	0.165913661
1449	PFLU_RS07475	PFLU1518	260.5896316	-0.905824692	0.133060431	-6.807618779	9.92e-12	1.31e-10
1450	PFLU_RS07480	PFLU1519	968.9490733	0.275554188	0.119405509	2.307717544	0.021014852	0.050154777
1451	PFLU_RS07485	PFLU1520	147.3580661	-0.747330792	0.166363151	-4.49216542	7.05e-06	3.66e-05
1452	PFLU_RS07490	PFLU1521	361.5740096	-0.330965039	0.110922307	-2.983755457	0.002847342	0.008645776
1453	PFLU_RS07495	PFLU1522	274.902729	2.116163391	0.20256318	10.44693017	1.51e-25	6.31e-24
1454	PFLU_RS07500	PFLU1523	56.44036116	-0.754790701	0.227744764	-3.314195633	0.000919072	0.003167393
1455	PFLU_RS07505	PFLU1524	290.0310021	-0.531539461	0.200659029	-2.648968565	0.008073784	0.021762221
1456	PFLU_RS07510	PFLU1525	114.6734871	0.639370078	0.181637928	3.520025177	0.000431506	0.001590316
1457	PFLU_RS07515	PFLU1526	61.61277045	-0.302768527	0.206003925	-1.46972213	0.141637027	0.24441247
1458	PFLU_RS07520	PFLU1527	22.52470874	-0.762440976	0.320280048	-2.380544716	0.017287063	0.042266657
1459	PFLU_RS07525	PFLU1528	184.7987717	0.089964083	0.152578739	0.589623975	0.555442775	0.687429177
1460	PFLU_RS07530	PFLU1529	731.3267562	-0.105000725	0.083320474	-1.26020317	0.20759608	0.329749205
1461	PFLU_RS07535	PFLU1530	168.169737	-0.699534605	0.153910788	-4.545065465	5.49e-06	2.92e-05
1462	PFLU_RS07540	PFLU1531	202.9644835	-0.370779971	0.169727943	-2.184554673	0.028921514	0.065408627
1463	PFLU_RS07545	PFLU1532	123.2341713	-0.048960828	0.175305077	-0.279289273	0.780022838	0.861744987
1464	PFLU_RS07550	PFLU1533	312.9051889	0.111522499	0.126212952	0.88360582	0.376909036	0.520113665
1465	PFLU_RS07555	PFLU1534	116.2634725	0.222263236	0.197372312	1.126111529	0.260118315	0.391941208
1466	PFLU_RS07560	PFLU1535	108.9857345	0.059428565	0.177816711	0.334212486	0.738219223	0.831327954
1467	PFLU_RS07565	PFLU1536	94.60031095	0.49979314	0.174765114	2.859799239	0.004239093	0.012364879
1468	PFLU_RS07570	PFLU1537	733.4659165	0.218639201	0.108096154	2.022636254	0.043110664	0.090799019
1469	PFLU_RS07575	PFLU1538	575.8254292	0.461151142	0.164370108	2.805565723	0.005022834	0.014405833
1470	PFLU_RS07580	PFLU1539	461.1921086	2.623721922	0.259143748	10.12458123	4.3e-24	1.64e-22
1471	PFLU_RS07585	PFLU1540	698.491808	0.323003914	0.09809042	3.292920085	0.000991527	0.003385976
1472	PFLU_RS07590	PFLU1541	740.7943659	-0.087131746	0.12318714	-0.707312026	0.479372594	0.620011977
1473	PFLU_RS07595	PFLU1542	2542.936948	2.189340681	0.288254594	7.595163187	3.07e-14	5.36e-13
1474	PFLU_RS07600	PFLU1543	486.9507708	-0.21589877	0.102863668	-2.098882665	0.035827245	0.078196971
1475	PFLU_RS07605	PFLU1544	26.11232473	-0.352718213	0.302147581	-1.167370633	0.243060726	0.372316659
1476	PFLU_RS07610	PFLU1545	115.0761451	-0.085934679	0.215953517	-0.397931373	0.690680774	0.797092641
1477	PFLU_RS07615	PFLU1546	239.1609678	0.041914455	0.138443762	0.302754376	0.762077055	0.848424845
1478	PFLU_RS07625	PFLU1548	150.9267034	-0.321022737	0.157740787	-2.035128279	0.041837967	0.088545962
1479	PFLU_RS07630	PFLU1549	1195.296956	-0.683021647	0.146303534	-4.668524596	3.03e-06	1.68e-05
1480	PFLU_RS07635	PFLU1550	947.1453576	-0.809712007	0.127386067	-6.356362422	2.07e-10	2.28e-09
1481	PFLU_RS07640	PFLU1551	3521.481719	0.410918384	0.080620961	5.096917469	3.45e-07	2.28e-06
1482	PFLU_RS07645	PFLU1552	21.63395125	-0.29994784	0.366838787	-0.81765574	0.41355379	0.55635039
1483	PFLU_RS07650	PFLU1553	3654.796874	1.038937764	0.121893086	8.523352678	1.55e-17	3.59e-16
1484	PFLU_RS07655	PFLU1554	2011.018608	1.121818598	0.104174357	10.76866357	4.84e-27	2.18e-25
1485	PFLU_RS07660	PFLU1555	23.12813115	0.342011729	0.32664597	1.047041017	0.295080661	0.432036107
1486	PFLU_RS07665	PFLU1556	3156.461015	-0.579053144	0.103850943	-5.575810152	2.46e-08	1.97e-07
1487	PFLU_RS07670	PFLU1557	107.4719188	0.239589551	0.165420462	1.44836707	0.147514419	0.253026448
1488	PFLU_RS07675	NA	6.383975413	-0.528069787	0.554697856	-0.951995363	0.341099334	0.482346453
1489	PFLU_RS07680	PFLU1559	113.0640372	-0.588123451	0.164850232	-3.567622822	0.000360235	0.001350036
1490	PFLU_RS07685	PFLU1560	454.1213253	-0.758522227	0.127820584	-5.934272911	2.95e-09	2.73e-08
1491	PFLU_RS07690	PFLU1561	206.5177405	-0.531206681	0.230874864	-2.300842416	0.02140054	0.050933455
1492	PFLU_RS07695	PFLU1562	269.3487337	-0.485134138	0.123040477	-3.942882463	8.05e-05	0.000342167
1493	PFLU_RS07700	PFLU1563	951.7386359	-0.190864738	0.07674	-2.487161033	0.01287671	0.032754634
1494	PFLU_RS07705	PFLU1564	259.2359805	-0.17130068	0.127695659	-1.341476146	0.179765909	0.295424666
1495	PFLU_RS07710	PFLU1565	1886.012514	-0.326935424	0.073874032	-4.425579777	9.62e-06	4.88e-05
1496	PFLU_RS07715	PFLU1566	7981.862138	2.308970211	0.143006189	16.14594606	1.21e-58	1.3e-56
1497	PFLU_RS07720	PFLU1568	66.30350573	-0.056627688	0.259657367	-0.218086198	0.827361951	0.892355151
1498	PFLU_RS07725	PFLU1569	1352.460782	-0.533126261	0.117008939	-4.556286598	5.21e-06	2.79e-05
1499	PFLU_RS07730	PFLU1570	406.666456	0.345509505	0.117699184	2.935530172	0.003329782	0.009919907
1500	PFLU_RS07735	PFLU1571	240.5238672	0.316050313	0.116856231	2.704608142	0.006838501	0.018735618
1501	PFLU_RS07740	PFLU1572	643.977251	-0.441414912	0.173629859	-2.54227536	0.011013337	0.028556622
1502	PFLU_RS07745	PFLU1573	606.846504	-0.465400911	0.127209195	-3.658547733	0.000253649	0.000983872
1503	PFLU_RS07750	PFLU1574	421.5033511	-0.313987143	0.234558591	-1.338629903	0.180691186	0.296539146
1504	PFLU_RS07755	PFLU1575	495.319696	0.978246403	0.794508691	1.231259537	0.21822581	0.342673348
1505	PFLU_RS07760	PFLU1576	353.8866894	0.905765802	0.711255096	1.273475307	NA	NA
1506	PFLU_RS07765	PFLU1577	4519.270383	1.261431864	1.013640859	1.24445641	NA	NA
1507	PFLU_RS07770	PFLU1578	652.5202823	-0.050752453	0.398151873	-0.127470086	0.898568348	0.940612734
1508	PFLU_RS07775	PFLU1579	1268.885326	1.144280077	0.185928126	6.154421596	7.54e-10	7.74e-09
1509	PFLU_RS07780	PFLU1580	10.96865323	-0.5236536	0.453057389	-1.155821785	0.24775406	0.378058078
1510	PFLU_RS07785	PFLU1581	1980.676591	-0.188135908	0.083273624	-2.259249686	0.023867858	0.055766023
1511	PFLU_RS07790	PFLU1582	144.2612589	1.233516526	0.29135274	4.233756391	2.3e-05	0.000107897
1512	PFLU_RS07795	PFLU1583	959.6130107	-0.370602602	0.074944541	-4.945024628	7.61e-07	4.69e-06
1513	PFLU_RS07800	PFLU1584	651.0588788	-0.080624977	0.10331145	-0.78040698	0.435151361	0.577881017
1514	PFLU_RS07805	PFLU1585	1980.121421	0.342497903	0.124395822	2.753291047	0.005899942	0.016503334
1515	PFLU_RS07810	PFLU1586	98.92287047	-0.460606824	0.184904699	-2.49104986	0.012736624	0.032463784
1516	PFLU_RS07815	PFLU1587	179.2937212	-0.352225561	0.152341816	-2.312074063	0.020773602	0.049677805
1517	PFLU_RS07820	PFLU1588	37.70898678	0.054070808	0.285405089	0.189452851	0.849737905	0.906387099
1518	PFLU_RS07825	PFLU1589	14.22457833	0.84026578	0.401578722	2.092406131	0.036402201	0.079220969
1519	PFLU_RS07830	PFLU1590	13.2013947	0.464802107	0.476348196	0.975761242	0.329182795	0.46965325
1520	PFLU_RS07835	PFLU1591	25.73889481	1.317717241	0.464328986	2.837895718	0.004541202	0.013162903
1521	PFLU_RS07840	PFLU1592	82.2943507	1.406523455	0.264779715	5.312051394	1.08e-07	7.87e-07
1522	PFLU_RS07845	NA	7.190553085	-0.706169347	0.685307693	-1.030441295	0.302802897	0.440120489
1523	PFLU_RS07850	PFLU1594	116.2931742	0.17421453	0.336105659	0.518332629	0.604226211	0.729301402
1524	PFLU_RS07855	NA	3958.425259	0.200777454	0.176048693	1.140465462	0.254092434	0.385377806
1525	PFLU_RS07860	PFLU1596	47.03126382	0.187394372	0.466512925	0.401691705	0.68791093	0.795857202
1526	PFLU_RS07870	NA	97.0718628	-0.063288152	0.238960602	-0.264847643	0.791126833	0.868415843
1527	PFLU_RS07875	NA	0.518169705	1.906808493	1.669590623	1.142081457	0.253420162	0.384649879
1528	PFLU_RS07880	PFLU1601	1500.466943	-0.647554055	0.189067975	-3.424980121	0.000614844	0.002195935
1529	PFLU_RS07885	PFLU1602	106.5648684	-0.521604841	0.253002186	-2.061661402	0.039239984	0.084205974
1530	PFLU_RS07890	PFLU1603	40.34045661	0.069571967	0.255932324	0.271837357	0.78574708	0.865201409
1531	PFLU_RS07895	PFLU1604	38.40195204	1.044850991	0.376317817	2.776512152	0.005494558	0.015553549
1532	PFLU_RS07900	PFLU1605	300.5368497	0.667491558	0.15605506	4.277282376	1.89e-05	9.07e-05
1533	PFLU_RS07905	PFLU1606	36.06935482	1.125936699	0.401228502	2.806223117	0.005012597	0.014383349
1534	PFLU_RS07910	PFLU1607	8.449252216	0.539142952	0.57557026	0.936710927	0.348907274	0.490612525
1535	PFLU_RS07915	PFLU1608	9.678172249	0.353470999	0.557028968	0.634564841	0.525712265	0.663917826
1536	PFLU_RS07920	PFLU1609	22.19880617	0.341525071	0.442775484	0.77132787	0.440512617	0.582388349
1537	PFLU_RS07925	PFLU1610	32.8354078	0.239245288	0.321030478	0.745241666	0.456125639	0.597544505
1538	PFLU_RS07930	PFLU1611	10.80146783	0.215832608	0.516589965	0.417802557	0.676091481	0.786457714
1539	PFLU_RS07935	PFLU1612	88.56726641	0.320880479	0.166997613	1.921467455	0.054672802	0.110785819
1540	PFLU_RS07940	PFLU1613	2081.764914	-0.690361086	0.105814521	-6.524256622	6.83e-11	7.96e-10
1541	PFLU_RS07945	PFLU1614	34.19282369	0.344802753	0.277932188	1.240600291	0.214753445	0.338549834
1542	PFLU_RS07950	PFLU1615	39.93620088	-0.279746525	0.250210887	-1.118042978	0.263548638	0.39621444
1543	PFLU_RS07955	PFLU1616	15.73252919	-0.320200472	0.362001748	-0.884527418	0.376411568	0.519905129
1544	PFLU_RS07960	PFLU1617	144.4731226	0.104111544	0.181869406	0.57245221	0.567015654	0.69829514
1545	PFLU_RS07965	PFLU1618	10.56459258	-0.002719043	0.497829026	-0.005461801	0.995642135	0.998010389
1546	PFLU_RS07970	PFLU1619	1153.857028	-0.268296964	0.08501273	-3.155962214	0.001599696	0.0051854
1547	PFLU_RS07975	PFLU1620	154.1891163	-0.448337399	0.172778262	-2.594871563	0.009462627	0.025000336
1548	PFLU_RS07980	PFLU1621	3023.716963	-0.335102915	0.097770141	-3.427456584	0.000609264	0.002181135
1549	PFLU_RS07985	PFLU1622	215.8496978	0.302734389	0.123567782	2.449945972	0.014287765	0.035823899
1550	PFLU_RS07990	PFLU1623	193.7529775	-0.243129519	0.15712489	-1.547364763	0.121775313	0.21584989
1551	PFLU_RS07995	PFLU1624	28.70750735	0.009517078	0.337493523	0.028199292	0.977503202	0.987875899
1552	PFLU_RS08000	PFLU1625	43.83161677	0.21674259	0.301253471	0.719469188	0.47185188	0.612529486
1553	PFLU_RS08005	PFLU1626	45.64177866	-0.726615697	0.288691811	-2.516925212	0.011838396	0.030458994
1554	PFLU_RS08010	PFLU1627	49.4524493	0.633802941	0.359873646	1.761181869	0.078207626	0.149061548
1555	PFLU_RS08015	PFLU1628	56.67746821	0.905528047	0.276917353	3.27002999	0.001075361	0.003635023
1556	PFLU_RS08020	PFLU1629	133.7483613	0.686153447	0.193629196	3.543646618	0.000394634	0.001466367
1557	PFLU_RS08025	PFLU1630	659.7768191	0.547178478	0.150571832	3.634002935	0.000279058	0.001072611
1558	PFLU_RS08030	PFLU1631	139.7084926	-0.564724719	0.189432435	-2.981140574	0.002871769	0.008711131
1559	PFLU_RS08035	PFLU1632	100.7233395	-0.84806917	0.256978542	-3.300155578	0.000966312	0.003305516
1560	PFLU_RS08040	PFLU1633	31.25487848	-0.87345643	0.281543811	-3.102381925	0.001919701	0.006078209
1561	PFLU_RS08045	PFLU1634	195.7187527	-0.82808802	0.193108869	-4.288192579	1.8e-05	8.68e-05
1562	PFLU_RS08050	PFLU1635	162.4365705	-0.821988072	0.241413459	-3.404897456	0.000661889	0.002337454
1563	PFLU_RS08055	PFLU1636	2478.071818	-0.09353516	0.23306769	-0.401321867	0.688183166	0.795894179
1564	PFLU_RS08060	PFLU1637	621.379958	-0.246230455	0.137058003	-1.796541976	0.072408363	0.139919542
1565	PFLU_RS08065	PFLU1638	278.1994518	-0.660318585	0.154622831	-4.270511542	1.95e-05	9.29e-05
1566	PFLU_RS08070	PFLU1639	463.8511178	-0.358185866	0.143163152	-2.501941744	0.012351425	0.031562414
1567	PFLU_RS08075	PFLU1640	511.4247947	0.044924148	0.093959828	0.4781208	0.632564229	0.752753941
1568	PFLU_RS08080	PFLU1641	223.1872767	-0.379618933	0.125920441	-3.014752247	0.002571892	0.007889241
1569	PFLU_RS08085	PFLU1643	5410.166005	-0.551621577	0.088817326	-6.210742912	5.27e-10	5.56e-09
1570	PFLU_RS08090	PFLU1644	1788.008573	-0.352061939	0.068188433	-5.163074213	2.43e-07	1.65e-06
1571	PFLU_RS08095	PFLU1645	1588.918914	-0.350748091	0.061142303	-5.736586173	9.66e-09	8.27e-08
1572	PFLU_RS08100	PFLU1646	1275.251416	-0.489588612	0.067420609	-7.261705543	3.82e-13	5.91e-12
1573	PFLU_RS08105	PFLU1647	836.6572864	-0.584594393	0.118906856	-4.916406113	8.81e-07	5.37e-06
1574	PFLU_RS08110	PFLU1648	354.9907689	-0.635531143	0.104683598	-6.070971527	1.27e-09	1.26e-08
1575	PFLU_RS08115	PFLU1649	52444.11473	-0.677962005	0.110901343	-6.113199262	9.77e-10	9.81e-09
1576	PFLU_RS08120	PFLU1650	49.87745947	0.729764065	0.331895935	2.198773735	0.027894015	0.063491688
1577	PFLU_RS08125	PFLU1651	180.8141973	0.450693394	0.213852204	2.107499406	0.035074313	0.076637246
1578	PFLU_RS08130	PFLU1653	746.2017624	-0.85127171	0.248036732	-3.432038888	0.000599062	0.002147174
1579	PFLU_RS08135	PFLU1654	1225.029804	-0.75607685	0.174177603	-4.340838521	1.42e-05	7e-05
1580	PFLU_RS08145	PFLU1657	4001.26709	-0.824293624	0.10828911	-7.611971535	2.7e-14	4.74e-13
1581	PFLU_RS08150	PFLU1658	2693.096447	-0.533093871	0.106530354	-5.004150003	5.61e-07	3.54e-06
1582	PFLU_RS08155	PFLU1659	2975.057084	-0.584639443	0.102182359	-5.721530112	1.06e-08	8.96e-08
1583	PFLU_RS08160	NA	417.6656543	-0.708914935	0.153651486	-4.61378509	3.95e-06	2.14e-05
1584	PFLU_RS08165	NA	117.8146917	-0.481544646	0.180305628	-2.670713349	0.007569025	0.020540096
1585	PFLU_RS08180	PFLU1666	891.26427	-0.242159316	0.085371891	-2.836522807	0.004560772	0.013213246
1586	PFLU_RS08185	PFLU1667	887.9029425	-0.281350618	0.080897664	-3.477858384	0.000505437	0.00182688
1587	PFLU_RS08190	PFLU1668	2434.882315	-0.332572574	0.058609465	-5.674383391	1.39e-08	1.16e-07
1588	PFLU_RS08195	PFLU1669	30.59493714	0.816037606	0.369630621	2.207711049	0.027264422	0.062318679
1589	PFLU_RS08200	PFLU1670	72.05644418	0.06863214	0.199638628	0.343781869	0.731010337	0.825486277
1590	PFLU_RS08205	PFLU1671	35.41883819	-0.243713906	0.256204326	-0.951248209	0.341478391	0.482768696
1591	PFLU_RS08210	PFLU1672	129.6647477	0.044531416	0.143582433	0.310145297	0.756450467	0.844566952
1592	PFLU_RS08215	PFLU1674	29.61536004	-0.106309011	0.290185976	-0.366347858	0.714105523	0.813486451
1593	PFLU_RS08220	NA	0	NA	NA	NA	NA	NA
1594	PFLU_RS08225	PFLU1676	21.21913294	-0.02897921	0.330353226	-0.087721892	0.93009772	0.959358143
1595	PFLU_RS08230	PFLU1677	30.38227621	0.583420463	0.268545907	2.17251668	0.029816713	0.066952546
1596	PFLU_RS08235	PFLU1678	13.29142536	1.097840787	0.564326249	1.945400892	0.051726747	0.105888941
1597	PFLU_RS08240	PFLU1679	156.4207849	-0.043074392	0.173368703	-0.24845541	0.803782066	0.877395438
1598	PFLU_RS08245	PFLU1680	83.63898559	0.071257422	0.184673078	0.385857122	0.699602487	0.80398677
1599	PFLU_RS08250	PFLU1681	199.6903633	0.733906163	0.134342234	5.462959331	4.68e-08	3.59e-07
1600	PFLU_RS08255	PFLU1682	363.183469	1.170310644	0.159147143	7.353639027	1.93e-13	3.02e-12
1601	PFLU_RS08260	PFLU1683	660.4835089	0.719591961	0.139464904	5.159663411	2.47e-07	1.68e-06
1602	PFLU_RS08265	PFLU1684	303.8958096	0.814974073	0.135085226	6.033036291	1.61e-09	1.55e-08
1603	PFLU_RS08270	PFLU1685	95.91712876	1.13647469	0.275193762	4.129725479	3.63e-05	0.00016484
1604	PFLU_RS08280	NA	27.33732751	0.195429154	0.613804828	0.318389732	0.750189326	0.839294417
1605	PFLU_RS08285	NA	19.61453005	1.028180877	0.524047011	1.962001223	0.049762342	0.102427599
1606	PFLU_RS08290	PFLU1686	160.9288633	0.196422188	0.204903215	0.958609596	0.337755457	0.478407162
1607	PFLU_RS08295	PFLU1687	4636.784587	-2.040749809	0.658625073	-3.09850003	0.00194503	0.006145433
1608	PFLU_RS08300	PFLU1688	147.1671744	-0.21333509	0.155997241	-1.367556816	0.171450841	0.284644452
1609	PFLU_RS08305	PFLU1689	131.1887464	0.430331443	0.261142281	1.647881155	0.099377061	0.181953728
1610	PFLU_RS08310	PFLU1690	187.0054908	0.743423489	0.192333367	3.865286087	0.000110959	0.000458825
1611	PFLU_RS08315	NA	209.96291	-0.183349859	0.167053853	-1.097549414	0.272401292	0.40636692
1612	PFLU_RS08320	PFLU1692	107.6023904	0.064667852	0.16314496	0.396382771	0.691822674	0.797796664
1613	PFLU_RS08325	PFLU1693	48.43577412	0.50493268	0.302268148	1.67047929	0.094824574	0.175114633
1614	PFLU_RS08330	PFLU1694	43.45300526	0.473517655	0.29523532	1.603865198	0.10874377	0.196584097
1615	PFLU_RS08335	PFLU1695	77.0358347	0.468540787	0.276958843	1.691734345	0.090696637	0.169165403
1616	PFLU_RS08340	PFLU1696	139.4667518	0.050076064	0.1845454	0.271348211	0.786123229	0.865426564
1617	PFLU_RS08345	PFLU1697	542.6125768	0.06244561	0.144989396	0.430690874	0.666693156	0.778543973
1618	PFLU_RS08350	PFLU1698	144.150226	0.052712118	0.212739872	0.247777331	0.804306695	0.877744665
1619	PFLU_RS08355	PFLU1699	112.5880088	0.006325697	0.15863374	0.039876112	0.968191896	0.98310228
1620	PFLU_RS08360	PFLU1700	25.58920359	-1.543598393	0.358325583	-4.307809623	1.65e-05	8.05e-05
1621	PFLU_RS08365	PFLU1701	664.71873	-0.151967502	0.094169467	-1.613766191	0.10657815	0.193159508
1622	PFLU_RS08370	PFLU1702	14466.45925	0.173902129	0.165684238	1.049599714	0.293902189	0.430901079
1623	PFLU_RS08375	PFLU1703	131.9843991	-0.071912339	0.183191106	-0.39255366	0.694649171	0.799979851
1624	PFLU_RS08380	PFLU1704	2292.244393	-0.323298496	0.115528295	-2.798435622	0.00513508	0.014671659
1625	PFLU_RS08385	PFLU1705	81.18139188	0.269705108	0.19760761	1.364851833	0.172299624	0.285533412
1626	PFLU_RS08390	PFLU1706	57.31326128	0.176964542	0.192780288	0.917959737	0.358639946	0.501127078
1627	PFLU_RS08395	PFLU1707	255.6675807	0.103250387	0.106547663	0.969053513	0.33251849	0.473335929
1628	PFLU_RS08400	PFLU1708	197.7651075	-0.021730446	0.164519237	-0.13208453	0.894917432	0.938396469
1629	PFLU_RS08405	PFLU1709	27.81956236	0.399934638	0.276460625	1.446624225	0.148002198	0.253573154
1630	PFLU_RS08410	PFLU1710	1616.56346	0.152200792	0.093288589	1.631504914	0.102783824	0.187276934
1631	PFLU_RS08415	PFLU1711	29.60342255	-0.184126103	0.277211497	-0.664208033	0.506557173	0.646706444
1632	PFLU_RS08420	NA	51.76233136	-0.266622327	0.259437775	-1.027692774	0.304094368	0.44146291
1633	PFLU_RS08425	PFLU1713	113.1080806	-0.388575186	0.175642294	-2.212309907	0.026945259	0.061659632
1634	PFLU_RS08430	PFLU1714	9037.164572	-0.435485639	0.081360778	-5.352525492	8.67e-08	6.43e-07
1635	PFLU_RS08435	PFLU1715	53.54844417	-0.702090093	0.25418622	-2.762109182	0.005742927	0.016116727
1636	PFLU_RS08440	PFLU1716	9.646799986	-0.870558292	0.483237136	-1.80151364	0.071621959	0.138489125
1637	PFLU_RS08445	PFLU1717	158.7054185	0.038788009	0.159529675	0.243139773	0.807897121	0.880000832
1638	PFLU_RS08450	PFLU1718	63.27276847	-0.699572587	0.211242542	-3.311703127	0.000927299	0.003193911
1639	PFLU_RS08455	PFLU1719	38.01583102	0.679953452	0.258651971	2.628835376	0.008567783	0.022949418
1640	PFLU_RS08460	PFLU1720	55.66892679	0.012010527	0.242363995	0.04955574	0.960476417	0.978746349
1641	PFLU_RS08465	NA	0.759853146	-0.083422432	1.628517325	-0.051226002	0.959145433	0.977897755
1642	PFLU_RS08470	PFLU1722	143.4257015	-0.190429995	0.141946798	-1.34155893	0.17973905	0.295424666
1643	PFLU_RS08475	PFLU1723	358.6083453	-0.191472268	0.144256202	-1.327307008	0.184407147	0.300986881
1644	PFLU_RS08480	PFLU1724	107.68394	-0.25970247	0.153593358	-1.690844404	0.090866524	0.169232521
1645	PFLU_RS08485	PFLU1725	81.32880089	0.986085964	0.183638133	5.369723306	7.89e-08	5.88e-07
1646	PFLU_RS08490	PFLU1726	2526.498849	-1.220265193	0.26990131	-4.521153283	6.15e-06	3.23e-05
1647	PFLU_RS08495	PFLU1727	37.47747448	1.314458246	0.32745462	4.014169184	5.97e-05	0.000260884
1648	PFLU_RS08500	PFLU1728	101.1443979	0.022419619	0.165315081	0.135617507	0.892123665	0.936121369
1649	PFLU_RS08505	PFLU1730	912.1361169	0.618808595	0.264773956	2.337120328	0.019432928	0.046882819
1650	PFLU_RS08510	PFLU1731	888.3720426	-0.407753442	0.12823822	-3.179656118	0.001474499	0.00482388
1651	PFLU_RS08515	PFLU1732	1212.301994	0.24378797	0.129554385	1.881742324	0.05987101	0.119503014
1652	PFLU_RS08520	PFLU1732A	523.687264	-0.142071005	0.111708768	-1.271798154	0.203444845	0.324214893
1653	PFLU_RS08525	PFLU1734	79.64181006	0.100243441	0.182833346	0.548277672	0.583501256	0.712530116
1654	PFLU_RS08530	PFLU1735	80.01056388	0.36592051	0.19183809	1.9074445	0.056463052	0.113875062
1655	PFLU_RS08535	PFLU1736	265.6230448	0.144673653	0.187076226	0.773340666	0.439320795	0.581539847
1656	PFLU_RS08540	PFLU1737	757.6277511	-0.120626469	0.076787436	-1.570914145	0.116202593	0.207257894
1657	PFLU_RS08545	PFLU1738	215.7664581	-0.099097854	0.160480846	-0.617505803	0.536901155	0.672246855
1658	PFLU_RS08550	PFLU1739	166.205502	0.195325261	0.146847837	1.330120107	0.183478702	0.299883468
1659	PFLU_RS08555	PFLU1740	9.030383313	-1.045048283	0.673633525	-1.551360263	0.120815373	0.214528628
1660	PFLU_RS08560	PFLU1741	14.15747272	-0.005887517	0.442427312	-0.01330731	0.989382616	0.9936886
1661	PFLU_RS08565	PFLU1742	356.9334971	0.139285704	0.137882466	1.010177064	0.312410466	0.450960611
1662	PFLU_RS08570	PFLU1743	59.91484594	0.603924466	0.281953591	2.141928618	0.032199227	0.071368807
1663	PFLU_RS08575	PFLU1744	540.4105139	1.592815621	0.160395318	9.930561839	3.07e-23	1.11e-21
1664	PFLU_RS08580	PFLU1745	1251.967995	1.401986389	0.177019981	7.91993298	2.38e-15	4.54e-14
1665	PFLU_RS08585	PFLU1746	428.691164	1.6979207	0.204860279	8.288188941	1.15e-16	2.47e-15
1666	PFLU_RS08590	PFLU1747	66.39162119	-0.772378454	0.205047853	-3.766820496	0.00016534	0.000660919
1667	PFLU_RS08595	PFLU1748	75.4830398	0.101208266	0.220363746	0.459278207	0.646034395	0.764085624
1668	PFLU_RS08600	PFLU1749	19.83353163	-0.361562145	0.308591021	-1.171654781	0.241335685	0.370574231
1669	PFLU_RS08605	PFLU1750	72.67742173	-0.584084209	0.215404725	-2.711566374	0.006696613	0.018380457
1670	PFLU_RS08610	PFLU1751	227.9082413	-0.320965736	0.140275117	-2.288115983	0.022130768	0.052401186
1671	PFLU_RS08615	PFLU1752	774.5968455	0.398412109	0.146129722	2.726427614	0.006402399	0.017694333
1672	PFLU_RS08620	PFLU1753	104.5694235	-0.216067239	0.181530999	-1.190249821	0.233948217	0.361444828
1673	PFLU_RS08625	PFLU1754	563.1026673	-0.178203644	0.09994846	-1.782955378	0.074593567	0.143265494
1674	PFLU_RS08630	PFLU1755	530.1243861	-0.070293908	0.086275551	-0.814760455	0.415209441	0.557827283
1675	PFLU_RS08635	PFLU1756	47.22289852	0.309887737	0.356306277	0.869722924	0.384451841	0.527610029
1676	PFLU_RS08640	PFLU1757	278.5099135	0.253951974	0.215042345	1.180939383	0.237626805	0.366142996
1677	PFLU_RS08645	PFLU1758	150.9819858	-1.106596387	0.255838149	-4.32537678	1.52e-05	7.47e-05
1678	PFLU_RS08650	PFLU1759	163.2877345	-0.543591769	0.211227909	-2.573484583	0.010068013	0.026402133
1679	PFLU_RS08655	PFLU1760	261.7564132	-0.662283944	0.318353867	-2.080338934	0.037494456	0.08118496
1680	PFLU_RS08660	PFLU1761	3.423847114	-0.819150231	1.119409928	-0.731769668	0.464309166	0.605094482
1681	PFLU_RS08665	PFLU1762	196.8567237	-0.705991831	0.365935605	-1.92927887	0.053696251	0.109138722
1682	PFLU_RS08670	PFLU1763	736.0915035	-0.659338102	0.295270589	-2.232996198	0.025549195	0.059141655
1683	PFLU_RS08675	PFLU1764	95.88050384	-0.8939155	0.251725528	-3.551151552	0.000383549	0.001430265
1684	PFLU_RS08680	PFLU1765	117.6214366	-0.708437165	0.232780529	-3.043369513	0.002339449	0.007246615
1685	PFLU_RS08685	PFLU1766	361.8492728	-0.78051834	0.221747791	-3.519847193	0.000431795	0.001590407
1686	PFLU_RS08690	PFLU1767	329.9124106	0.970577528	0.18690573	5.192871971	2.07e-07	1.42e-06
1687	PFLU_RS08695	PFLU1768	4.426917996	-0.521547804	0.662548147	-0.787184761	0.431173717	0.57362357
1688	PFLU_RS08700	PFLU1769	694.7895078	0.294409433	0.091883667	3.204154154	0.001354599	0.004470625
1689	PFLU_RS08705	PFLU1770	261.9810188	0.519758977	0.13557823	3.833646285	0.000126258	0.000517449
1690	PFLU_RS08710	PFLU1771	246.6036203	0.861820999	0.136112241	6.331693565	2.42e-10	2.65e-09
1691	PFLU_RS08715	PFLU1772	22.61020225	0.784155846	0.340726962	2.301420007	0.021367902	0.050882682
1692	PFLU_RS08720	PFLU1773	252.8224918	0.809533267	0.135157593	5.989550779	2.1e-09	2e-08
1693	PFLU_RS08725	PFLU1774	79.86338486	1.152506108	0.225373611	5.113758005	3.16e-07	2.09e-06
1694	PFLU_RS08730	PFLU1775	318.730642	1.091774393	0.171607885	6.362029319	1.99e-10	2.2e-09
1695	PFLU_RS08735	NA	25.30680004	0.758208955	0.510399545	1.485520436	0.137406014	0.238414136
1696	PFLU_RS08740	PFLU1777	4.722234127	0.711911933	0.62285396	1.142983714	0.253045353	0.384275403
1697	PFLU_RS08745	PFLU1778	2.936166326	-0.735760046	0.824266876	-0.892623576	0.37205879	0.514960262
1698	PFLU_RS08750	PFLU1779	4.038954619	0.490874363	0.744175771	0.659621533	0.509496732	0.649251175
1699	PFLU_RS08755	PFLU1780	2.342745649	-2.365825454	1.167170378	-2.026975237	0.042664945	0.090029191
1700	PFLU_RS08760	PFLU1781	1.094420151	-1.370100559	1.238063486	-1.106648063	0.268446119	0.401865447
1701	PFLU_RS08765	PFLU1782	1.619102802	-0.02977513	0.907108255	-0.03282423	0.973814756	0.986110666
1702	PFLU_RS08770	PFLU1783	7.163806303	-0.004859232	0.634102412	-0.007663167	0.993885738	0.997376555
1703	PFLU_RS08775	PFLU1784	9.817642517	1.091374003	0.520854639	2.09535237	0.03613968	0.078821549
1704	PFLU_RS08780	PFLU1785	5.150853563	-0.345215224	0.611741489	-0.564315532	0.572539413	0.70278972
1705	PFLU_RS08785	PFLU1786	7.150769055	0.816422417	0.491648356	1.660582014	0.096797424	0.177936441
1706	PFLU_RS08790	PFLU1787	97.06765633	0.061760936	0.190332042	0.324490484	0.745566726	0.835937488
1707	PFLU_RS08795	PFLU1788	83.63618493	0.189797554	0.190381646	0.996931996	0.31879752	0.458152124
1708	PFLU_RS08800	PFLU1789	57.22267504	-0.263024062	0.216992046	-1.212136882	0.225459988	0.351092636
1709	PFLU_RS08805	PFLU1790	58.14666301	-0.422546137	0.226813493	-1.862967377	0.062466856	0.123452285
1710	PFLU_RS08815	PFLU1792	19.33527866	0.993674543	0.419892318	2.366498508	0.017957247	0.043673887
1711	PFLU_RS08820	PFLU1793	113.554173	0.771949871	0.185880339	4.152939861	3.28e-05	0.000149834
1712	PFLU_RS08825	PFLU1794	183.8927226	-0.459282062	0.160652547	-2.858853283	0.004251754	0.012389763
1713	PFLU_RS08830	PFLU1795	154.3867229	0.328902757	0.171344442	1.919541439	0.054915847	0.1112032
1714	PFLU_RS08835	PFLU1796	1031.296559	-0.097848309	0.119915115	-0.815979775	0.414511703	0.557139386
1715	PFLU_RS08840	PFLU1797	140.6650824	-0.235380289	0.212145052	-1.109525237	0.267203664	0.400705319
1716	PFLU_RS08845	PFLU1798	15.71224231	-0.139097984	0.355902447	-0.390831772	0.695921588	0.800983988
1717	PFLU_RS08850	PFLU1799	51.81166484	0.493908042	0.271070367	1.822065792	0.068445003	0.133507809
1718	PFLU_RS08855	PFLU1800	60.1142406	0.234347024	0.252049316	0.929766553	0.352491967	0.493938338
1719	PFLU_RS08860	PFLU1801	58.62692692	0.171066178	0.222486828	0.768882272	0.441963202	0.583835142
1720	PFLU_RS08865	PFLU1802	47.9317707	0.263267671	0.208997215	1.259670714	0.207788174	0.329909777
1721	PFLU_RS08870	PFLU1803	96.82456695	0.283563764	0.166512111	1.702961802	0.088575217	0.165819439
1722	PFLU_RS08875	PFLU1804	5.403045165	2.40301124	0.85562657	2.808481322	0.004977577	0.014293568
1723	PFLU_RS08880	PFLU1805	224.9426032	-0.150215563	0.142241145	-1.056062664	0.290939586	0.427747493
1724	PFLU_RS08885	PFLU1806	88.94085699	0.767778	0.216953315	3.538908811	0.000401785	0.001489931
1725	PFLU_RS08890	PFLU1807	26.09701184	-0.360718908	0.466214551	-0.773718681	0.43909717	0.581457299
1726	PFLU_RS08895	PFLU1808	1875.370271	0.745696131	0.187588647	3.975166634	7.03e-05	0.000303147
1727	PFLU_RS08900	PFLU1809	1860.86132	0.773460034	0.202850304	3.812959695	0.000137313	0.000558938
1728	PFLU_RS08905	PFLU1810	5.109514638	-0.189895477	0.604365499	-0.314206348	0.753364322	0.841747845
1729	PFLU_RS08910	PFLU1811	190.8994067	-0.711930077	0.220712852	-3.225594114	0.001257115	0.004183411
1730	PFLU_RS08915	PFLU1812	71.27673739	0.626277714	0.293141093	2.136437807	0.032643745	0.072194055
1731	PFLU_RS08920	PFLU1813	48.15242067	-1.323108658	0.354954287	-3.727546636	0.000193353	0.000766766
1732	PFLU_RS08925	PFLU1814	984.2545546	-1.210507096	0.191228403	-6.330163702	2.45e-10	2.67e-09
1733	PFLU_RS08930	PFLU1815	9513.44847	-0.425364785	0.104654123	-4.064481871	4.81e-05	0.000213952
1734	PFLU_RS08935	PFLU1816	255.4880901	-0.019087905	0.247919882	-0.076992232	0.938629724	0.96541032
1735	PFLU_RS08940	PFLU1817	668.3548946	-0.186597006	0.243616756	-0.765944876	0.443709102	0.585714133
1736	PFLU_RS08945	PFLU1818	7819.876342	-0.144466455	0.264237272	-0.54673004	0.584564213	0.713028111
1737	PFLU_RS08950	PFLU1819	4312.996807	-0.21441022	0.194355806	-1.10318402	0.269947259	0.40346318
1738	PFLU_RS08955	PFLU1820	18648.36798	-0.242706816	0.071590344	-3.390217214	0.000698373	0.002461948
1739	PFLU_RS08960	PFLU1821	9455.935998	-0.215810308	0.087142029	-2.476535283	0.013266451	0.033571787
1740	PFLU_RS08965	PFLU1822	14746.5268	-0.241669555	0.074617253	-3.238789227	0.001200382	0.004016896
1741	PFLU_RS08970	PFLU1823	13559.70783	-0.116308976	0.088920749	-1.308007156	0.190870882	0.308935876
1742	PFLU_RS08975	PFLU1824	7973.666381	-0.026653671	0.127827885	-0.208512183	0.834829071	0.896424094
1743	PFLU_RS08980	PFLU1825	227.3611729	-0.849498934	0.160767375	-5.284025646	1.26e-07	9.04e-07
1744	PFLU_RS08985	PFLU1826	19.78304029	-1.231389667	0.39102995	-3.149092974	0.001637781	0.005286006
1745	PFLU_RS08990	PFLU1827	2100.332833	1.84469573	0.206149924	8.948321185	3.61e-19	9.42e-18
1746	PFLU_RS08995	PFLU1828	24.51254257	0.294979731	0.321078309	0.918715849	0.358244218	0.500807388
1747	PFLU_RS09000	PFLU1829	28.40752842	1.468599261	0.38932408	3.772176799	0.00016183	0.000648615
1748	PFLU_RS09005	PFLU1830	14007.24612	-0.717028526	0.296391363	-2.419195077	0.015554896	0.038597756
1749	PFLU_RS09010	PFLU1831	772.773467	0.065028565	0.17370057	0.374371624	0.708127851	0.810157406
1750	PFLU_RS09015	PFLU1832	243.9200272	0.387602141	0.123661979	3.134367921	0.001722248	0.00550532
1751	PFLU_RS09020	PFLU1833	380.8904519	2.005482592	0.190276735	10.53982027	5.66e-26	2.48e-24
1752	PFLU_RS09025	PFLU1834	107.6526557	1.052652855	0.263836631	3.989790396	6.61e-05	0.000286698
1753	PFLU_RS09030	PFLU1835	6375.419979	-0.328709414	0.096243764	-3.415384039	0.000636921	0.002259922
1754	PFLU_RS09035	PFLU1836	616.5704659	-0.891682155	0.129743183	-6.872670549	6.3e-12	8.46e-11
1755	PFLU_RS09040	PFLU1837	314.2783797	-0.234490461	0.157518003	-1.488658162	0.136577407	0.237250853
1756	PFLU_RS09045	PFLU1838	112.0369965	-0.281244422	0.218893787	-1.28484424	0.198846719	0.318920159
1757	PFLU_RS09050	PFLU1839	411.5606224	-0.508856451	0.143820307	-3.538140476	0.000402956	0.001492629
1758	PFLU_RS09055	PFLU1840	661.5819868	-0.198857856	0.128602371	-1.54630007	0.122032115	0.216090088
1759	PFLU_RS09060	PFLU1841	140.3133424	-0.070440742	0.175940953	-0.400365807	0.688887105	0.796094497
1760	PFLU_RS09065	PFLU1842	122.5099973	0.071411388	0.184251176	0.387576295	0.698329614	0.802985375
1761	PFLU_RS09070	PFLU1843	155.6544571	0.922412508	0.157389577	5.860696286	4.61e-09	4.17e-08
1762	PFLU_RS09075	PFLU1844	447.9481864	0.324014392	0.142113704	2.279965859	0.022609713	0.053324796
1763	PFLU_RS09080	PFLU1845	262.2416239	0.21600545	0.108190552	1.996527842	0.045876498	0.095726351
1764	PFLU_RS09085	PFLU1846	109.2899299	-0.110171612	0.172572106	-0.638409156	0.523207373	0.66145323
1765	PFLU_RS09090	PFLU1847	124.3794833	0.225985299	0.215325872	1.049503701	0.293946353	0.430901079
1766	PFLU_RS09095	PFLU1848	92.03145376	0.20386131	0.202806874	1.005199214	0.314800933	0.453712611
1767	PFLU_RS09100	PFLU1849	230.7379793	-0.497753306	0.371285736	-1.3406206	0.180043666	0.295800108
1768	PFLU_RS09105	PFLU1850	230.8618362	-0.205385181	0.333472462	-0.615898474	0.537961529	0.67306183
1769	PFLU_RS09110	PFLU1851	226.6784847	-0.673915527	0.185358782	-3.635735631	0.000277188	0.001066793
1770	PFLU_RS09115	PFLU1852	193.2971387	1.752150799	0.234592321	7.468917956	8.09e-14	1.34e-12
1771	PFLU_RS09120	PFLU1853	215.4049754	1.020548157	0.213282369	4.784962582	1.71e-06	9.86e-06
1772	PFLU_RS09125	PFLU1854	48.37199933	0.594220566	0.229361086	2.59076453	0.009576299	0.025278396
1773	PFLU_RS09130	PFLU1855	185.7715595	0.595277548	0.17794996	3.345196296	0.000822244	0.002869901
1774	PFLU_RS09135	PFLU1856	322.6526522	0.446091793	0.361770813	1.233078447	0.217546498	0.342019638
1775	PFLU_RS09140	PFLU1858	625.7656811	0.181219321	0.111211692	1.629498828	0.103207463	0.187991735
1776	PFLU_RS09165	PFLU1859	91.05278828	0.779224533	0.197988778	3.935700499	8.3e-05	0.000350758
1777	PFLU_RS09170	PFLU1860	1107.929687	0.411832113	0.185971268	2.214493226	0.026794868	0.061385723
1778	PFLU_RS09175	PFLU1861	31.73053373	0.85726751	0.374713442	2.287794924	0.022149467	0.052424773
1779	PFLU_RS09180	PFLU1862	36.57129455	-0.206712939	0.257910471	-0.801491069	0.422847413	0.564674933
1780	PFLU_RS09185	PFLU1863	27.14975613	-0.263271662	0.264524212	-0.995264893	0.319607448	0.45887645
1781	PFLU_RS09190	PFLU1864	165.4526404	-0.718053686	0.194808895	-3.685938916	0.000227861	0.000889225
1782	PFLU_RS09195	PFLU1865	3639.10759	2.849274095	0.164936794	17.27494531	7.26e-67	8.72e-65
1783	PFLU_RS09200	PFLU1866	76.79661064	0.632132926	0.281236632	2.247690576	0.024595927	0.057155524
1784	PFLU_RS09205	PFLU1867	490.2100515	0.469506676	0.119750887	3.920694772	8.83e-05	0.000370724
1785	PFLU_RS09210	PFLU1868	605.3290736	-0.300552208	0.110443607	-2.721318296	0.006502212	0.017937137
1786	PFLU_RS09215	PFLU1869	362.4527983	-0.203638832	0.12844297	-1.585441633	0.112866028	0.202692658
1787	PFLU_RS09220	PFLU1870	39.12333871	-0.051022863	0.259922586	-0.19630023	0.844375181	0.90307506
1788	PFLU_RS09225	PFLU1871	38.98605766	0.149154935	0.258811889	0.576306349	0.564408132	0.696227137
1789	PFLU_RS09230	PFLU1872	19.72899795	-0.121528778	0.300088484	-0.404976481	0.685494799	0.794623028
1790	PFLU_RS09235	PFLU1873	151.5777531	0.621307898	0.393000486	1.580934171	0.11389309	0.204170463
1791	PFLU_RS09240	PFLU1874	519.6537611	0.263168561	0.13351759	1.971040377	0.048719258	0.100590346
1792	PFLU_RS09245	PFLU1875	74.95838153	-0.057977681	0.225622265	-0.256967904	0.79720355	0.8722237
1793	PFLU_RS09250	PFLU1876	152.0718551	-0.163291326	0.148898406	-1.096662691	0.272788872	0.406641796
1794	PFLU_RS09255	PFLU1877	657.36613	-0.968902669	0.175321221	-5.52644262	3.27e-08	2.57e-07
1795	PFLU_RS09280	PFLU1878	80.48260266	-0.578275946	0.200400758	-2.885597599	0.003906713	0.011467847
1796	PFLU_RS09285	PFLU1879	1013.366468	0.537816161	0.246538226	2.181471692	0.029148546	0.065798072
1797	PFLU_RS09290	PFLU1880	1214.015897	0.34716101	0.161555368	2.148867066	0.031644939	0.070322087
1798	PFLU_RS09295	PFLU1881	967.4876496	0.000799909	0.18816834	0.00425103	0.996608179	0.998271966
1799	PFLU_RS09300	PFLU1881A	512.0256303	0.117569574	0.213217698	0.551406265	0.581355207	0.710413695
1800	PFLU_RS09305	PFLU1883	1997.203741	-0.156227287	0.1270108	-1.23003152	0.218685302	0.343125474
1801	PFLU_RS09315	PFLU1886	68.79104284	0.354016586	0.236557456	1.49653531	0.134514213	0.23420931
1802	PFLU_RS09320	PFLU1887	186.5655159	0.149106507	0.209368547	0.712172431	0.476358006	0.617310592
1803	PFLU_RS09325	PFLU1888	144.52328	0.448862899	0.278236891	1.61324006	0.106692363	0.19316662
1804	PFLU_RS09330	PFLU1890	3718.225667	0.339975688	0.339491454	1.00142635	0.31662073	0.455788
1805	PFLU_RS09335	NA	101.3797862	0.781042903	0.348674034	2.240037473	0.02508849	0.058142503
1806	PFLU_RS09340	PFLU1891	3998.356951	0.93228495	0.337808837	2.759800363	0.005783669	0.016215895
1807	PFLU_RS09345	PFLU1892	3243.029119	0.911856558	0.35497345	2.568802141	0.010205071	0.026703194
1808	PFLU_RS09350	PFLU1894	473.5783205	0.897572016	0.398712488	2.251176083	0.024374387	0.056772641
1809	PFLU_RS09355	PFLU1895	4530.766087	1.09633958	0.391484903	2.800464521	0.005102912	0.014593646
1810	PFLU_RS09360	PFLU1896	6081.421157	0.868028754	0.393778919	2.204355569	0.027499348	0.06271231
1811	PFLU_RS09365	PFLU1897	229.500023	0.035940319	0.156069796	0.230283626	0.817871383	0.885751143
1812	PFLU_RS09370	PFLU1898	1863.155245	0.446851714	0.408126911	1.094884218	0.273567364	0.407599748
1813	PFLU_RS09375	PFLU1899	465.9770324	0.01283062	0.318621333	0.040269181	0.967878524	0.98310228
1814	PFLU_RS09380	PFLU1900	944.1187539	0.400222008	0.443542378	0.902330933	0.366881098	0.51002933
1815	PFLU_RS09385	PFLU1901	512.6747	0.419509247	0.402734046	1.041653298	0.297572449	0.434847252
1816	PFLU_RS09390	PFLU1902	220.3924977	0.020160573	0.173993909	0.115869415	0.907756036	0.947212347
1817	PFLU_RS09395	PFLU1903	246.1341142	0.032351015	0.124357452	0.260145367	0.794751644	0.871119815
1818	PFLU_RS09405	PFLU1905	3.880348398	-0.51466013	0.841660911	-0.611481564	0.54088082	0.67511648
1819	PFLU_RS09410	PFLU1906	12.21179067	0.043078192	0.513986872	0.083811852	0.933206025	0.961737573
1820	PFLU_RS09415	PFLU1907	9.158544924	-1.267482421	0.674566247	-1.878959147	0.060250072	0.119940421
1821	PFLU_RS09420	PFLU1908	38.95748404	0.105998549	0.225426035	0.470214316	0.638201907	0.757659565
1822	PFLU_RS09425	PFLU1909	642.1205185	0.656813716	0.15360633	4.275954735	1.9e-05	9.11e-05
1823	PFLU_RS09435	PFLU1911	375.8996993	-1.379758547	0.187550424	-7.356733805	1.88e-13	2.96e-12
1824	PFLU_RS09450	PFLU1914	2536.383235	0.528606362	0.14964774	3.532337754	0.000411903	0.001521809
1825	PFLU_RS09455	PFLU1915	360.3552165	-0.040514866	0.146181078	-0.277155333	0.781660835	0.862889504
1826	PFLU_RS09460	NA	0.882436347	1.258001867	1.767851504	0.711599286	0.47671295	0.617533337
1827	PFLU_RS09465	PFLU1917	63.02255489	-0.419308304	0.231665856	-1.809970236	0.070300403	0.13631723
1828	PFLU_RS09470	NA	4.506620009	-0.647658182	0.650038299	-0.996338497	0.319085705	0.458456472
1829	PFLU_RS09475	PFLU1920	124.3114308	0.123369719	0.185276645	0.665867624	0.505495716	0.645588399
1830	PFLU_RS09480	PFLU1921	2.201966462	-0.511541398	0.814889826	-0.627743017	0.5301723	0.667443097
1831	PFLU_RS09485	PFLU1922	23.10852757	-0.051293367	0.372756288	-0.137605639	0.890552099	0.935420062
1832	PFLU_RS09490	PFLU1923	33.30454375	-0.16260923	0.344536907	-0.471964618	0.636952044	0.756567967
1833	PFLU_RS09495	PFLU1924	99.8127802	-0.390519463	0.232362048	-1.680650808	0.092830761	0.172174518
1834	PFLU_RS09500	NA	98.94968799	-0.312457882	0.186979302	-1.671082725	0.094705339	0.175062527
1835	PFLU_RS09505	NA	236.8879613	-0.055835341	0.148152656	-0.376877082	0.706264954	0.808857781
1836	PFLU_RS09510	PFLU1927	78.99235464	-0.034824763	0.20500563	-0.16987223	0.865110621	0.917078397
1837	PFLU_RS09515	PFLU1928	5.327631007	0.216635071	0.590013346	0.367169781	0.713492379	0.813141514
1838	PFLU_RS09520	PFLU1929	16.72506976	0.215107708	0.396800288	0.542105727	0.587745674	0.715454259
1839	PFLU_RS09525	PFLU1930	12.60119895	-0.532648533	0.411017429	-1.295926878	0.195000678	0.314263784
1840	PFLU_RS09530	PFLU1931	4.900370419	0.005727901	0.643839255	0.008896478	0.992901732	0.996722501
1841	PFLU_RS09535	PFLU1932	2.456757235	3.542620734	1.260572384	2.810327101	0.004949117	0.014228416
1842	PFLU_RS09540	PFLU1933	0.928644756	-1.866492477	1.554769698	-1.200494504	0.229947346	0.356323367
1843	PFLU_RS09545	PFLU1934	0.205783694	-0.087815638	2.742283829	-0.032022812	0.974453859	0.986455737
1844	PFLU_RS09550	PFLU1935	0.160510526	0.527134091	2.773717759	0.190046045	0.849273049	0.906370688
1845	PFLU_RS09560	PFLU1938	221.9791523	0.063351725	0.142421844	0.444817473	0.656451666	0.772196057
1846	PFLU_RS09565	PFLU1939	100.8836987	0.328434896	0.169095971	1.942298762	0.052100943	0.10650495
1847	PFLU_RS09570	PFLU1940	51.1147168	0.15054578	0.249057805	0.604461202	0.545537056	0.67853788
1848	PFLU_RS09575	PFLU1941	380.9216804	-0.082879219	0.095331316	-0.869380832	0.384638863	0.527618851
1849	PFLU_RS09580	PFLU1942	203.5448474	0.167476493	0.16430599	1.019296327	0.308062307	0.445928551
1850	PFLU_RS09585	PFLU1943	26.67870344	0.33453888	0.339133049	0.986453195	0.323910772	0.463723368
1851	PFLU_RS09590	PFLU1944	2.911906402	0.338612334	0.768618884	0.440546467	0.659541366	0.774261044
1852	PFLU_RS09595	PFLU1945	15.09052778	0.387241869	0.382356875	1.012776008	0.311167163	0.449456881
1853	PFLU_RS09600	PFLU1947	126.1362899	0.147757276	0.162904851	0.907015815	0.364398434	0.507507022
1854	PFLU_RS09605	PFLU1948	10.1370043	0.363688073	0.470894751	0.772334099	0.439916574	0.58190023
1855	PFLU_RS09610	PFLU1949	19.79691674	0.38183462	0.299006705	1.277010225	0.201598637	0.322128315
1856	PFLU_RS09615	PFLU1950	17.60154619	0.10543913	0.365200945	0.288715382	0.772799191	0.856761852
1857	PFLU_RS09620	PFLU1951	32.51295048	0.731396931	0.308224533	2.372935484	0.017647346	0.04307733
1858	PFLU_RS09625	PFLU1952	27.77341436	0.116452127	0.268247996	0.434121145	0.664200471	0.777145637
1859	PFLU_RS09630	PFLU1953	43.21290827	-0.122306254	0.252608282	-0.484173571	0.628262691	0.749716816
1860	PFLU_RS09635	PFLU1954	22.75327345	0.772835724	0.314563786	2.456849001	0.014016159	0.035216479
1861	PFLU_RS09640	PFLU1955	27.13295709	0.483526619	0.337333413	1.433378969	0.151749565	0.258590569
1862	PFLU_RS09650	PFLU1958	229.359757	-0.430617142	0.156976509	-2.743194797	0.006084458	0.016948351
1863	PFLU_RS09655	NA	282.265148	-0.195856663	0.164335999	-1.191806207	0.233337242	0.360737812
1864	PFLU_RS09660	PFLU1960	18.22514544	-0.748155021	0.390586455	-1.915465866	0.055433118	0.11221279
1865	PFLU_RS09665	PFLU1961	26.5712788	-0.111104592	0.315481504	-0.352174662	0.724707278	0.820887987
1866	PFLU_RS09670	PFLU1962	1.249078369	0.528856566	1.327327466	0.398437145	0.690307982	0.796815677
1867	PFLU_RS09675	PFLU1963	9.933550436	0.225322818	0.391570539	0.575433532	0.564998132	0.696525332
1868	PFLU_RS09680	PFLU1964	11.54637388	-0.347049449	0.410427835	-0.845579708	0.39778725	0.541031138
1869	PFLU_RS09685	PFLU1965	9.612017848	0.018448061	0.471527287	0.039124059	0.96879148	0.983544649
1870	PFLU_RS09690	NA	6.656048665	-0.1519696	0.492976284	-0.308269596	0.757877199	0.84568778
1871	PFLU_RS09695	NA	26.39877735	-0.289336936	0.325773809	-0.888152846	0.374458539	0.517684616
1872	PFLU_RS09700	PFLU1968	5.041763942	-1.071761299	0.815975974	-1.313471638	0.189024072	0.306940306
1873	PFLU_RS09705	NA	4.791657859	1.579826073	0.913442492	1.729529868	0.083714306	0.158001206
1874	PFLU_RS09710	PFLU1970	8.588485997	0.153996879	0.502197593	0.306645992	0.759112842	0.8465304
1875	PFLU_RS09715	PFLU1972	24.72137244	-0.18629515	0.384713569	-0.484243773	0.628212875	0.749716816
1876	PFLU_RS09720	PFLU1973	5.386510377	-1.330934096	0.749546283	-1.775652986	0.075790131	0.145191822
1877	PFLU_RS09725	PFLU1974	4.237645732	-0.428794834	1.051618738	-0.407747427	0.683459115	0.792876003
1878	PFLU_RS09730	PFLU1975	5.922874172	-0.900262762	0.626643862	-1.436641795	0.150819802	0.257225358
1879	PFLU_RS09735	PFLU1976	31.60598618	-0.024843563	0.263235204	-0.094377814	0.924809039	0.957194107
1880	PFLU_RS09740	PFLU1977	12.62863204	0.46047355	0.419644893	1.09729335	0.272513177	0.406432777
1881	PFLU_RS09745	PFLU1978	57.52341409	-0.234827477	0.193927769	-1.210901762	0.225933057	0.351646782
1882	PFLU_RS09750	PFLU1979	0.921423671	-0.485584817	1.413000453	-0.343655104	0.731105679	0.825486277
1883	PFLU_RS09755	PFLU1980	30.35905481	0.022999996	0.342826498	0.067089318	0.946510598	0.97005667
1884	PFLU_RS09760	PFLU1981	0.086244428	0.632489535	4.327943248	0.146140903	0.883810157	0.9309798
1885	PFLU_RS09765	PFLU1982	154.0273118	-0.059271288	0.253004591	-0.234269614	0.814775674	0.883864409
1886	PFLU_RS09770	PFLU1983	35.98672309	1.015489652	0.3653996	2.779120859	0.005450624	0.015440862
1887	PFLU_RS09775	PFLU1984	141.348046	0.211866729	0.14950573	1.417114442	0.156449471	0.264496147
1888	PFLU_RS09780	PFLU1985	590.5456765	-0.080767038	0.106462738	-0.758641376	0.448067115	0.589950118
1889	PFLU_RS09795	PFLU1987	358.8421458	-0.326713979	0.115087071	-2.838841729	0.004527761	0.013137814
1890	PFLU_RS09805	PFLU1988	115.7499692	0.121421456	0.152619403	0.795583352	0.426274246	0.568365662
1891	PFLU_RS09810	PFLU1989	58.26231314	-0.021069472	0.209056151	-0.100783792	0.919722094	0.954860712
1892	PFLU_RS09815	PFLU1990	104.5113276	0.136549361	0.217491067	0.627838941	0.530109453	0.667443097
1893	PFLU_RS09820	PFLU1991	90.72902239	-0.339504437	0.243097095	-1.396579572	0.162540037	0.272794467
1894	PFLU_RS09825	PFLU1992	36.90899148	0.27990624	0.333964939	0.838130618	0.401957349	0.544727884
1895	PFLU_RS09830	PFLU1993	388.4872774	-0.041794691	0.097872197	-0.42703334	0.669355045	0.780740721
1896	PFLU_RS09835	PFLU1994	167.9257505	0.089797541	0.147689592	0.608015368	0.543177282	0.676715882
1897	PFLU_RS09840	PFLU1995	104.8090181	-0.182220917	0.176406661	-1.032959392	0.301622903	0.4391024
1898	PFLU_RS09845	PFLU1996	1.435952629	-0.510333169	1.164037937	-0.438416269	0.661084555	0.775011202
1899	PFLU_RS09850	PFLU1997	93.18339805	0.000775456	0.177670618	0.004364569	0.996517589	0.998271966
1900	PFLU_RS09855	PFLU1998	48.61540677	0.03053303	0.23231564	0.131429075	0.89543589	0.938612044
1901	PFLU_RS09860	PFLU1999	32.40932209	0.381294757	0.312887165	1.218633427	0.222983356	0.348196471
1902	PFLU_RS09865	PFLU2000	24.55801379	0.137620216	0.280057472	0.491399908	0.623143629	0.745090031
1903	PFLU_RS09870	PFLU2001	60.41876874	0.276765142	0.22343139	1.23870304	0.215455492	0.339389067
1904	PFLU_RS09880	NA	38.07902137	0.405988322	0.300486421	1.35110372	0.17666221	0.29168224
1905	PFLU_RS09885	PFLU2009	492.8532924	0.07288115	0.160751226	0.453378502	0.650276214	0.76743849
1906	PFLU_RS09890	PFLU2011	302.4658588	0.389061575	0.136321433	2.854001505	0.004317233	0.012568363
1907	PFLU_RS09895	PFLU2012	523.1277179	0.458836703	0.127096023	3.61015782	0.000306011	0.001166885
1908	PFLU_RS09900	PFLU2013	401.399583	0.601850463	0.154540005	3.894463856	9.84e-05	0.000411062
1909	PFLU_RS09905	PFLU2014	650.2663162	-0.080720352	0.117358846	-0.687807989	0.491573705	0.632520315
1910	PFLU_RS09910	PFLU2015	219.4908872	0.661968151	0.280726493	2.358053717	0.018371034	0.044545597
1911	PFLU_RS09915	PFLU2016	142.6809813	-0.223916852	0.171722181	-1.303948336	0.192251198	0.310667166
1912	PFLU_RS09925	PFLU2019	395.7140455	0.007552216	0.146564788	0.051528176	0.95890465	0.977897755
1913	PFLU_RS09930	PFLU2021	99.68642771	0.955651389	0.27550533	3.468721963	0.00052294	0.001886736
1914	PFLU_RS09935	PFLU2022	114.0791558	0.61959422	0.214686223	2.886045554	0.003901157	0.011457142
1915	PFLU_RS09940	PFLU2023	46.90263285	0.097632092	0.232662146	0.419630324	0.674755532	0.785360464
1916	PFLU_RS09945	PFLU2025	721.6903946	0.711481516	0.149927021	4.745518939	2.08e-06	1.18e-05
1917	PFLU_RS09950	PFLU2026	824.2422329	0.731980607	0.18418567	3.97414527	7.06e-05	0.000304232
1918	PFLU_RS09955	PFLU2027	4642.497794	-0.406762156	0.111676824	-3.642314847	0.000270197	0.001042562
1919	PFLU_RS09960	PFLU2028	55.10768742	1.152759802	0.317901302	3.626156282	0.000287671	0.001102893
1920	PFLU_RS09965	PFLU2029	89.09798558	-0.375710599	0.215044104	-1.747132761	0.080614312	0.152862361
1921	PFLU_RS09970	PFLU2030	89.3038399	0.017941473	0.179747792	0.099814707	0.920491432	0.954860712
1922	PFLU_RS09975	PFLU2031	74.23207722	0.208477254	0.217990468	0.956359494	0.338890642	0.47967536
1923	PFLU_RS09980	PFLU2032	3908.619362	0.165815369	0.097581202	1.699255243	0.089271102	0.166809907
1924	PFLU_RS09985	PFLU2033	167.0457273	0.392140783	0.142654732	2.748880304	0.005979922	0.01669592
1925	PFLU_RS09990	PFLU2034	72.07613833	-0.247230536	0.191028974	-1.294204381	0.195594834	0.314967526
1926	PFLU_RS09995	PFLU2035	66.81171073	0.304870743	0.230434962	1.323022952	0.185827745	0.302815446
1927	PFLU_RS10000	PFLU2036	35.24292651	0.759322292	0.356818482	2.128035206	0.033334165	0.073450234
1928	PFLU_RS10005	PFLU2037	26.39994445	1.187325427	0.420411684	2.824197027	0.004739924	0.013699202
1929	PFLU_RS10010	PFLU2038	28.58576493	0.459416446	0.335655203	1.368715403	0.171088254	0.284322835
1930	PFLU_RS10015	PFLU2039	561.2622555	1.539750867	0.233409417	6.596781258	4.2e-11	5.05e-10
1931	PFLU_RS10020	PFLU2040	18.81382037	0.605523356	0.371820577	1.628536435	0.10341119	0.188305657
1932	PFLU_RS10025	PFLU2041	200.2648887	0.061574238	0.425768465	0.144619067	0.885011642	0.931754668
1933	PFLU_RS10030	PFLU2042	80.05825751	0.008954375	0.50331492	0.017790801	0.985805744	0.991091565
1934	PFLU_RS10035	PFLU2043	129.8301966	0.062989705	0.487205501	0.129287754	0.897129961	0.939731104
1935	PFLU_RS10040	PFLU2044	162.6217481	0.136072081	0.467963673	0.29077488	0.771223498	0.855331052
1936	PFLU_RS10045	PFLU2045	106.5369044	0.03086362	0.516263867	0.059782646	0.952328748	0.974249358
1937	PFLU_RS10050	PFLU2046	28.38796345	0.383916943	0.589242242	0.651543483	0.514695717	0.654551569
1938	PFLU_RS10055	PFLU2047	94.98604664	0.164976777	0.542644092	0.304023908	0.761109677	0.848033066
1939	PFLU_RS10060	PFLU2048	180.1231945	0.132352247	0.464446716	0.284967559	0.775668996	0.858357428
1940	PFLU_RS10065	PFLU2049	42.03123041	0.571006321	0.250344824	2.280879276	0.022555592	0.053259956
1941	PFLU_RS10070	PFLU2050	24.82341078	0.260907051	0.390545764	0.668057561	0.504096851	0.644213228
1942	PFLU_RS10075	PFLU2051	54.14820115	-0.163845702	0.215280569	-0.761079842	0.44660938	0.588288975
1943	PFLU_RS10080	PFLU2052	32.83171208	0.250770505	0.292267326	0.858017584	0.390882754	0.533854301
1944	PFLU_RS10090	PFLU2053	22.70320315	0.08352658	0.335630435	0.248864737	0.803465413	0.877395438
1945	PFLU_RS10095	PFLU2054	17.66647578	0.488067567	0.395825561	1.233037013	0.217561955	0.342019638
1946	PFLU_RS10100	PFLU2055	71.81570607	0.461895185	0.224450094	2.057897047	0.039600017	0.084736128
1947	PFLU_RS10105	PFLU2056	38.74199871	-0.187475045	0.251528782	-0.745342316	0.456064806	0.597544505
1948	PFLU_RS10110	PFLU2057	29.22118404	0.689372568	0.304543194	2.263628222	0.023596991	0.055262273
1949	PFLU_RS10115	PFLU2058	17.26240366	0.109361251	0.483044135	0.226400122	0.820890233	0.88760883
1950	PFLU_RS10120	NA	62.60318084	3.81671849	0.635993632	6.001189787	1.96e-09	1.86e-08
1951	PFLU_RS10125	PFLU2060	442.0386541	0.129274117	0.124580973	1.037671429	0.299423051	0.436688941
1952	PFLU_RS10130	PFLU2061	920.0735373	0.037921741	0.247615065	0.153147955	0.878281599	0.927109359
1953	PFLU_RS10135	PFLU2062	67.50366234	0.149196216	0.238881305	0.624562129	0.532258482	0.669226926
1954	PFLU_RS10140	PFLU2063	110.4657645	0.283587981	0.185873362	1.525705339	0.127083264	0.22386952
1955	PFLU_RS10170	PFLU2064	222.4273668	-0.53210675	0.289094674	-1.840596861	0.065680658	0.128743531
1956	PFLU_RS10175	PFLU2065	14.11921829	0.211638312	0.395413831	0.535232446	0.592489133	0.719476786
1957	PFLU_RS10180	PFLU2066	160.8821609	2.335293317	0.255673589	9.133885603	6.61e-20	1.86e-18
1958	PFLU_RS10185	PFLU2067	234.2606652	-0.426031625	0.136405732	-3.123267754	0.00178855	0.005702071
1959	PFLU_RS10190	PFLU2068	83.17176406	-0.1232812	0.186922135	-0.659532374	0.509553964	0.649251175
1960	PFLU_RS10195	PFLU2069	139.8886117	0.223556322	0.160493007	1.392934974	0.163639455	0.27425607
1961	PFLU_RS10200	PFLU2070	231.8948881	0.714266114	0.137504647	5.194487081	2.05e-07	1.41e-06
1962	PFLU_RS10205	PFLU2071	163.5130487	1.402115171	0.252363729	5.555929844	2.76e-08	2.19e-07
1963	PFLU_RS10210	PFLU2072	252.4362133	1.2202607	0.299491443	4.074442619	4.61e-05	0.000205151
1964	PFLU_RS10215	PFLU2073	466.9593886	1.432863395	0.238420002	6.009828797	1.86e-09	1.78e-08
1965	PFLU_RS10220	PFLU2074	594.1638295	1.644475793	0.215903504	7.616716554	2.6e-14	4.58e-13
1966	PFLU_RS10225	PFLU2075	506.3135929	1.488405267	0.280779308	5.300979193	1.15e-07	8.32e-07
1967	PFLU_RS10230	PFLU2076	598.8779357	1.361082966	0.188314383	7.227716483	4.91e-13	7.48e-12
1968	PFLU_RS10235	PFLU2077	439.8854528	1.887192525	0.270451979	6.977920929	3e-12	4.18e-11
1969	PFLU_RS10240	PFLU2078	1269.556851	2.325538737	0.197325946	11.78526589	4.65e-32	2.66e-30
1970	PFLU_RS10245	PFLU2079	1185.483559	1.742792539	0.222829436	7.821195297	5.23e-15	9.78e-14
1971	PFLU_RS10250	PFLU2080	577.7692439	1.827324346	0.264369198	6.912016841	4.78e-12	6.52e-11
1972	PFLU_RS10255	PFLU2081	1104.418629	1.414368331	0.225336066	6.276706429	3.46e-10	3.71e-09
1973	PFLU_RS10260	PFLU2082	590.2796733	1.236186277	0.227133262	5.442559439	5.25e-08	3.99e-07
1974	PFLU_RS10265	PFLU2084	77.90471494	0.564358543	0.230051274	2.45318591	0.014159714	0.035547398
1975	PFLU_RS10270	PFLU2085	61.80267922	-0.004561105	0.217038456	-0.021015194	0.983233536	0.990642593
1976	PFLU_RS10275	PFLU2086	106.8562602	0.676057697	0.181643718	3.721888681	0.000197738	0.000783122
1977	PFLU_RS10280	PFLU2087	99.44584997	0.42477295	0.170799127	2.486973784	0.012883489	0.032754634
1978	PFLU_RS10285	PFLU2088	441.0465969	2.05937739	0.208564251	9.874067004	5.39e-23	1.93e-21
1979	PFLU_RS10290	PFLU2089	271.6449503	2.095234903	0.220640068	9.496166853	2.18e-21	6.99e-20
1980	PFLU_RS10295	PFLU2090	193.8787036	0.979888194	0.329174762	2.976802318	0.002912718	0.00881751
1981	PFLU_RS10300	PFLU2091	1482.491393	1.537121269	0.306816893	5.009897773	5.45e-07	3.45e-06
1982	PFLU_RS10305	PFLU2092	899.8871624	1.444052281	0.314342225	4.593885796	4.35e-06	2.34e-05
1983	PFLU_RS10310	PFLU2093	618.0808425	1.432867927	0.273494931	5.239102312	1.61e-07	1.13e-06
1984	PFLU_RS10315	PFLU2094	1281.305917	1.422165419	0.292379045	4.864115413	1.15e-06	6.88e-06
1985	PFLU_RS10320	PFLU2095	242.1651228	1.531809192	0.281116999	5.449009483	5.07e-08	3.86e-07
1986	PFLU_RS10325	PFLU2096	875.3250038	1.30829531	0.28351497	4.614554608	3.94e-06	2.14e-05
1987	PFLU_RS10330	PFLU2097	162.5015867	1.404902383	0.289473995	4.853293926	1.21e-06	7.25e-06
1988	PFLU_RS10335	PFLU2098	275.283881	0.683938583	0.169161167	4.043118136	5.27e-05	0.000232357
1989	PFLU_RS10340	NA	38.81436801	0.410950718	0.294574454	1.395065705	0.162996027	0.273406811
1990	PFLU_RS10345	NA	47.9649946	0.890620747	0.253758876	3.509712686	0.000448591	0.001643409
1991	PFLU_RS10350	PFLU2102	152.3835107	0.556633747	0.190075561	2.928486677	0.003406164	0.010127347
1992	PFLU_RS10355	PFLU2104	49.01111046	-0.013533104	0.298254574	-0.045374339	0.963808934	0.980477044
1993	PFLU_RS10360	PFLU2105	38.81336603	0.186647834	0.251613138	0.7418048	0.458205612	0.599525328
1994	PFLU_RS10365	PFLU2106	19.88941806	0.48794801	0.377637076	1.292108327	0.196319633	0.315965074
1995	PFLU_RS10370	PFLU2107	20.43567342	0.339648556	0.340519924	0.997441067	0.318550466	0.457906755
1996	PFLU_RS10375	PFLU2108	209.9997748	0.427266091	0.132860174	3.215907958	0.001300325	0.004320018
1997	PFLU_RS10380	PFLU2109	160.3219058	0.44134798	0.169273951	2.607300047	0.009125935	0.024228147
1998	PFLU_RS10385	PFLU2110	31.12427783	0.450571639	0.277451125	1.623967606	0.104382722	0.189787044
1999	PFLU_RS10390	PFLU2111	61.29706558	0.836866198	0.247307474	3.383909853	0.000714615	0.002514773
[truncated: 4,061 more rows]
