# Supplementary material for: Phenylpropanoid methyl esterase unlocks catabolism of aromatic biological nitrification inhibitors
Source: ISME J. 2025 Nov 13;19(1):wraf251. doi: 10.1093/ismejo/wraf251 (PMC12642758; doi:10.1093/ismejo/wraf251)
Supplement: Supplemental_File_F3_wraf251 [file supplemental_file_f3_wraf251.xlsx]

## Sheet: Insertion sites and barcodes
barcode	rcbarcode	nTot	n	scaffold	strand	pos	n2	scaffold2	strand2	pos2	nPastEnd
CGCGGTCTCTGAGAGTGGGG	CCCCACTCTCAGAGACCGCG	12	11	pastEnd			1				11
GGGAGGGAGGAGGGGGGGGA	TCCCCCCCCTCCTCCCTCCC	16	12	pastEnd			2				12
ACTCTCACGGCACGTTCGCA	TGCGAACGTGCCGTGAGAGT	268	124	pastEnd			117				124
GTTAGCTTGTGCACAAAGTT	AACTTTGTGCACAAGCTAAC	10	6	pastEnd			4				6
GGCTTAGAGTGTTGAAGGTA	TACCTTCAACACTCTAAGCC	223	213	pastEnd			2				213
TGGCAGGTATGTAGGGTTCA	TGAACCCTACATACCTGCCA	452	265	pastEnd			157				265
GGGGAAAAGAGATAGCGGGG	CCCCGCTATCTCTTTTCCCC	143	127	pastEnd			8				127
GTCGTATGGGGGGGACGAGT	ACTCGTCCCCCCCATACGAC	107	88	pastEnd			18				88
GACGTGCGGGGTCGATGTTT	AAACATCGACCCCGCACGTC	11	10	pastEnd			1				10
CATTATTGATTGGGGGCTCC	GGAGCCCCCAATCAATAATG	265	231	pastEnd			13				231
GAACGGGGTCGTTCTCCTCG	CGAGGAGAACGACCCCGTTC	322	220	pastEnd			84				220
CGTAGATATCTAGGGCAGGC	GCCTGCCCTAGATATCTACG	94	45	pastEnd			44				45
CGCGATCGGATCTTGCGACG	CGTCGCAAGATCCGATCGCG	239	162	pastEnd			69				162
CAAATTAGTATTGTAGGTGG	CCACCTACAATACTAATTTG	12	11	pastEnd			1				11
CATAAGCATTCCAACGAAAT	ATTTCGTTGGAATGCTTATG	10	8	pastEnd			2				8
TTTGACAGTGATTGTTCCGA	TCGGAACAATCACTGTCAAA	502	197	pastEnd			145				197
CGGCGACAGCGGTGAGCATC	GATGCTCACCGCTGTCGCCG	117	109	pastEnd			4				109
TTAGCGTAATTCCCATCTGG	CCAGATGGGAATTACGCTAA	24	18	pastEnd			6				18
GGGGGAGAGGGGGCGGGGCA	TGCCCCGCCCCCTCTCCCCC	87	81	pastEnd			2				81
TACTCTGCATAACTAAAGGT	ACCTTTAGTTATGCAGAGTA	14	12	pastEnd			2				12
AGGAAGTTGACTGGTGGGGG	CCCCCACCAGTCAACTTCCT	245	174	pastEnd			60				174
CAAAAGCATTTTCTAGGGCT	AGCCCTAGAAAATGCTTTTG	25	16	pastEnd			8				16
GGTTTGGTTGATGAGAAAGG	CCTTTCTCATCAACCAAACC	115	96	pastEnd			15				96
GGAAGGGGGCCGGCCGTGCC	GGCACGGCCGGCCCCCTTCC	271	156	pastEnd			110				156
GCGTAGGTCCAGAATTTTAA	TTAAAATTCTGGACCTACGC	10	8	pastEnd			2				8
GTGGAAACATGAAGGGACTT	AAGTCCCTTCATGTTTCCAC	14	12	pastEnd			2				12
TGAGATGTAAACGCTGGGAA	TTCCCAGCGTTTACATCTCA	175	90	pastEnd			76				90
TCTTTGTCGGTTAGAGGTTG	CAACCTCTAACCGACAAAGA	176	163	pastEnd			2				163
GAAACCGCTATATAAATGTC	GACATTTATATAGCGGTTTC	333	170	pastEnd			146				170
GTACCTGAGTAGGGCGGAGG	CCTCCGCCCTACTCAGGTAC	14	12	pastEnd			2				12
GGCCTCGTTTAATTGTGGAT	ATCCACAATTAAACGAGGCC	11	9	pastEnd			1				9
CCTGGCGAAGGGGTGGGCCC	GGGCCCACCCCTTCGCCAGG	248	205	pastEnd			37				205
TATAGGGGTCGGGGTAAAGG	CCTTTACCCCGACCCCTATA	10	8	pastEnd			2				8
GGGCCTGGAACTTTGCATGT	ACATGCAAAGTTCCAGGCCC	177	168	pastEnd			4				168
AGGGGGTGAGGGAATATGGT	ACCATATTCCCTCACCCCCT	32	15	pastEnd			15				15
GGGCGGGGGTGGATGTGGGC	GCCCACATCCACCCCCGCCC	15	10	pastEnd			4				10
GATGATTGGTTGGGGCGGAT	ATCCGCCCCAACCAATCATC	54	31	pastEnd			18				31
GCGGGTGGTTGTAGGGACGG	CCGTCCCTACAACCACCCGC	146	142	pastEnd			2				142
AAGTAGACATAAGCGGTTGA	TCAACCGCTTATGTCTACTT	83	78	pastEnd			1				78
ATGGACTGGTTCTGGTATCT	AGATACCAGAACCAGTCCAT	18	16	pastEnd			2				16
GGGGGAGGTGGGAGTGTTGT	ACAACACTCCCACCTCCCCC	72	70	pastEnd			1				70
AGTTGGCCAAGCGATTTCTA	TAGAAATCGCTTGGCCAACT	122	112	pastEnd			6				112
TGGTCCGAGGGCAGGGAAAT	ATTTCCCTGCCCTCGGACCA	920	769	pastEnd			129				769
GCGTATTGCATCTGCTGTAG	CTACAGCAGATGCAATACGC	40	38	pastEnd			1				38
CTGGGCAATTATCTCGGAGC	GCTCCGAGATAATTGCCCAG	33	23	pastEnd			9				23
TAGAGAAAAGGTGGCTTGTT	AACAAGCCACCTTTTCTCTA	65	64	pastEnd			1				64
ATTTGATCGTGGCATGTCGG	CCGACATGCCACGATCAAAT	87	81	pastEnd			2				81
GCGCCGGCATCTTTGGATGG	CCATCCAAAGATGCCGGCGC	1242	988	pastEnd			208				988
AGGGTAGGTGGGCGAAATGG	CCATTTCGCCCACCTACCCT	12	10	pastEnd			2				10
AAACGGTCTGTAAATGGTCG	CGACCATTTACAGACCGTTT	78	55	pastEnd			23				55
CTGCAGGTGTAGTGATACAT	ATGTATCACTACACCTGCAG	22	20	pastEnd			2				20
TCTGGTGCGATCGGTTACGA	TCGTAACCGATCGCACCAGA	1999	1781	pastEnd			132				1781
TCGGTGCCTACTTCTGCAAC	GTTGCAGAAGTAGGCACCGA	122	113	pastEnd			2				113
TCGCAGAGCGTGGATGGTAG	CTACCATCCACGCTCTGCGA	10	8	pastEnd			2				8
GAGTTGTCGCTAGCCAATTG	CAATTGGCTAGCGACAACTC	57	36	pastEnd			19				36
ATCGTGTATTGACAATCAAC	GTTGATTGTCAATACACGAT	34	33	pastEnd			1				33
TGGTTGCGGACCGTTGGTCG	CGACCAACGGTCCGCAACCA	20	18	pastEnd			2				18
GGAGGTATTACCATAATCGG	CCGATTATGGTAATACCTCC	132	60	pastEnd			39				60
GCCGGACCGTGACTGAGGGG	CCCCTCAGTCACGGTCCGGC	595	205	pastEnd			190				205
GTAAGATAAAGGTGGAACAG	CTGTTCCACCTTTATCTTAC	34	32	pastEnd			1				32
GAATTAACGTGGTTTTGTTT	AAACAAAACCACGTTAATTC	51	44	pastEnd			2				44
ACAGTGTCCTACAGGGAGAG	CTCTCCCTGTAGGACACTGT	39	37	pastEnd			1				37
CCATGCCTGATCACGGTATT	AATACCGTGATCAGGCATGG	60	31	pastEnd			24				31
CTGCCTGTCTCACGCGGTGG	CCACCGCGTGAGACAGGCAG	549	336	pastEnd			197				336
TACAGATATGTTCTTGTCTT	AAGACAAGAACATATCTGTA	21	20	pastEnd			1				20
AAGTATACGTGAGGGGCATC	GATGCCCCTCACGTATACTT	83	40	pastEnd			36				40
AGAGAAGCGGGGGGGAGGTC	GACCTCCCCCCCGCTTCTCT	16	12	pastEnd			4				12
AGGGGGTGATTTTAACGAGG	CCTCGTTAAAATCACCCCCT	12	10	pastEnd			2				10
GGTCGGTTTCTGGTGCTTAG	CTAAGCACCAGAAACCGACC	12	10	pastEnd			2				10
GCTGGGAGGGGAGGGTGGTT	AACCACCCTCCCCTCCCAGC	14	13	pastEnd			1				13
TTCCCGGGGGCAATACGTGC	GCACGTATTGCCCCCGGGAA	255	122	pastEnd			105				122
TAAAGGAGGAGAGAGTATTT	AAATACTCTCTCCTCCTTTA	20	18	pastEnd			2				18
GTTATCTGGAGAGTTGGGGT	ACCCCAACTCTCCAGATAAC	155	150	pastEnd			2				150
GAGTGGTAGTGGAGGGTATG	CATACCCTCCACTACCACTC	79	57	pastEnd			22				57
TTGTATTACTGATATGATTT	AAATCATATCAGTAATACAA	199	130	pastEnd			62				130
TAGAAGAGGATGGGTTGGGG	CCCCAACCCATCCTCTTCTA	169	154	pastEnd			4				154
GTCGGGACGGGGGGGGGGGT	ACCCCCCCCCCCGTCCCGAC	54	29	pastEnd			23				29
GACCGCGGCGTTTTTGACGG	CCGTCAAAAACGCCGCGGTC	192	186	pastEnd			2				186
GGATTGCGAGTTGATGGAAT	ATTCCATCAACTCGCAATCC	29	14	pastEnd			13				14
TAGGCGAATGGTGGGTAGGA	TCCTACCCACCATTCGCCTA	157	153	pastEnd			2				153
CCTGGGCGCGGCGCCGCAAA	TTTGCGGCGCCGCGCCCAGG	172	169	pastEnd			2				169
ACAAGGGAGAGTTGAGTTAT	ATAACTCAACTCTCCCTTGT	397	296	pastEnd			80				296
GAAGTCATGAACCCTGGGGG	CCCCCAGGGTTCATGACTTC	337	326	pastEnd			3				326
TGGGCGGAATGGTGTTTAAG	CTTAAACACCATTCCGCCCA	20	10	pastEnd			9				10
TTGGGCTCGGACGTTCGGAT	ATCCGAACGTCCGAGCCCAA	13	11	pastEnd			2				11
GCATTACTAATAGATCAAAT	ATTTGATCTATTAGTAATGC	30	29	pastEnd			1				29
CGGTTTGGTTATTAGGCACT	AGTGCCTAATAACCAAACCG	22	21	pastEnd			1				21
TTATGAGACAATTAACCAGA	TCTGGTTAATTGTCTCATAA	128	123	pastEnd			2				123
GTTGAACCGGCGTGTAGTAG	CTACTACACGCCGGTTCAAC	116	72	pastEnd			31				72
AGAAGCCGTGGTCTACGGTG	CACCGTAGACCACGGCTTCT	318	172	pastEnd			141				172
GGTGTGGGGTCGGAATTGTT	AACAATTCCGACCCCACACC	132	125	pastEnd			2				125
CCTTGAACGTACCATCGCCC	GGGCGATGGTACGTTCAAGG	242	158	pastEnd			65				158
GGGATGCTCATATGGTCAAA	TTTGACCATATGAGCATCCC	84	83	pastEnd			1				83
GGGATGGCGTAGCGGCGTAG	CTACGCCGCTACGCCATCCC	12	10	pastEnd			2				10
TGCTACCTTTGGATGTGTGC	GCACACATCCAAAGGTAGCA	22	18	pastEnd			4				18
TCGGATGGAATACCCCCAGC	GCTGGGGGTATTCCATCCGA	146	84	pastEnd			50				84
GTTTATGGGACGTGAAGTAG	CTACTTCACGTCCCATAAAC	13	12	pastEnd			1				12
AGGATGTCTGATAATGGTCT	AGACCATTATCAGACATCCT	205	94	pastEnd			93				94
GGGAGGGGGGGGGTCGGGGG	CCCCCGACCCCCCCCCTCCC	475	317	pastEnd			144				317
TGTTGCATCACGTGGTCAGT	ACTGACCACGTGATGCAACA	161	88	pastEnd			66				88
TACGTTGCAAAATGGGTATT	AATACCCATTTTGCAACGTA	81	80	pastEnd			1				80
TGCGTGATATTGGTGGCTCA	TGAGCCACCAATATCACGCA	50	38	pastEnd			10				38
TGAGGTGGGTGGGAGTTGAC	GTCAACTCCCACCCACCTCA	10	8	pastEnd			2				8
TTGGTCTCTTTAGGAATCTG	CAGATTCCTAAAGAGACCAA	236	155	pastEnd			69				155
CAGAATGTTCAGGGGGAGAA	TTCTCCCCCTGAACATTCTG	170	161	pastEnd			4				161
GGAGTTGTGCTGGGGTAGGG	CCCTACCCCAGCACAACTCC	274	134	pastEnd			130				134
TATTTCGGTAGTATCGAAAC	GTTTCGATACTACCGAAATA	124	77	pastEnd			42				77
ATTGTGGGGGTGAATAGCGT	ACGCTATTCACCCCCACAAT	157	106	pastEnd			48				106
ACGTTGATCTGATGGTGTTA	TAACACCATCAGATCAACGT	30	24	pastEnd			2				24
GCGTTCCAAGTACGCCTGTG	CACAGGCGTACTTGGAACGC	526	265	pastEnd			232				265
GGCAAGTTAGATCACCCGAT	ATCGGGTGATCTAACTTGCC	14	12	pastEnd			2				12
CAGTGTTTAGAGGGCGGCTG	CAGCCGCCCTCTAAACACTG	235	144	pastEnd			89				144
GATATCCTCGTCGCACGTAA	TTACGTGCGACGAGGATATC	327	299	pastEnd			3				299
GTACCCATTTAGGTCGTCAT	ATGACGACCTAAATGGGTAC	85	83	pastEnd			1				83
ACGCTCAGGTACAAGGAGAG	CTCTCCTTGTACCTGAGCGT	599	416	pastEnd			157				416
TTATGTGTAGCATGTGATCG	CGATCACATGCTACACATAA	14	12	pastEnd			2				12
TTCGCGTGGGACCGGGCCGT	ACGGCCCGGTCCCACGCGAA	398	260	pastEnd			131				260
AGGGGGGGGGGTGGGGGGGA	TCCCCCCCACCCCCCCCCCT	22	21	pastEnd			1				21
TCATTGTTTTTAGTTGTTAC	GTAACAACTAAAAACAATGA	60	54	pastEnd			2				54
TGTATGAGGTACGTAGAGTG	CACTCTACGTACCTCATACA	43	41	pastEnd			2				41
GTTCGGGAGCGATCCCGGGT	ACCCGGGATCGCTCCCGAAC	34	32	pastEnd			1				32
GAAAGAGATGTGTTGGGGGA	TCCCCCAACACATCTCTTTC	38	36	pastEnd			1				36
GACTTGAGGGGGGGAGGGGG	CCCCCTCCCCCCCTCAAGTC	20	16	pastEnd			2				16
GTAGCAACATGAATCAGAAC	GTTCTGATTCATGTTGCTAC	464	246	pastEnd			178				246
GGCCGGAAATAGCTCGCGTA	TACGCGAGCTATTTCCGGCC	151	148	pastEnd			1				148
CTGGCATTATGGTTAGTTTT	AAAACTAACCATAATGCCAG	10	8	pastEnd			2				8
CTCATCTGTGGATTGATGAG	CTCATCAATCCACAGATGAG	184	180	pastEnd			2				180
CTTCTGTTCTCGTCTTGATC	GATCAAGACGAGAACAGAAG	13	12	pastEnd			1				12
GGCACTTTGTGGTCGGTTGG	CCAACCGACCACAAAGTGCC	123	94	pastEnd			25				94
ATGGGGACGGGGGGTGGCCG	CGGCCACCCCCCGTCCCCAT	325	309	pastEnd			2				309
TAGCTTAAATAGGCTCAGTG	CACTGAGCCTATTTAAGCTA	50	27	pastEnd			19				27
TGGCGACAAGGGGGCATGGT	ACCATGCCCCCTTGTCGCCA	83	82	pastEnd			1				82
TGGGGGGGGTCGGGGCGGTC	GACCGCCCCGACCCCCCCCA	14	10	pastEnd			4				10
GGAGGGGCTCGTGGTGGGAG	CTCCCACCACGAGCCCCTCC	114	110	pastEnd			1				110
TACGTTGGTCTAAGGTAAGA	TCTTACCTTAGACCAACGTA	90	82	pastEnd			3				82
TGCACATGGCACTGGGCCTT	AAGGCCCAGTGCCATGTGCA	173	97	pastEnd			61				97
GTGCTATGCAGTAAGTGTAG	CTACACTTACTGCATAGCAC	230	120	pastEnd			102				120
AAGGCTCTGCACTTTGTGGT	ACCACAAAGTGCAGAGCCTT	68	37	pastEnd			26				37
GATAGTCGGAGTGGTGTTGG	CCAACACCACTCCGACTATC	13	11	pastEnd			1				11
GCGGCTGGCCGTTCTAATCC	GGATTAGAACGGCCAGCCGC	143	71	pastEnd			66				71
TTGTTAAGATCGATTTTAGT	ACTAAAATCGATCTTAACAA	56	51	pastEnd			4				51
TGATGGTACTTCCTTGTAGC	GCTACAAGGAAGTACCATCA	115	113	pastEnd			1				113
AAGACGGGTGGGTACTGTTC	GAACAGTACCCACCCGTCTT	171	153	pastEnd			10				153
GGTCAACCTTGGCACATTCA	TGAATGTGCCAAGGTTGACC	25	23	pastEnd			2				23
ATATCTTAGCACTGGTGGGC	GCCCACCAGTGCTAAGATAT	108	56	pastEnd			50				56
GTTTTGTAGGGTGAGGCGTC	GACGCCTCACCCTACAAAAC	65	64	pastEnd			1				64
TATTAGATGGCTCTTCATTC	GAATGAAGAGCCATCTAATA	57	51	pastEnd			2				51
AGTAATCGCGCTGTTATAGG	CCTATAACAGCGCGATTACT	10	8	pastEnd			2				8
CATGGAGGTGGTTTTGGGTA	TACCCAAAACCACCTCCATG	240	180	pastEnd			51				180
AGATTTCAGGCCGGGTATGA	TCATACCCGGCCTGAAATCT	13	12	pastEnd			1				12
TGCTAACCCCCATTTAAAAT	ATTTTAAATGGGGGTTAGCA	177	126	pastEnd			41				126
GAGATTTCAATGTGGTGGTA	TACCACCACATTGAAATCTC	68	63	pastEnd			3				63
GATGATGAGTAGGTTCCCAG	CTGGGAACCTACTCATCATC	164	147	pastEnd			4				147
TGATTGTTCTGAGGTGCTCC	GGAGCACCTCAGAACAATCA	23	21	pastEnd			2				21
GTCGTCATTGTACCTGTGTT	AACACAGGTACAATGACGAC	469	223	pastEnd			202				223
GGGGTGGGAGGCACGGGGGG	CCCCCCGTGCCTCCCACCCC	17	16	pastEnd			1				16
GGGGTGGTTGTATCTTGTAG	CTACAAGATACAACCACCCC	463	294	pastEnd			147				294
GGAATGTAGGCAATGGTGTG	CACACCATTGCCTACATTCC	45	44	pastEnd			1				44
TGTGACTCTGGCCTGGATAA	TTATCCAGGCCAGAGTCACA	87	82	pastEnd			2				82
CTGTTACGGGAGAGATTATC	GATAATCTCTCCCGTAACAG	57	27	pastEnd			25				27
TTCGGCATAGGTGTTTACTG	CAGTAAACACCTATGCCGAA	45	41	pastEnd			2				41
CTTGTAGAGTGAATGGAGAG	CTCTCCATTCACTCTACAAG	20	19	pastEnd			1				19
GTCGGGTTGTACCGTTGGTG	CACCAACGGTACAACCCGAC	10	8	pastEnd			2				8
CGATTCTTTAAGGGAGTCTG	CAGACTCCCTTAAAGAATCG	12	10	pastEnd			2				10
ACCCGTTGGCACGCGACGGG	CCCGTCGCGTGCCAACGGGT	240	122	pastEnd			102				122
GGTATTGGGGGAGAGCTGGG	CCCAGCTCTCCCCCAATACC	167	79	pastEnd			72				79
TTGGTGAATTTGTCGGACTA	TAGTCCGACAAATTCACCAA	163	151	pastEnd			4				151
TGTACGGGGGAAGTGTGTGG	CCACACACTTCCCCCGTACA	153	105	pastEnd			45				105
AGTCTTTGGTTAGTAGGAGC	GCTCCTACTAACCAAAGACT	53	48	pastEnd			5				48
TGTTCTGCTGGGTGTAGTTC	GAACTACACCCAGCAGAACA	380	211	pastEnd			161				211
ACTTTATTATATCCCATAGG	CCTATGGGATATAATAAAGT	12	10	pastEnd			2				10
TCTTCGATTTACCATATGGT	ACCATATGGTAAATCGAAGA	16	10	pastEnd			2				10
ACGGACGGGTCGGTGGCTGT	ACAGCCACCGACCCGTCCGT	41	39	pastEnd			1				39
TCTGGGTGGCCGGGCTTGGT	ACCAAGCCCGGCCACCCAGA	109	103	pastEnd			4				103
GAGTAGACCCTGGATATTTC	GAAATATCCAGGGTCTACTC	145	139	pastEnd			2				139
CAGATATGGCCCTTGTGAGA	TCTCACAAGGGCCATATCTG	53	52	pastEnd			1				52
CTCAGTTAGTATGGTCCTAT	ATAGGACCATACTAACTGAG	207	119	pastEnd			81				119
ATCTGGTCGGTCGCGCATTG	CAATGCGCGACCGACCAGAT	158	93	pastEnd			60				93
CCGCGTTGACGTATGCGGTG	CACCGCATACGTCAACGCGG	410	216	pastEnd			183				216
TAATGACTACAGGGGATATG	CATATCCCCTGTAGTCATTA	375	364	pastEnd			2				364
GTTTTGTTTAGCGAGTCTGT	ACAGACTCGCTAAACAAAAC	200	87	pastEnd			83				87
GCATGGAATATGGCATCATC	GATGATGCCATATTCCATGC	10	9	pastEnd			1				9
TGGGTGCGGGAAGAGGGGGG	CCCCCCTCTTCCCGCACCCA	210	91	pastEnd			83				91
GTCCACGCGGGATTGTTTGC	GCAAACAATCCCGCGTGGAC	279	137	pastEnd			126				137
GGTTCTCGAGCTTCCCTCGC	GCGAGGGAAGCTCGAGAACC	34	32	pastEnd			2				32
TGTCGGGGGGAATGAGGAGG	CCTCCTCATTCCCCCCGACA	321	214	pastEnd			93				214
GTGTTCCGTATGGGAACGAG	CTCGTTCCCATACGGAACAC	10	9	pastEnd			1				9
TGTCAGTGTGTGTGTGTAGG	CCTACACACACACACTGACA	131	67	pastEnd			58				67
GGTGTGTGGGGGGGGGGGGG	CCCCCCCCCCCCCACACACC	31	30	pastEnd			1				30
TACATCCTCGAGGTATGCCG	CGGCATACCTCGAGGATGTA	58	56	pastEnd			2				56
ATATCGCAGGTGTGTCATTT	AAATGACACACCTGCGATAT	881	525	pastEnd			167				525
ACCGATTGTTAGTGTATAAA	TTTATACACTAACAATCGGT	96	95	pastEnd			1				95
TTGTACAGGTGGGTATTTTT	AAAAATACCCACCTGTACAA	53	42	pastEnd			11				42
GCCGGATTTCCGTGTCAATG	CATTGACACGGAAATCCGGC	110	75	pastEnd			29				75
ATCGCTGCTTATGTATCGCA	TGCGATACATAAGCAGCGAT	172	103	pastEnd			66				103
CAGTAGATCTTCTTGGAGTC	GACTCCAAGAAGATCTACTG	67	39	pastEnd			24				39
AAGTGTGATTGAGGGGCATT	AATGCCCCTCAATCACACTT	382	357	pastEnd			8				357
GCTCGTGCCGGTGGGGTGGA	TCCACCCCACCGGCACGAGC	14	12	pastEnd			2				12
TTAGGTCAGTAGGTAGCCTG	CAGGCTACCTACTGACCTAA	97	57	pastEnd			34				57
GATGATCCGGCAGCTTTTTC	GAAAAAGCTGCCGGATCATC	174	83	pastEnd			81				83
GCTACGCGTTGTCGGTTTCG	CGAAACCGACAACGCGTAGC	19	9	pastEnd			8				9
TGGGGCTTCGGTGGACGGGG	CCCCGTCCACCGAAGCCCCA	193	179	pastEnd			2				179
ATCGTCTACGTATACCTGCA	TGCAGGTATACGTAGACGAT	153	148	pastEnd			2				148
GGAAGTTAGCGAGTGTGTTG	CAACACACTCGCTAACTTCC	30	15	pastEnd			13				15
TGTTGTGGTCGAGGGCAGTC	GACTGCCCTCGACCACAACA	40	39	pastEnd			1				39
AGCCGGCACGTGTTTTAAGT	ACTTAAAACACGTGCCGGCT	179	101	pastEnd			70				101
GAGCGATGCGACGGTAGGGA	TCCCTACCGTCGCATCGCTC	391	215	pastEnd			157				215
GCAGTTGCGTGTATGGGGGG	CCCCCCATACACGCAACTGC	65	59	pastEnd			2				59
GCTAAGTTTAAAAGGGTCAG	CTGACCCTTTTAAACTTAGC	11	9	pastEnd			2				9
GACAGATCCAGGAGGCGGGT	ACCCGCCTCCTGGATCTGTC	18	16	pastEnd			2				16
CAGAGTGACAGCGGGTGGCG	CGCCACCCGCTGTCACTCTG	373	342	pastEnd			6				342
GGTAACCCCAGGCTTCAGTT	AACTGAAGCCTGGGGTTACC	364	292	pastEnd			53				292
AAGGGGGTGGGCCATGGGGC	GCCCCATGGCCCACCCCCTT	232	216	pastEnd			2				216
CTTCCTCTAAATGGAGATCA	TGATCTCCATTTAGAGGAAG	75	36	pastEnd			33				36
CTAAGCTGGTCCTGCCACCG	CGGTGGCAGGACCAGCTTAG	24	22	pastEnd			2				22
GTCGTTGATCATGGCTGGGA	TCCCAGCCATGATCAACGAC	12	10	pastEnd			2				10
GCAAGCTGTCTCATCACATT	AATGTGATGAGACAGCTTGC	10	9	pastEnd			1				9
TGTTGATGCTAGTTTATGGG	CCCATAAACTAGCATCAACA	600	379	pastEnd			163				379
CGCGCGCTGTCAGGTACAAG	CTTGTACCTGACAGCGCGCG	193	155	pastEnd			25				155
GTAGTACGCGCGGATACGGC	GCCGTATCCGCGCGTACTAC	125	80	pastEnd			37				80
GGCTGCCGAATGGTGGAAGG	CCTTCCACCATTCGGCAGCC	28	27	pastEnd			1				27
TTAGATAGTTCGCGTTCCTC	GAGGAACGCGAACTATCTAA	41	19	pastEnd			13				19
GAATCTATAGGCGGGTGGTG	CACCACCCGCCTATAGATTC	254	242	pastEnd			2				242
TGCGGGTAGTCTTCACGAAA	TTTCGTGAAGACTACCCGCA	35	32	pastEnd			2				32
GGCGCGTTTATTCCTTAATT	AATTAAGGAATAAACGCGCC	10	6	pastEnd			4				6
CTGCGATCGTGTAACTCGGG	CCCGAGTTACACGATCGCAG	25	13	pastEnd			12				13
GATCGTTCCGAAACGGGATA	TATCCCGTTTCGGAACGATC	34	27	pastEnd			7				27
CCGCTGTTGCATTTGAAGGG	CCCTTCAAATGCAACAGCGG	68	67	pastEnd			1				67
GTGGCTCTGACGGGTTGAGG	CCTCAACCCGTCAGAGCCAC	293	172	pastEnd			113				172
TGCGATCGTTACGGAAGCTG	CAGCTTCCGTAACGATCGCA	30	27	pastEnd			2				27
CTTTTAAGTGAATGGTACAG	CTGTACCATTCACTTAAAAG	12	10	pastEnd			2				10
CGCCTGCGAGGGAAGTTTAC	GTAAACTTCCCTCGCAGGCG	169	79	pastEnd			79				79
ACTCCATCATGTTTTATTAT	ATAATAAAACATGATGGAGT	124	120	pastEnd			1				120
GAGGTGGGCTGGAGGATGAC	GTCATCCTCCAGCCCACCTC	248	218	pastEnd			26				218
CCTCGGGCGGACGCTCGGTG	CACCGAGCGTCCGCCCGAGG	22	20	pastEnd			2				20
GGTTACGCTGTAGGGACGGG	CCCGTCCCTACAGCGTAACC	22	15	pastEnd			7				15
CCGTCGGGGTAGTTGAGGCG	CGCCTCAACTACCCCGACGG	161	88	pastEnd			65				88
TAAAATGGGAGGATGTGGAC	GTCCACATCCTCCCATTTTA	88	60	pastEnd			22				60
GTGCCGGGGGGGAGGGGGGC	GCCCCCCTCCCCCCCGGCAC	308	142	pastEnd			89				142
TATGAATGGTGGGGCCGGGG	CCCCGGCCCCACCATTCATA	118	83	pastEnd			16				83
AACGCCACTTATGGTGCGGT	ACCGCACCATAAGTGGCGTT	331	318	pastEnd			2				318
GTACGACCAAACAGCAGCGG	CCGCTGCTGTTTGGTCGTAC	12	10	pastEnd			2				10
TGGCGGGGTGGTGGGGGGGG	CCCCCCCCACCACCCCGCCA	71	69	pastEnd			2				69
GGCTGGGGGCAAGGGGGAGG	CCTCCCCCTTGCCCCCAGCC	27	23	pastEnd			2				23
TTAAGGCCGTTGGTGGGGGT	ACCCCCACCAACGGCCTTAA	191	106	pastEnd			79				106
CTACTTACGTTAAAAATCTA	TAGATTTTTAACGTAAGTAG	41	27	pastEnd			10				27
GGCAGTGGTGCGGGAAGCGG	CCGCTTCCCGCACCACTGCC	141	133	pastEnd			2				133
GTAGGGGTAATCCAGGTGGC	GCCACCTGGATTACCCCTAC	127	123	pastEnd			2				123
TGTGAGAATCAGTCAAGGGG	CCCCTTGACTGATTCTCACA	657	457	pastEnd			179				457
TATGGTAAGGTAATTTATTA	TAATAAATTACCTTACCATA	116	115	pastEnd			1				115
CGGAGTGTGCTAACTTGGTA	TACCAAGTTAGCACACTCCG	842	740	pastEnd			78				740
CGCAAGTCGGCATGTTGGCG	CGCCAACATGCCGACTTGCG	117	109	pastEnd			5				109
CCTTAGTTGTATGCTGGCTA	TAGCCAGCATACAACTAAGG	10	6	pastEnd			1				6
AAGGCGGGGGGCATGGGTAT	ATACCCATGCCCCCCGCCTT	194	190	pastEnd			2				190
TTCCACCGTATTGGTAGCTT	AAGCTACCAATACGGTGGAA	14	12	pastEnd			2				12
TACGCGGGATATTGGAACAG	CTGTTCCAATATCCCGCGTA	290	280	pastEnd			2				280
ATAGGATATTTATTACTGGT	ACCAGTAATAAATATCCTAT	10	8	pastEnd			2				8
GTTTTAATGTAGTAATTGTT	AACAATTACTACATTAAAAC	126	63	pastEnd			60				63
TCCGGTTCCGGGACTGCTGG	CCAGCAGTCCCGGAACCGGA	130	116	pastEnd			6				116
TTTGGAAGTAGTACAACGAC	GTCGTTGTACTACTTCCAAA	230	154	pastEnd			66				154
TATGCGTGGAGGGAGTGGGG	CCCCACTCCCTCCACGCATA	38	28	pastEnd			10				28
ATTCGCAAGTAAAAAACGAT	ATCGTTTTTTACTTGCGAAT	160	98	pastEnd			51				98
GCTTAGATGTTTGATTGTGA	TCACAATCAAACATCTAAGC	168	159	pastEnd			2				159
TATGAGAATCCGCGCTTTTT	AAAAAGCGCGGATTCTCATA	112	111	pastEnd			1				111
GGTGCGCCCTACCACTTGGA	TCCAAGTGGTAGGGCGCACC	159	139	pastEnd			10				139
CTCGTTCCCACAACTCATCA	TGATGAGTTGTGGGAACGAG	258	252	pastEnd			2				252
GGAGGCATGATTGCGAGTTC	GAACTCGCAATCATGCCTCC	33	27	pastEnd			6				27
TTGGGTGATTGGGAATAGTG	CACTATTCCCAATCACCCAA	193	127	pastEnd			61				127
CATGTGTTTTCATTTGTTTT	AAAACAAATGAAAACACATG	10	8	pastEnd			2				8
TCGGGTCGTGTAGGACAACT	AGTTGTCCTACACGACCCGA	97	48	pastEnd			46				48
GAACGTTTGGCTGGATTTTG	CAAAATCCAGCCAAACGTTC	71	33	pastEnd			33				33
CATAATTCTTCTGTGTGGGA	TCCCACACAGAAGAATTATG	11	10	pastEnd			1				10
TCGGTCTTGATCTGGTCCAC	GTGGACCAGATCAAGACCGA	79	77	pastEnd			2				77
GACGGGCTCAGATTGGGTGC	GCACCCAATCTGAGCCCGTC	93	91	pastEnd			1				91
TGGGTGAACAGATAAACGCG	CGCGTTTATCTGTTCACCCA	131	101	pastEnd			24				101
TTGGGCAACGCCGTGACTAG	CTAGTCACGGCGTTGCCCAA	39	37	pastEnd			2				37
GTTGGGCGGCGCGACTACTA	TAGTAGTCGCGCCGCCCAAC	16	8	pastEnd			8				8
CGCGACGAATGAGCTTTACA	TGTAAAGCTCATTCGTCGCG	256	208	pastEnd			38				208
CGGAGGGGTAGAGTCGGCAG	CTGCCGACTCTACCCCTCCG	166	151	pastEnd			8				151
TACAATGTTGGCAGATTTGT	ACAAATCTGCCAACATTGTA	117	60	pastEnd			52				60
GGGGGATGTTACGACATGAT	ATCATGTCGTAACATCCCCC	20	19	pastEnd			1				19
TACTAGTCTTTGTAGTATGG	CCATACTACAAAGACTAGTA	24	20	pastEnd			2				20
GGTGGGGAGGGGGGGGTAGT	ACTACCCCCCCCTCCCCACC	20	17	pastEnd			2				17
CCTTGAATTATTTAATTTTT	AAAAATTAAATAATTCAAGG	53	32	pastEnd			18				32
GGGGGCAGTCTTAGGTGGGG	CCCCACCTAAGACTGCCCCC	440	223	pastEnd			190				223
AGCCCGGGGAAGGAAGCGAG	CTCGCTTCCTTCCCCGGGCT	114	104	pastEnd			3				104
ATCTTACCATCGCTATGTCT	AGACATAGCGATGGTAAGAT	14	10	pastEnd			2				10
GGTCTTATGTTAGTCCGTTG	CAACGGACTAACATAAGACC	162	73	pastEnd			70				73
GTTATCAGCTGATCTGGGGA	TCCCCAGATCAGCTGATAAC	432	211	pastEnd			191				211
GGAGGGGGCGAGGAGTGTGG	CCACACTCCTCGCCCCCTCC	18	16	pastEnd			2				16
AACGTCCTATGGCAGTCTAT	ATAGACTGCCATAGGACGTT	14	12	pastEnd			2				12
GGCAAGCGGGCAAACGAACA	TGTTCGTTTGCCCGCTTGCC	10	9	pastEnd			1				9
TGTGCGGGGAAGTATAGGAT	ATCCTATACTTCCCCGCACA	134	68	pastEnd			56				68
ATTCAGGAGGGAGCAGAGTG	CACTCTGCTCCCTCCTGAAT	189	144	pastEnd			36				144
CGGTGGGCCGGCTTTGGGAC	GTCCCAAAGCCGGCCCACCG	20	14	pastEnd			5				14
GATAGGTGACAAGATGACTT	AAGTCATCTTGTCACCTATC	14	12	pastEnd			2				12
GGCTTCGGCATTGTGCCGCG	CGCGGCACAATGCCGAAGCC	312	238	pastEnd			66				238
GGTGGAGGTGGGCCGGGGAG	CTCCCCGGCCCACCTCCACC	12	10	pastEnd			2				10
ACGTGGGGAGGCTAATGGCA	TGCCATTAGCCTCCCCACGT	211	146	pastEnd			54				146
GTTGTCAACGAGATGAACGG	CCGTTCATCTCGTTGACAAC	12	10	pastEnd			2				10
CCTTTTATCGGGCACGTGTT	AACACGTGCCCGATAAAAGG	58	57	pastEnd			1				57
TCCTTAGCCAGGTGGTGGTG	CACCACCACCTGGCTAAGGA	92	88	pastEnd			2				88
TCCTTGGCTTGGGGGGGGAA	TTCCCCCCCCAAGCCAAGGA	14	12	pastEnd			2				12
TGGTATCCGGAAGGGTCCGA	TCGGACCCTTCCGGATACCA	200	106	pastEnd			74				106
GGCTTCGCATCTGCTGGGTG	CACCCAGCAGATGCGAAGCC	10	8	pastEnd			2				8
CACGTGTGTTGTCGAGACAC	GTGTCTCGACAACACACGTG	143	90	pastEnd			47				90
TCGAATATTCTTGTTTGACA	TGTCAAACAAGAATATTCGA	54	52	pastEnd			2				52
ATGAAGGTTGGCGAATGGGG	CCCCATTCGCCAACCTTCAT	522	421	pastEnd			79				421
ATGGGTGCGTATGGCGTTAG	CTAACGCCATACGCACCCAT	99	68	pastEnd			24				68
TTGCATAGCAAGCCGACTGG	CCAGTCGGCTTGCTATGCAA	278	172	pastEnd			96				172
GTAAGGGGAAGTTATTATAT	ATATAATAACTTCCCCTTAC	127	77	pastEnd			46				77
ATGGTCGTAGGTTTATGTTC	GAACATAAACCTACGACCAT	32	28	pastEnd			2				28
GGAGCGGAGGGGGGGTTGGG	CCCAACCCCCCCTCCGCTCC	118	112	pastEnd			2				112
TGAGGCCATAGGGAAGTCGG	CCGACTTCCCTATGGCCTCA	18	16	pastEnd			2				16
GGTGTCTTGATATGCGCAGG	CCTGCGCATATCAAGACACC	70	69	pastEnd			1				69
AGGCGCGTAGTTGGTAGCTT	AAGCTACCAACTACGCGCCT	29	11	pastEnd			7				11
ATAGGGTTCATTGACGTAGG	CCTACGTCAATGAACCCTAT	76	41	pastEnd			25				41
GAAATTTAGTCCGAGAGAAA	TTTCTCTCGGACTAAATTTC	113	111	pastEnd			2				111
GGCAGAGCAGCCCGATGTAT	ATACATCGGGCTGCTCTGCC	116	113	pastEnd			2				113
TTGTCTGTGGTAAACTGTGT	ACACAGTTTACCACAGACAA	18	16	pastEnd			2				16
TTAATGTTATGTCCTTAGAA	TTCTAAGGACATAACATTAA	52	30	pastEnd			22				30
ACTCATCCGTAATTGCGGAA	TTCCGCAATTACGGATGAGT	170	99	pastEnd			56				99
GTCTGAAAGAATGGCTGGTT	AACCAGCCATTCTTTCAGAC	61	32	pastEnd			25				32
CTGTAGGCATACAAACTGGT	ACCAGTTTGTATGCCTACAG	15	14	pastEnd			1				14
GTTATGCAGTGGCGTTGTTG	CAACAACGCCACTGCATAAC	134	129	pastEnd			2				129
GGATAGGAGGAGTCCATCGG	CCGATGGACTCCTCCTATCC	71	35	pastEnd			35				35
TGAGAATGTCTCCTTTGCGG	CCGCAAAGGAGACATTCTCA	16	14	pastEnd			2				14
GTTTGTAGTGGGAAAAAAAA	TTTTTTTTCCCACTACAAAC	10	8	pastEnd			2				8
GGACGTTCGACGAGCGAGGC	GCCTCGCTCGTCGAACGTCC	77	74	pastEnd			1				74
CTGGCCAAGAAAGGCATATG	CATATGCCTTTCTTGGCCAG	14	10	pastEnd			4				10
CGTGGGACGCGCGGGAGCGG	CCGCTCCCGCGCGTCCCACG	18	16	pastEnd			2				16
GGTTTCGGAGGTGGTGGGGA	TCCCCACCACCTCCGAAACC	277	261	pastEnd			2				261
AGCGACATAGGTCAGTCGAG	CTCGACTGACCTATGTCGCT	116	113	pastEnd			1				113
GCGCACCGTGTTAGCAGGTG	CACCTGCTAACACGGTGCGC	10	8	pastEnd			2				8
CCGGAAGAATGTGTGGAACA	TGTTCCACACATTCTTCCGG	10	8	pastEnd			2				8
AGAAAACGGGTTTGGGGCGT	ACGCCCCAAACCCGTTTTCT	175	129	pastEnd			30				129
GGTGCGCCGGGTGTCGGCCG	CGGCCGACACCCGGCGCACC	171	130	pastEnd			34				130
CCGCCGCGGCGGGAGGGGCG	CGCCCCTCCCGCCGCGGCGG	16	14	pastEnd			2				14
GGCAAAGTGGAACTCTTGGG	CCCAAGAGTTCCACTTTGCC	38	36	pastEnd			2				36
TTTACGCAAAGTCGGGCATG	CATGCCCGACTTTGCGTAAA	12	10	pastEnd			2				10
AATGGTCCCCCGGAACGACG	CGTCGTTCCGGGGGACCATT	80	55	pastEnd			23				55
TCTAAACTTCAGTGCCTGCA	TGCAGGCACTGAAGTTTAGA	169	59	pastEnd			55				59
AATGCTAGGATGTGGCCGGG	CCCGGCCACATCCTAGCATT	207	112	pastEnd			91				112
CTGCGTAGCGGGGTCCATAG	CTATGGACCCCGCTACGCAG	18	16	pastEnd			2				16
GGGCGGTACGGTTTTGATTC	GAATCAAAACCGTACCGCCC	87	42	pastEnd			34				42
TGGGTATTACGTGGTGTCAA	TTGACACCACGTAATACCCA	10	9	pastEnd			1				9
GGGAAGTAAGGAACGCTAAG	CTTAGCGTTCCTTACTTCCC	123	114	pastEnd			4				114
ATGTGAAAAGGCTTGGGCTT	AAGCCCAAGCCTTTTCACAT	12	10	pastEnd			2				10
CCGAGGGGGGGGGAATGGGC	GCCCATTCCCCCCCCCTCGG	108	78	pastEnd			26				78
TATAGGCCGGACTGGGCTTA	TAAGCCCAGTCCGGCCTATA	388	212	pastEnd			171				212
TTGTTTGGGGATTCTGGGAA	TTCCCAGAATCCCCAAACAA	106	67	pastEnd			32				67
GTCTTGCTGTCTAGGACTAA	TTAGTCCTAGACAGCAAGAC	16	12	pastEnd			4				12
TACACATACTTGGGATTGAA	TTCAATCCCAAGTATGTGTA	52	50	pastEnd			2				50
GGTCAGCAAAGATGGTGAGA	TCTCACCATCTTTGCTGACC	96	95	pastEnd			1				95
TCGTGTCTATGAGTTATAAA	TTTATAACTCATAGACACGA	52	45	pastEnd			2				45
ACTCATCAGGCCATTAGATA	TATCTAATGGCCTGATGAGT	502	328	pastEnd			157				328
GTGGGGCGGGTGGCGGGGGG	CCCCCCGCCACCCGCCCCAC	530	262	pastEnd			249				262
GGGGCAGGCTGTGGGCTGTC	GACAGCCCACAGCCTGCCCC	12	10	pastEnd			2				10
GGGCTAGTGGGCAGTTCTTT	AAAGAACTGCCCACTAGCCC	413	231	pastEnd			153				231
GTGTTTTGCATTTATTGTAT	ATACAATAAATGCAAAACAC	146	139	pastEnd			2				139
GGACGGGGGGGCGGCGGGGG	CCCCCGCCGCCCCCCCGTCC	134	126	pastEnd			2				126
GGGGGTTGGGCCGATTGGGG	CCCCAATCGGCCCAACCCCC	46	43	pastEnd			3				43
AATGGGTTGTAGATGACCAG	CTGGTCATCTACAACCCATT	194	188	pastEnd			2				188
TTGGCAGAATCTTGGAGGTA	TACCTCCAAGATTCTGCCAA	19	17	pastEnd			1				17
GACTTATTGATCTGTTATAC	GTATAACAGATCAATAAGTC	88	84	pastEnd			2				84
GCGGAGCCGGATGGCGTGTG	CACACGCCATCCGGCTCCGC	12	10	pastEnd			2				10
GGTGGGGAGTCGGAATGGGC	GCCCATTCCGACTCCCCACC	83	81	pastEnd			1				81
GTGTTATTTGGACTTTTGGG	CCCAAAAGTCCAAATAACAC	22	18	pastEnd			4				18
GAGCGCGGGGGGGGGGAGGA	TCCTCCCCCCCCCCGCGCTC	52	45	pastEnd			3				45
GGCACCGACGAGGTTTGCGG	CCGCAAACCTCGTCGGTGCC	92	82	pastEnd			2				82
TTACGAGGGTTCAGGCTTGG	CCAAGCCTGAACCCTCGTAA	75	70	pastEnd			2				70
GGGGGGGGGAGGGGGGCGGT	ACCGCCCCCCTCCCCCCCCC	96	47	pastEnd			44				47
CTGTGTCTACAACGGCAGCG	CGCTGCCGTTGTAGACACAG	16	14	pastEnd			2				14
TGCTCAAATTTCGGTTGGAA	TTCCAACCGAAATTTGAGCA	22	16	pastEnd			6				16
TAGATCGCGTTAAGACGATG	CATCGTCTTAACGCGATCTA	79	71	pastEnd			2				71
GGTGTTTGTCCAGAGTTTGA	TCAAACTCTGGACAAACACC	90	53	pastEnd			33				53
TCGGGGGCCGGAGGGGGGGC	GCCCCCCCTCCGGCCCCCGA	77	71	pastEnd			2				71
GTACGGGGTTGCGACTGTTA	TAACAGTCGCAACCCCGTAC	10	9	pastEnd			1				9
GGGCGCAATGTGGCTCGACG	CGTCGAGCCACATTGCGCCC	675	489	pastEnd			167				489
GGGTCTCGGCGGGGTGCGTA	TACGCACCCCGCCGAGACCC	10	8	pastEnd			2				8
TTAGGCGGTTTACGGGTGAC	GTCACCCGTAAACCGCCTAA	157	103	pastEnd			54				103
GTGGTGGTAGAGGAGGGTAG	CTACCCTCCTCTACCACCAC	10	8	pastEnd			2				8
GGCGGAGGAACCAGCAGGTT	AACCTGCTGGTTCCTCCGCC	86	60	pastEnd			26				60
TCAGTTGTTCTAGAACGCCC	GGGCGTTCTAGAACAACTGA	93	30	pastEnd			24				30
CAGCTAGGTGTCCCGGCCAT	ATGGCCGGGACACCTAGCTG	14	12	pastEnd			2				12
AGAATGCATGGTTGGGGGCG	CGCCCCCAACCATGCATTCT	10	8	pastEnd			2				8
GGTTTGCTCCGCATTGTCAG	CTGACAATGCGGAGCAAACC	23	17	pastEnd			6				17
GACGAACACTTTTCACTAAT	ATTAGTGAAAAGTGTTCGTC	140	72	pastEnd			64				72
GAGTGACATGCATCCCAGAC	GTCTGGGATGCATGTCACTC	326	158	pastEnd			145				158
GACCGGGATTAGCCAGCGTC	GACGCTGGCTAATCCCGGTC	80	74	pastEnd			4				74
CAATATCCTTTTCCGTACTT	AAGTACGGAAAAGGATATTG	22	20	pastEnd			2				20
GCTAGTCTAGTGGAGTTTGA	TCAAACTCCACTAGACTAGC	73	49	pastEnd			24				49
TAGTGGGTGAGTCATACTTC	GAAGTATGACTCACCCACTA	12	10	pastEnd			2				10
TTGAACGTTAGGAGATGTCA	TGACATCTCCTAACGTTCAA	12	10	pastEnd			2				10
GCTAGACCGGGTAGGGCGGT	ACCGCCCTACCCGGTCTAGC	29	25	pastEnd			2				25
CTGTGAGTGTAAGTGTACTA	TAGTACACTTACACTCACAG	12	11	pastEnd			1				11
TGGCGCTCATTGGATGAGGT	ACCTCATCCAATGAGCGCCA	45	44	pastEnd			1				44
TCCCAAAACATCTATTTCCA	TGGAAATAGATGTTTTGGGA	20	16	pastEnd			2				16
GGGGGGGGGAAGGGTGGGGG	CCCCCACCCTTCCCCCCCCC	73	71	pastEnd			1				71
GGGCGTATGGTGGGTTGTGC	GCACAACCCACCATACGCCC	65	30	pastEnd			30				30
AAGTTAAACAGGTGCAGTGC	GCACTGCACCTGTTTAACTT	140	87	pastEnd			45				87
TCTGGTGCTGATTAGTGCGA	TCGCACTAATCAGCACCAGA	119	71	pastEnd			45				71
ATTGAGGGGGTCTGGCATCT	AGATGCCAGACCCCCTCAAT	143	71	pastEnd			39				71
CTTATCACGCCATGACAAAA	TTTTGTCATGGCGTGATAAG	14	12	pastEnd			2				12
TTGGTTACGAGTGTTAAAGT	ACTTTAACACTCGTAACCAA	67	32	pastEnd			26				32
TGGGTTAGCTGAACCACCGG	CCGGTGGTTCAGCTAACCCA	88	43	pastEnd			33				43
CTTAGCGGCTTGCGCGATGG	CCATCGCGCAAGCCGCTAAG	87	76	pastEnd			9				76
CAACTGGCAGTCGGGGCATT	AATGCCCCGACTGCCAGTTG	122	106	pastEnd			8				106
CCTTTTATTAAAGAGGGGTC	GACCCCTCTTTAATAAAAGG	745	485	pastEnd			223				485
ATAAGACTCTATACTAGAAT	ATTCTAGTATAGAGTCTTAT	53	51	pastEnd			2				51
TGGATGGCGGTGGAGAGCGG	CCGCTCTCCACCGCCATCCA	144	141	pastEnd			2				141
GATTTCAAGTGTTTGGCACT	AGTGCCAAACACTTGAAATC	218	128	pastEnd			82				128
GTGTGTGATGGGGCGGCGGA	TCCGCCGCCCCATCACACAC	33	31	pastEnd			1				31
TGTGCTGGACCGCGGGCGCG	CGCGCCCGCGGTCCAGCACA	11	9	pastEnd			2				9
CTTATGATGACCCAGACTTG	CAAGTCTGGGTCATCATAAG	16	14	pastEnd			2				14
CTGTAGAAGACTGGAGGGGC	GCCCCTCCAGTCTTCTACAG	101	57	pastEnd			39				57
CGGTCAGGCAAGGATGCTTC	GAAGCATCCTTGCCTGACCG	214	167	pastEnd			40				167
CTTTATGTGCGAGAAAGCAT	ATGCTTTCTCGCACATAAAG	23	12	pastEnd			10				12
CAATCGAGTTCTCTAAAACA	TGTTTTAGAGAACTCGATTG	18	15	pastEnd			3				15
ACATCGAAAGTGCGACTCGG	CCGAGTCGCACTTTCGATGT	37	32	pastEnd			2				32
CCGTCCAGGAGGGTGTCTGC	GCAGACACCCTCCTGGACGG	27	26	pastEnd			1				26
TGCCACCCTTGAGGATCCAG	CTGGATCCTCAAGGGTGGCA	133	132	pastEnd			1				132
GAGTTGGTAGGGTAGTGTCT	AGACACTACCCTACCAACTC	728	481	pastEnd			210				481
CGGTTATTGCGCGGGATAAC	GTTATCCCGCGCAATAACCG	260	139	pastEnd			104				139
GGATGGCATGCGTCGCTCGT	ACGAGCGACGCATGCCATCC	152	109	pastEnd			40				109
GCTTCATAACCTCATATCTG	CAGATATGAGGTTATGAAGC	59	29	pastEnd			28				29
TTTTGCTTCCGGGGTTAGGG	CCCTAACCCCGGAAGCAAAA	513	349	pastEnd			145				349
GTGCACGGGAGGACCTATAG	CTATAGGTCCTCCCGTGCAC	66	45	pastEnd			19				45
AGATAATTCTCCAGCAATGT	ACATTGCTGGAGAATTATCT	20	18	pastEnd			2				18
CGAACATCCTAGAAGACTGG	CCAGTCTTCTAGGATGTTCG	189	134	pastEnd			46				134
GATCGAGGGGCGGCGGGGGG	CCCCCCGCCGCCCCTCGATC	253	240	pastEnd			2				240
TGATGTGAGATCCCGCTATT	AATAGCGGGATCTCACATCA	103	98	pastEnd			2				98
TATTTCTTCGGTTAACCGAC	GTCGGTTAACCGAAGAAATA	247	139	pastEnd			98				139
GGATGGAACGTAGTTGTGTG	CACACAACTACGTTCCATCC	188	116	pastEnd			57				116
GGTACTGGGGACATAAAATC	GATTTTATGTCCCCAGTACC	12	10	pastEnd			2				10
ACTTACTTACGTGGAGGTGG	CCACCTCCACGTAAGTAAGT	115	73	pastEnd			32				73
GATGGACGACCTGTTTTGGG	CCCAAAACAGGTCGTCCATC	38	31	pastEnd			7				31
TGCTGCAAGTTTTATTAGAA	TTCTAATAAAACTTGCAGCA	12	10	pastEnd			2				10
TGCGGATAACATCGTTGCAG	CTGCAACGATGTTATCCGCA	210	204	pastEnd			2				204
GGTTTTACCGTGTGTATGCG	CGCATACACACGGTAAAACC	116	62	pastEnd			46				62
AACTTTTTAGAGGTACCACG	CGTGGTACCTCTAAAAAGTT	117	115	pastEnd			1				115
AGGGTCGGGAGGGTGCGTGC	GCACGCACCCTCCCGACCCT	86	77	pastEnd			2				77
TTGACACACACATTTAGAGT	ACTCTAAATGTGTGTGTCAA	222	220	pastEnd			1				220
TGGTACATTCTCCTTGGGGT	ACCCCAAGGAGAATGTACCA	828	710	pastEnd			98				710
TGGGTCCAGGGGGGGGTCGG	CCGACCCCCCCCTGGACCCA	689	566	pastEnd			100				566
TGTAGTCGTTAGGTTGTTTC	GAAACAACCTAACGACTACA	143	135	pastEnd			2				135
AGAAGGGCTCATGGTTGCGG	CCGCAACCATGAGCCCTTCT	78	39	pastEnd			37				39
GAGAAGGGCATTTGAACCCG	CGGGTTCAAATGCCCTTCTC	216	106	pastEnd			86				106
TTTCGTGAGTTATAATCAGG	CCTGATTATAACTCACGAAA	206	125	pastEnd			76				125
AGTCCGCGTGGAGTATTTGG	CCAAATACTCCACGCGGACT	178	102	pastEnd			69				102
TATTGCGGTACTTGTTTTAA	TTAAAACAAGTACCGCAATA	20	19	pastEnd			1				19
TAAAAGGGCGTGATATGTGG	CCACATATCACGCCCTTTTA	150	107	pastEnd			43				107
GGCGTTTTGTGGGAGGGGGG	CCCCCCTCCCACAAAACGCC	548	425	pastEnd			91				425
GGTAGCATTGGGCAACTACT	AGTAGTTGCCCAATGCTACC	90	49	pastEnd			38				49
TCCCGTTAACTGAGCAACGG	CCGTTGCTCAGTTAACGGGA	108	105	pastEnd			1				105
CAGCGACAGGAAGCGCCAAA	TTTGGCGCTTCCTGTCGCTG	18	16	pastEnd			2				16
TTTGGAGAAGGAAGACACAT	ATGTGTCTTCCTTCTCCAAA	155	72	pastEnd			52				72
TTTTTGATCAAGCAGGGCTG	CAGCCCTGCTTGATCAAAAA	186	133	pastEnd			43				133
GGTGGTGGCCCGAAGGAGGG	CCCTCCTTCGGGCCACCACC	18	14	pastEnd			4				14
TATCGAGGTCTCCTCAGTTT	AAACTGAGGAGACCTCGATA	219	104	pastEnd			101				104
CGAGCCCTATTCATAGTAAG	CTTACTATGAATAGGGCTCG	45	31	pastEnd			12				31
AGGTGTGTAATCTGTTCTGG	CCAGAACAGATTACACACCT	415	241	pastEnd			144				241
CTGTATGCTCGGAAGTGTAG	CTACACTTCCGAGCATACAG	207	100	pastEnd			93				100
GCGGGCCCCCGAGGGCATCG	CGATGCCCTCGGGGGCCCGC	57	53	pastEnd			4				53
AGAAGGGGCTTACTAGCGGA	TCCGCTAGTAAGCCCCTTCT	320	310	pastEnd			3				310
TATCGGCACTGCTCAGGGCC	GGCCCTGAGCAGTGCCGATA	123	94	pastEnd			12				94
CTGACGTGGCCATAGGAAAT	ATTTCCTATGGCCACGTCAG	598	517	pastEnd			58				517
ATTCTGTAATTAGGGAGCGA	TCGCTCCCTAATTACAGAAT	113	76	pastEnd			33				76
TTTAGAATTAAGTGATCTAT	ATAGATCACTTAATTCTAAA	16	14	pastEnd			2				14
TTGTCTGTATGTAATAATTA	TAATTATTACATACAGACAA	36	30	pastEnd			4				30
TTTAGGGTGCACTCTATGTG	CACATAGAGTGCACCCTAAA	43	41	pastEnd			2				41
TTGGACAATAGTAGACGAAT	ATTCGTCTACTATTGTCCAA	12	10	pastEnd			2				10
CTGAGTGCGCTCAGCCGTTG	CAACGGCTGAGCGCACTCAG	268	146	pastEnd			111				146
TTCTGCTGGAGGCCGGGTAG	CTACCCGGCCTCCAGCAGAA	16	14	pastEnd			2				14
CTCGGTGCCTCTTAGGTTGA	TCAACCTAAGAGGCACCGAG	256	183	pastEnd			66				183
TGGTGTATATTACTGGAAGG	CCTTCCAGTAATATACACCA	529	395	pastEnd			114				395
CATGCTAGCAGCCTTTCAGG	CCTGAAAGGCTGCTAGCATG	10	8	pastEnd			2				8
TAGCTCGATAGAATGACTTG	CAAGTCATTCTATCGAGCTA	35	17	pastEnd			9				17
TTTAGTCGGGCTGTATATTA	TAATATACAGCCCGACTAAA	36	34	pastEnd			2				34
TATTGGGGTTGGGCAGAGTC	GACTCTGCCCAACCCCAATA	132	66	pastEnd			63				66
GCGGCAGACGCGGTGGGGGG	CCCCCCACCGCGTCTGCCGC	10	9	pastEnd			1				9
GAGCGCGGGGCGGGGCGGGA	TCCCGCCCCGCCCCGCGCTC	429	299	pastEnd			110				299
GGGAGCCAGCGAGGGGAGTT	AACTCCCCTCGCTGGCTCCC	441	365	pastEnd			59				365
AAAAGGGATTTGGCCACCGC	GCGGTGGCCAAATCCCTTTT	141	87	pastEnd			54				87
CGCGTGGGGGAGATTGTGTG	CACACAATCTCCCCCACGCG	12	10	pastEnd			2				10
TTACCGAGCGAAATCTAATT	AATTAGATTTCGCTCGGTAA	398	265	pastEnd			114				265
TGGCGGCAGGAAGCTGCTAA	TTAGCAGCTTCCTGCCGCCA	51	49	pastEnd			1				49
GGTTCGCGTGTGTTTGATCT	AGATCAAACACACGCGAACC	108	106	pastEnd			1				106
CAGAGTGTCGATATTGCGGC	GCCGCAATATCGACACTCTG	225	216	pastEnd			4				216
TCCTTGGCGTGGGCGATTGT	ACAATCGCCCACGCCAAGGA	408	321	pastEnd			50				321
AGGTGAGTGAGGGGTGTGAG	CTCACACCCCTCACTCACCT	10	9	pastEnd			1				9
AGTGGGGAATGGCAGGGGGT	ACCCCCTGCCATTCCCCACT	11	10	pastEnd			1				10
GGGATTAGGACGGTGGGGAG	CTCCCCACCGTCCTAATCCC	160	105	pastEnd			46				105
TATGGGGGTGGGTGGGGGAG	CTCCCCCACCCACCCCCATA	221	211	pastEnd			2				211
TCGTGTTCGAATGGCAAGGT	ACCTTGCCATTCGAACACGA	18	16	pastEnd			2				16
ATTCGCATAGTGCTTTGAAT	ATTCAAAGCACTATGCGAAT	106	95	pastEnd			4				95
CCTGGGATCGGAGCGGGGAA	TTCCCCGCTCCGATCCCAGG	58	57	pastEnd			1				57
CAGTTGGTATCGCCTCCGAG	CTCGGAGGCGATACCAACTG	237	167	pastEnd			36				167
TGTAGGTAGGCGGTAGTGAG	CTCACTACCGCCTACCTACA	225	219	pastEnd			2				219
TGGGGTATATTAAGGGGGGT	ACCCCCCTTAATATACCCCA	234	117	pastEnd			92				117
TAAGCCCGCCTATCGGTCTA	TAGACCGATAGGCGGGCTTA	14	13	pastEnd			1				13
TTGTACATATGATTCATGGT	ACCATGAATCATATGTACAA	25	24	pastEnd			1				24
GTCGGGTCGGGGCGGGGGCT	AGCCCCCGCCCCGACCCGAC	12	10	pastEnd			2				10
GGGACGGCGGGTCGAGGGGC	GCCCCTCGACCCGCCGTCCC	224	123	pastEnd			66				123
AGCCTTCACTGGCTAACTAA	TTAGTTAGCCAGTGAAGGCT	34	30	pastEnd			4				30
TGGTGCGGGGGAGGAGGGGA	TCCCCTCCTCCCCCGCACCA	515	328	pastEnd			175				328
ACGTACCTTCGGCCAACGTC	GACGTTGGCCGAAGGTACGT	17	16	pastEnd			1				16
GGGGTCAGTAAGCACGACTA	TAGTCGTGCTTACTGACCCC	11	10	pastEnd			1				10
GGAGGGGTGGGGGGTATGGG	CCCATACCCCCCACCCCTCC	12	10	pastEnd			2				10
CCGAGGATATCTAGTGTTGC	GCAACACTAGATATCCTCGG	87	52	pastEnd			32				52
ATGTTCGCAGAGAAGTCATT	AATGACTTCTCTGCGAACAT	10	8	pastEnd			2				8
GTATGTCGAACTAAAGGGGT	ACCCCTTTAGTTCGACATAC	52	50	pastEnd			2				50
CGCCATAGAGAAGGTGTTTA	TAAACACCTTCTCTATGGCG	109	63	pastEnd			38				63
ATGTCTGGGTTGAGATGGCT	AGCCATCTCAACCCAGACAT	447	293	pastEnd			133				293
GTCGAAGGGGTGCTTGCCAG	CTGGCAAGCACCCCTTCGAC	204	196	pastEnd			2				196
ACTGGTAGGGAAGTTGTGCG	CGCACAACTTCCCTACCAGT	401	379	pastEnd			2				379
TATCAGGGGGCTGGGGGGGG	CCCCCCCCAGCCCCCTGATA	132	128	pastEnd			4				128
CCTGTATCATCTTTGTCTCA	TGAGACAAAGATGATACAGG	10	8	pastEnd			2				8
TACGTTTCCCCCGCGTCAAG	CTTGACGCGGGGGAAACGTA	273	218	pastEnd			45				218
GATGGTAATTAGGGAAGGCA	TGCCTTCCCTAATTACCATC	537	273	pastEnd			245				273
GGCACTGTAGGTCCTGGTAT	ATACCAGGACCTACAGTGCC	124	113	pastEnd			2				113
GCCTTCTTGGTGAATATTTG	CAAATATTCACCAAGAAGGC	132	69	pastEnd			62				69
TGGGTGCGAAGGGGAGTGGC	GCCACTCCCCTTCGCACCCA	87	50	pastEnd			31				50
CTGCTCGAGTCCTTGTTACG	CGTAACAAGGACTCGAGCAG	63	28	pastEnd			25				28
TAGGACGGGTGTGGGTTGAG	CTCAACCCACACCCGTCCTA	108	66	pastEnd			29				66
TTTGTTACAGGGGGTGATCG	CGATCACCCCCTGTAACAAA	321	163	pastEnd			148				163
GTAGGTGGTCTCTGGCGCTT	AAGCGCCAGAGACCACCTAC	518	498	pastEnd			2				498
CTGTTCAGTGATGGTGAGGC	GCCTCACCATCACTGAACAG	93	90	pastEnd			1				90
GGTGCGGCTTCTTGGAGTCA	TGACTCCAAGAAGCCGCACC	47	45	pastEnd			1				45
AATGTTATCTTCCATACGGG	CCCGTATGGAAGATAACATT	54	51	pastEnd			1				51
ACCAAAAGCCATATAGTCGG	CCGACTATATGGCTTTTGGT	171	167	pastEnd			2				167
TGGTTTCGCAGCAGGTCCAG	CTGGACCTGCTGCGAAACCA	12	10	pastEnd			2				10
GGTGGGCGTGGTTGCCTAAC	GTTAGGCAACCACGCCCACC	16	14	pastEnd			2				14
AGAGTGGGATCGGGGGGAAC	GTTCCCCCCGATCCCACTCT	332	306	pastEnd			4				306
TGGTTACTAGTTTACGATGA	TCATCGTAAACTAGTAACCA	202	111	pastEnd			86				111
CGGACATGACGGTAGGATTG	CAATCCTACCGTCATGTCCG	150	138	pastEnd			4				138
CAACGGTCGCGCTATCCGCA	TGCGGATAGCGCGACCGTTG	126	99	pastEnd			11				99
CAGTATACTCTTAATATGTG	CACATATTAAGAGTATACTG	10	8	pastEnd			2				8
CGATGTTGGTTGATGTACAT	ATGTACATCAACCAACATCG	160	98	pastEnd			29				98
ACTACATAAACTAGTGGCGA	TCGCCACTAGTTTATGTAGT	282	140	pastEnd			134				140
CGTTGTTGCATGCCTTCGGC	GCCGAAGGCATGCAACAACG	721	569	pastEnd			139				569
TGAGATCATTTGTCCGGGCG	CGCCCGGACAAATGATCTCA	31	27	pastEnd			4				27
TGGAAGTGGTGATATGGCTG	CAGCCATATCACCACTTCCA	96	54	pastEnd			40				54
GCGGAAGCAGTGACGGCGAT	ATCGCCGTCACTGCTTCCGC	116	107	pastEnd			2				107
TGTTGGTGATCCTAGAACGG	CCGTTCTAGGATCACCAACA	94	57	pastEnd			37				57
TAGGGATTGGGCAAGGAACG	CGTTCCTTGCCCAATCCCTA	12	10	pastEnd			2				10
TGTCCCCAGTATGACAACAG	CTGTTGTCATACTGGGGACA	188	157	pastEnd			27				157
AAATATTATGTAAACGCATG	CATGCGTTTACATAATATTT	496	384	pastEnd			96				384
AGTCGCCTGAACTGGTCCTC	GAGGACCAGTTCAGGCGACT	166	155	pastEnd			3				155
AAGTGCTGGCCTTTCCCTAA	TTAGGGAAAGGCCAGCACTT	49	32	pastEnd			17				32
CAGGGTACGACTGCTGGCTG	CAGCCAGCAGTCGTACCCTG	185	94	pastEnd			56				94
AGGTGTTAGCTCCTTTTTGC	GCAAAAAGGAGCTAACACCT	116	60	pastEnd			46				60
GCGCCACCTCTGGGGAAGTG	CACTTCCCCAGAGGTGGCGC	177	169	pastEnd			2				169
AGCCTGGGGGCGCTGAGTTA	TAACTCAGCGCCCCCAGGCT	146	140	pastEnd			2				140
TACGTCTATATCTGCTGTAG	CTACAGCAGATATAGACGTA	32	30	pastEnd			2				30
GGGTGTGGGGGGGGCCGGGG	CCCCGGCCCCCCCCACACCC	563	346	pastEnd			183				346
CGTTCGTATATCCTGTCTCA	TGAGACAGGATATACGAACG	10	8	pastEnd			2				8
TTGGGATTATGGCATCGGAC	GTCCGATGCCATAATCCCAA	96	95	pastEnd			1				95
ACATCTGCTTTGCATGATCC	GGATCATGCAAAGCAGATGT	81	72	pastEnd			2				72
ATTAGAGAATCGGCGGAGGG	CCCTCCGCCGATTCTCTAAT	31	19	pastEnd			8				19
TCCACACGTTTAATCATGCT	AGCATGATTAAACGTGTGGA	242	141	pastEnd			59				141
GACAACATTCATTTTATCCG	CGGATAAAATGAATGTTGTC	154	84	pastEnd			67				84
TACTCATGGATTCGGATTTG	CAAATCCGAATCCATGAGTA	12	11	pastEnd			1				11
GTTGGTGACGGCGCGTGGGA	TCCCACGCGCCGTCACCAAC	305	237	pastEnd			46				237
GGCGATGAAGTCTGTAAACA	TGTTTACAGACTTCATCGCC	53	49	pastEnd			2				49
ATCATGCGGTTGGACTGTCT	AGACAGTCCAACCGCATGAT	391	203	pastEnd			179				203
CGGGGTGGGTTGGGGGGGGG	CCCCCCCCCAACCCACCCCG	498	382	pastEnd			93				382
ACGCCTTCTCCTGTTATTAT	ATAATAACAGGAGAAGGCGT	143	110	pastEnd			29				110
TTGGGAATGACAGTGGGGGC	GCCCCCACTGTCATTCCCAA	10	8	pastEnd			2				8
GGGGGTCGGAGCGATCTTGG	CCAAGATCGCTCCGACCCCC	14	12	pastEnd			2				12
AGGAATGGGGTTGGGGGCGG	CCGCCCCCAACCCCATTCCT	16	14	pastEnd			2				14
GATTTAGTAGTGACGTTCCA	TGGAACGTCACTACTAAATC	78	75	pastEnd			2				75
TGAGAGGCCACCACATTTAC	GTAAATGTGGTGGCCTCTCA	44	43	pastEnd			1				43
GCCTCGTGCGGGCTACTGCG	CGCAGTAGCCCGCACGAGGC	98	56	pastEnd			42				56
GCCATCCGTCAACGGTAGTC	GACTACCGTTGACGGATGGC	557	487	pastEnd			60				487
CGATTTCTCTGATGTTGGAT	ATCCAACATCAGAGAAATCG	26	24	pastEnd			2				24
GACTCGCGGGGGACGGCGGG	CCCGCCGTCCCCCGCGAGTC	219	206	pastEnd			3				206
TAACGGCTCGACCATAAGGA	TCCTTATGGTCGAGCCGTTA	113	78	pastEnd			32				78
ATTCGACCAGAATTGTGGGC	GCCCACAATTCTGGTCGAAT	101	97	pastEnd			2				97
TGAACAAGTTCTCGCCGGCG	CGCCGGCGAGAACTTGTTCA	98	96	pastEnd			2				96
CGGGATTGCGGTTGGTACGG	CCGTACCAACCGCAATCCCG	10	8	pastEnd			2				8
GTGGTCTGGGGCCGGTAGCA	TGCTACCGGCCCCAGACCAC	144	132	pastEnd			6				132
ACGTGGCCTTAGGGAAGTCG	CGACTTCCCTAAGGCCACGT	134	81	pastEnd			41				81
CGTGGCAGGGGATAGTTAAG	CTTAACTATCCCCTGCCACG	52	48	pastEnd			2				48
TTTTATTGCATTTCTTGCGC	GCGCAAGAAATGCAATAAAA	117	84	pastEnd			22				84
AAGTGTTGCGGAGGTCCGGG	CCCGGACCTCCGCAACACTT	14	12	pastEnd			2				12
GGTAGCGCGAGTGGGGTGCA	TGCACCCCACTCGCGCTACC	281	185	pastEnd			86				185
TGTAGTTTAAATTATCTTCT	AGAAGATAATTTAAACTACA	87	37	pastEnd			28				37
CGATGGTATTGGGGAAGTCC	GGACTTCCCCAATACCATCG	97	91	pastEnd			2				91
GTGGACTAGAAGAGAGTATG	CATACTCTCTTCTAGTCCAC	99	96	pastEnd			1				96
GTCCGGGCAAGGGAGAGAGG	CCTCTCTCCCTTGCCCGGAC	289	143	pastEnd			122				143
TGCGTGACATAAGGCATGCA	TGCATGCCTTATGTCACGCA	180	166	pastEnd			4				166
GATGAATTTCGTCGTCAAGG	CCTTGACGACGAAATTCATC	17	16	pastEnd			1				16
AAGCACACGTGGGGTATGAA	TTCATACCCCACGTGTGCTT	10	8	pastEnd			2				8
TCAGAAAAGCGTGGGGGTCG	CGACCCCCACGCTTTTCTGA	101	90	pastEnd			10				90
GGTGGACCACCGGGTTTCAC	GTGAAACCCGGTGGTCCACC	115	55	pastEnd			53				55
CAAGTCCGCAGGGTCCGCTA	TAGCGGACCCTGCGGACTTG	147	142	pastEnd			2				142
AGTGTGGATAACCCCCTGGT	ACCAGGGGGTTATCCACACT	119	63	pastEnd			50				63
TTACCTTTTTTGTGGCGATT	AATCGCCACAAAAAAGGTAA	200	100	pastEnd			91				100
GCTTGGGGGGGGGAGCTGGT	ACCAGCTCCCCCCCCCAAGC	23	14	pastEnd			8				14
AGCCAGGTTGAGGTGACGTT	AACGTCACCTCAACCTGGCT	106	100	pastEnd			2				100
GTTGCATAAGATGGGATGAC	GTCATCCCATCTTATGCAAC	32	28	pastEnd			2				28
GCACGCAGGAAGCTACGGAC	GTCCGTAGCTTCCTGCGTGC	24	20	pastEnd			2				20
CAAATTAAAGACCTGCGCCG	CGGCGCAGGTCTTTAATTTG	113	102	pastEnd			4				102
ATGGCTTTATGAGGCTGTTA	TAACAGCCTCATAAAGCCAT	196	80	pastEnd			72				80
GGTTGAATAAGGGTAGGTTT	AAACCTACCCTTATTCAACC	70	67	pastEnd			2				67
AACTTGTAGTTAGATTGGGT	ACCCAATCTAACTACAAGTT	44	25	pastEnd			15				25
TCAGAGATAGTACGCACCTG	CAGGTGCGTACTATCTCTGA	29	16	pastEnd			12				16
ATTACAAAGGGCAGAGAATC	GATTCTCTGCCCTTTGTAAT	136	135	pastEnd			1				135
TGGGAGATGGTGGTTGGGTG	CACCCAACCACCATCTCCCA	368	264	pastEnd			91				264
GTCCGGGCGGTGGGCAGCAC	GTGCTGCCCACCGCCCGGAC	10	8	pastEnd			1				8
CTGTTTAAGGTTCTTTTACG	CGTAAAAGAACCTTAAACAG	104	97	pastEnd			2				97
ATCCATCGTCAACACGGGTG	CACCCGTGTTGACGATGGAT	215	106	pastEnd			103				106
GTCATAAGGAAGGTTCACGA	TCGTGAACCTTCCTTATGAC	152	144	pastEnd			2				144
TGTTGGGGGTTGGATGGGGC	GCCCCATCCAACCCCCAACA	181	164	pastEnd			10				164
GATGGCCGAACTTCTAATCG	CGATTAGAAGTTCGGCCATC	60	27	pastEnd			23				27
ATCGGGATGTGGAGCGTCAA	TTGACGCTCCACATCCCGAT	141	72	pastEnd			55				72
AAGAGTCGCGGGTTTAATGT	ACATTAAACCCGCGACTCTT	150	80	pastEnd			67				80
GTATAAGGGAATCTTGTGGG	CCCACAAGATTCCCTTATAC	39	36	pastEnd			2				36
CGTTACGTTTGACCGCTTGA	TCAAGCGGTCAAACGTAACG	110	76	pastEnd			26				76
GGTGGGGCGTGGGGGGCTTC	GAAGCCCCCCACGCCCCACC	10	9	pastEnd			1				9
GACGGGTGGCGGGGTCAGTG	CACTGACCCCGCCACCCGTC	158	140	pastEnd			2				140
CGTCGTATATCGGTTCAATG	CATTGAACCGATATACGACG	10	8	pastEnd			2				8
TGGACTCCAAATTGGTCCTG	CAGGACCAATTTGGAGTCCA	16	12	pastEnd			2				12
TCGCCTTGCCTAGAGAGTGT	ACACTCTCTAGGCAAGGCGA	503	186	pastEnd			112				186
GAGGAGATGACGGTGGCGAC	GTCGCCACCGTCATCTCCTC	110	60	pastEnd			41				60
TTTTGGTAGAGGGTCTCGGG	CCCGAGACCCTCTACCAAAA	377	295	pastEnd			74				295
CCATGGGTTCCTCGAATCGG	CCGATTCGAGGAACCCATGG	16	14	pastEnd			2				14
ACGTCAGCAAGGGTACGGGG	CCCCGTACCCTTGCTGACGT	43	31	pastEnd			5				31
AGAAAAGCGCATTACACGGT	ACCGTGTAATGCGCTTTTCT	11	8	pastEnd			3				8
ACTGGAAAGGGTAGCGTTGG	CCAACGCTACCCTTTCCAGT	31	29	pastEnd			2				29
AAAAGGGTTGGGAGGGAGGG	CCCTCCCTCCCAACCCTTTT	296	199	pastEnd			76				199
ATTCGGGTGCGTGTCATACA	TGTATGACACGCACCCGAAT	78	46	pastEnd			25				46
GTAATTAGGTTATTGTGGTG	CACCACAATAACCTAATTAC	18	16	pastEnd			2				16
GGGGGGCTGTAGCGCGCTGT	ACAGCGCGCTACAGCCCCCC	15	14	pastEnd			1				14
TCCTAGCTTCAGTATCTCAC	GTGAGATACTGAAGCTAGGA	74	49	pastEnd			19				49
CGTTCTCGACGCTCTAATTC	GAATTAGAGCGTCGAGAACG	281	190	pastEnd			70				190
GGTAGGTAGTGGGAGCGAGG	CCTCGCTCCCACTACCTACC	12	10	pastEnd			2				10
CATATTTCTCAATGGGCGGA	TCCGCCCATTGAGAAATATG	629	541	pastEnd			49				541
GTGGAATTTCGTTCTGGTAG	CTACCAGAACGAAATTCCAC	214	207	pastEnd			2				207
ATATCCATATTGCTTTCTTT	AAAGAAAGCAATATGGATAT	177	114	pastEnd			46				114
TCCTTCGTTTAATCATCTCT	AGAGATGATTAAACGAAGGA	29	21	pastEnd			8				21
GACGAGAGTGCGTCGAAAAT	ATTTTCGACGCACTCTCGTC	10	8	pastEnd			2				8
GCGCCCATATAGGGAGAGCG	CGCTCTCCCTATATGGGCGC	18	14	pastEnd			4				14
GGGTCGCCGGGGGCTGGCGA	TCGCCAGCCCCCGGCGACCC	195	95	pastEnd			94				95
TATAGTCTCCAGCTAGTGCT	AGCACTAGCTGGAGACTATA	87	80	pastEnd			4				80
AAGGTCGTGTTGATTTTGCA	TGCAAAATCAACACGACCTT	11	10	pastEnd			1				10
CCGAGAGGAGGGTGGGTGGG	CCCACCCACCCTCCTCTCGG	107	56	pastEnd			43				56
GCGGAATATTGTACTCTAGT	ACTAGAGTACAATATTCCGC	23	10	pastEnd			8				10
AATTACCTCTGTGTGAGTTC	GAACTCACACAGAGGTAATT	134	133	pastEnd			1				133
TTGGTTCCGTGAGCGTAGCG	CGCTACGCTCACGGAACCAA	150	114	pastEnd			27				114
CTACTACTTACTTTGACGTT	AACGTCAAAGTAAGTAGTAG	303	164	pastEnd			125				164
CGACAAAAAATGTAGAAGAC	GTCTTCTACATTTTTTGTCG	61	58	pastEnd			2				58
GACCTGGTATATAGCACATA	TATGTGCTATATACCAGGTC	609	413	pastEnd			165				413
GGTAATGTTGCGTTCTCCAG	CTGGAGAACGCAACATTACC	13	12	pastEnd			1				12
ACTGTTTTCTTGTGTTAGGA	TCCTAACACAAGAAAACAGT	24	22	pastEnd			1				22
GGCGGGGGTGGGGGAGGGCG	CGCCCTCCCCCACCCCCGCC	248	229	pastEnd			2				229
AGACACGCCTTAAGTGGCCA	TGGCCACTTAAGGCGTGTCT	213	205	pastEnd			2				205
AGTGGGTCGATCGGGCAACC	GGTTGCCCGATCGACCCACT	150	146	pastEnd			1				146
TTTATCCACTGGGCTTGCCA	TGGCAAGCCCAGTGGATAAA	165	159	pastEnd			2				159
GGTATATTTGTGTGTTGCTC	GAGCAACACACAAATATACC	10	8	pastEnd			2				8
TCATGCGGTAGGGGCGGCGT	ACGCCGCCCCTACCGCATGA	125	95	pastEnd			26				95
CGGTTTATAGCGTCTGTGTT	AACACAGACGCTATAAACCG	253	119	pastEnd			119				119
AGGGACCACTAGTGGTTGGC	GCCAACCACTAGTGGTCCCT	85	83	pastEnd			2				83
CAAAGGTGGCCGAAACCGAG	CTCGGTTTCGGCCACCTTTG	10	8	pastEnd			2				8
AAATAGAGGGGGCTAGTGAG	CTCACTAGCCCCCTCTATTT	549	386	pastEnd			79				386
ACGACACGCGTAGTGGGGGG	CCCCCCACTACGCGTGTCGT	910	754	pastEnd			133				754
GTTGGGGTAAGGGATAGGCG	CGCCTATCCCTTACCCCAAC	17	10	pastEnd			7				10
GCACCTAGCGTCCTCGATGC	GCATCGAGGACGCTAGGTGC	14	12	pastEnd			2				12
TGGAAGGATGGGAGTAGGCG	CGCCTACTCCCATCCTTCCA	60	50	pastEnd			5				50
TGGGAGGGGGCTGGTAGGAG	CTCCTACCAGCCCCCTCCCA	16	14	pastEnd			2				14
GACGGGGAAAACGGCGACCG	CGGTCGCCGTTTTCCCCGTC	22	21	pastEnd			1				21
CATGGGGCGTGGTGGGCATG	CATGCCCACCACGCCCCATG	49	46	pastEnd			2				46
CGGTGATCGCGTTGGAGGAG	CTCCTCCAACGCGATCACCG	113	108	pastEnd			1				108
TGGGGACGTTGCAACCGGGG	CCCCGGTTGCAACGTCCCCA	70	68	pastEnd			1				68
AGTTTGCATGGGGTGGAATG	CATTCCACCCCATGCAAACT	185	97	pastEnd			74				97
ATTGTTTTAGCGTATGGCCC	GGGCCATACGCTAAAACAAT	37	25	pastEnd			6				25
GCAAGGGTGGGAGTTGCGGG	CCCGCAACTCCCACCCTTGC	11	9	pastEnd			2				9
GAACGGAGCGGGGGGCGTGT	ACACGCCCCCCGCTCCGTTC	20	18	pastEnd			2				18
TCACCTCCTCTGGTCGACAG	CTGTCGACCAGAGGAGGTGA	173	94	pastEnd			68				94
GGGGAGGTCAGAGGGGGTTC	GAACCCCCTCTGACCTCCCC	47	28	pastEnd			17				28
GGATTTGCTGTTTGACAGGT	ACCTGTCAAACAGCAAATCC	394	328	pastEnd			55				328
GTTTATTTTCAGTGACATTT	AAATGTCACTGAAAATAAAC	177	142	pastEnd			30				142
GGTAATTGCTCAGAAATTAT	ATAATTTCTGAGCAATTACC	281	159	pastEnd			113				159
GCATGGGATCTAGGGGGCCC	GGGCCCCCTAGATCCCATGC	14	13	pastEnd			1				13
CGGCGGGGAGCATTCCCGCT	AGCGGGAATGCTCCCCGCCG	12	10	pastEnd			2				10
CGAATGCGACATCGAGAGGC	GCCTCTCGATGTCGCATTCG	16	14	pastEnd			2				14
GCAATCTCCCGGGCAGTTTC	GAAACTGCCCGGGAGATTGC	14	12	pastEnd			2				12
AGGGTAGGGTGTGGTGGGGA	TCCCCACCACACCCTACCCT	16	14	pastEnd			2				14
TTTTGCAGTCTGTAAAAGCC	GGCTTTTACAGACTGCAAAA	117	111	pastEnd			2				111
GATACTCATTAGACCTAGTT	AACTAGGTCTAATGAGTATC	80	59	pastEnd			17				59
TCGCGGGAGTCAAACTGGTG	CACCAGTTTGACTCCCGCGA	12	10	pastEnd			2				10
GGGCGAGAGGGTTGGGGGAT	ATCCCCCAACCCTCTCGCCC	438	422	pastEnd			3				422
GTTAGTTCCGTGGAGTTTAG	CTAAACTCCACGGAACTAAC	57	53	pastEnd			3				53
TTCACGGTAGGTGGGCATGG	CCATGCCCACCTACCGTGAA	10	8	pastEnd			2				8
CGGCTTAGGAGAGATGGGGC	GCCCCATCTCTCCTAAGCCG	398	388	pastEnd			2				388
CGACAGTCCACCCATTCCGC	GCGGAATGGGTGGACTGTCG	18	14	pastEnd			4				14
TCTTGTTGTCGGTTCGCTTC	GAAGCGAACCGACAACAAGA	10	6	pastEnd			4				6
GGCTAGTGTCTCTTAGGCTT	AAGCCTAAGAGACACTAGCC	19	16	pastEnd			2				16
CGACACAAAGGCGACCAGGC	GCCTGGTCGCCTTTGTGTCG	14	10	pastEnd			4				10
ATCGATTGGTTTCAGGAACA	TGTTCCTGAAACCAATCGAT	431	282	pastEnd			127				282
TATACTTTTTTCATACGAGT	ACTCGTATGAAAAAAGTATA	199	126	pastEnd			58				126
GTATGAGGTGCCGGTGGAGC	GCTCCACCGGCACCTCATAC	46	41	pastEnd			5				41
CAAGCACTTTTCGGTATGTT	AACATACCGAAAAGTGCTTG	12	10	pastEnd			2				10
GAAACTGTAAATCGTACGCG	CGCGTACGATTTACAGTTTC	33	31	pastEnd			2				31
ACAGGGACGAATGGTTTTAG	CTAAAACCATTCGTCCCTGT	200	96	pastEnd			91				96
TTTTTGTCGTCAGCATACCA	TGGTATGCTGACGACAAAAA	17	13	pastEnd			4				13
AATTTGTAATAGGCAGCAAA	TTTGCTGCCTATTACAAATT	14	10	pastEnd			4				10
CGAGGGCGGCGTCGATGGGG	CCCCATCGACGCCGCCCTCG	127	70	pastEnd			46				70
GACGGGATCGAACTTCATAG	CTATGAAGTTCGATCCCGTC	132	73	pastEnd			59				73
GAACGGGGGCTCTGCATGTT	AACATGCAGAGCCCCCGTTC	273	184	pastEnd			84				184
CGACGTACTGCCCCCTGAGC	GCTCAGGGGGCAGTACGTCG	102	101	pastEnd			1				101
TGGGTAGACGGGGTTGCCAC	GTGGCAACCCCGTCTACCCA	303	227	pastEnd			63				227
TGGGTGCAGCGGCGGGTGTC	GACACCCGCCGCTGCACCCA	16	14	pastEnd			2				14
CAGAGACTCGTTGGCGTGGG	CCCACGCCAACGAGTCTCTG	91	81	pastEnd			2				81
TGGGTTGCGTACCGGCATCG	CGATGCCGGTACGCAACCCA	45	43	pastEnd			1				43
CCGAGAGCGGTGAATATATC	GATATATTCACCGCTCTCGG	14	12	pastEnd			2				12
AATGCAGTGAGATGGGTTAG	CTAACCCATCTCACTGCATT	41	39	pastEnd			2				39
AACTTGCCGTGATAGCGGGG	CCCCGCTATCACGGCAAGTT	11	10	pastEnd			1				10
GCGGGGGGGTGGGGAGGGCG	CGCCCTCCCCACCCCCCCGC	567	333	pastEnd			199				333
ATTCAGCTTGTGAAGAAGAT	ATCTTCTTCACAAGCTGAAT	101	92	pastEnd			2				92
TCGAATCGAGTACGAGGGGA	TCCCCTCGTACTCGATTCGA	137	129	NC_012660	-	1850755	2	NC_012660	-	4261473	0
CCGAATTAATCACTTTAACT	AGTTAAAGTGATTAATTCGG	68	64	NC_012660	-	460084	2	NC_012660	+	5953095	0
TCGTAAAGTTGAAAGTCCAG	CTGGACTTTCAACTTTACGA	76	75	NC_012660	+	4732519	1	NC_012660	-	323692	0
CGAATTTGTATTCTTGTCTA	TAGACAAGAATACAAATTCG	144	138	NC_012660	+	2509279	2	NC_012660	-	2364874	0
ATGACCATTTCGGTGGGTCA	TGACCCACCGAAATGGTCAT	167	160	NC_012660	-	6634278	2	NC_012660	+	5744496	0
GCGCATCGAACTAGGCATCG	CGATGCCTAGTTCGATGCGC	173	168	NC_012660	-	309374	2	NC_012660	-	5775972	0
TGGTCGGCCTTAAGGGGCGC	GCGCCCCTTAAGGCCGACCA	25	25	NC_012660	+	3159912	0				0
ATAGGTATCGAGTTACAAAG	CTTTGTAACTCGATACCTAT	154	145	NC_012660	+	6321299	2	NC_012660	+	4636997	0
TACCCGTTTGAGGGGTATAG	CTATACCCCTCAAACGGGTA	128	123	NC_012660	-	5225135	2	NC_012660	-	4265058	0
GTATACGGACTTTGATGGCT	AGCCATCAAAGTCCGTATAC	73	72	NC_012660	+	1685718	1	NC_012660	+	5212416	0
GTGTAGTGCGATAGGAGGGG	CCCCTCCTATCGCACTACAC	40	37	NC_012660	+	726171	2	NC_012660	+	2685164	0
TCTATTGTGAGAGTTGCAAG	CTTGCAACTCTCACAATAGA	140	139	NC_012660	-	1011696	1	NC_012660	-	5155691	0
GTCGTGAATCGGGCATTGGG	CCCAATGCCCGATTCACGAC	33	32	NC_012660	+	4439002	1	NC_012660	-	322423	0
TACTCGCTTGCATTTTCAGA	TCTGAAAATGCAAGCGAGTA	25	25	NC_012660	-	5973920	0				0
GCCTGGATGGCTCGGTGTGG	CCACACCGAGCCATCCAGGC	105	100	NC_012660	-	882185	2	NC_012660	+	6606472	0
ACAACACTGCGGCATCAATC	GATTGATGCCGCAGTGTTGT	15	15	NC_012660	-	1992358	0				0
GTCGTGTTCGGCGGGAGGAC	GTCCTCCCGCCGAACACGAC	28	24	NC_012660	-	2229606	2	NC_012660	-	4008688	0
AGGACAGGGCCGGAGGGGTG	CACCCCTCCGGCCCTGTCCT	119	117	NC_012660	-	5858679	1	NC_012660	-	154468	0
GAATGGTTGCGGGATGGGGT	ACCCCATCCCGCAACCATTC	142	136	NC_012660	-	2730288	2	NC_012660	+	789897	0
TTAGGCGTGGAGCGATTGAC	GTCAATCGCTCCACGCCTAA	31	31	NC_012660	+	837567	0				0
TTCTACGGCCTCAACCCAGC	GCTGGGTTGAGGCCGTAGAA	56	53	NC_012660	-	916310	1	NC_012660	-	484457	0
ATTTCCACTTATTGTGCAGT	ACTGCACAATAAGTGGAAAT	229	221	NC_012660	+	1299020	2	NC_012660	-	5954275	0
AATTAGATCGGGACAGAGAT	ATCTCTGTCCCGATCTAATT	83	74	NC_012660	-	3160215	2	NC_012660	+	6104575	0
GTCGGAGGTGGTCCCTTTGA	TCAAAGGGACCACCTCCGAC	64	61	NC_012660	-	1527977	1	NC_012660	+	6096942	0
GACACTGCCGTAGGGGGAGA	TCTCCCCCTACGGCAGTGTC	117	103	NC_012660	+	6149239	2	NC_012660	-	5899164	0
AAGTGGCAGAGTGCTGCAAA	TTTGCAGCACTCTGCCACTT	110	102	NC_012660	+	6406479	4	NC_012660	+	5127308	0
TTAATCGCTTTCTTAGCGGA	TCCGCTAAGAAAGCGATTAA	81	76	NC_012660	+	479474	2	NC_012660	-	6225159	0
GCGTACGGGCAGGATGATTT	AAATCATCCTGCCCGTACGC	58	56	NC_012660	+	1484569	1	NC_012660	-	2221481	0
GATACCTGAGAAGACCCTGG	CCAGGGTCTTCTCAGGTATC	71	71	NC_012660	-	5405870	0				0
AGGGGCGTGTGCGTAGAATG	CATTCTACGCACACGCCCCT	233	228	NC_012660	-	2572678	1	NC_012660	+	1357229	0
TAGCTGTCGCTCGGTCGGGG	CCCCGACCGAGCGACAGCTA	112	107	NC_012660	-	3208352	2	NC_012660	-	5693825	0
TATGGGGGTAGAGGGAGGAA	TTCCTCCCTCTACCCCCATA	49	46	NC_012660	-	5426856	2	NC_012660	+	4855253	0
AGGTCGTGGAGGAGGGGGGG	CCCCCCCTCCTCCACGACCT	65	63	NC_012660	+	5301068	1	NC_012660	+	5616966	0
ACGGTGTAGGCAGAAGGATA	TATCCTTCTGCCTACACCGT	56	54	NC_012660	+	2282993	1	NC_012660	+	1598781	0
AGGGATGAGTTCCGGGGTCT	AGACCCCGGAACTCATCCCT	120	112	NC_012660	+	2085319	2	NC_012660	+	5645708	0
ATCATAACCATTATTAAACA	TGTTTAATAATGGTTATGAT	311	302	NC_012660	-	1800905	4	NC_012660	-	1734146	0
AAAGTGGGGGGGGCTGAGTT	AACTCAGCCCCCCCCACTTT	62	58	NC_012660	-	1030214	2	NC_012660	-	403765	0
CCGGGTAATGAGAGGCACTC	GAGTGCCTCTCATTACCCGG	76	74	NC_012660	-	6089801	1	NC_012660	-	4202060	0
GTTATTCAGTTCCCTTCATT	AATGAAGGGAACTGAATAAC	45	44	NC_012660	-	1606422	1	NC_012660	-	1353176	0
TTTGGTATTAGGGGCTTCTT	AAGAAGCCCCTAATACCAAA	45	45	NC_012660	-	3791578	0				0
ATAATACTCCTGGTCTGTTG	CAACAGACCAGGAGTATTAT	687	676	NC_012660	+	5208014	2	NC_012660	-	5659228	0
TAGTTAGGAGGGAGCTGTGA	TCACAGCTCCCTCCTAACTA	52	52	NC_012660	-	1238013	0				0
AGGCGCCCGACAGAGAGGAT	ATCCTCTCTGTCGGGCGCCT	203	188	NC_012660	+	6388468	4	NC_012660	-	6161812	0
TAACCTCGCATCCCGTATAC	GTATACGGGATGCGAGGTTA	189	188	NC_012660	+	2284467	1	NC_012660	+	181010	0
TTTGGGGGGGGAACGGGGGT	ACCCCCGTTCCCCCCCCAAA	192	187	NC_012660	-	4882132	2	NC_012660	-	3933491	0
CTTAGTATTCCCTTGTGGGG	CCCCACAAGGGAATACTAAG	20	20	NC_012660	-	5430397	0				0
GAGTTATCTTATCGATTGCG	CGCAATCGATAAGATAACTC	175	165	NC_012660	+	2146041	3	NC_012660	-	334736	0
CAACTAGTACTTCTAGGAGG	CCTCCTAGAAGTACTAGTTG	30	27	NC_012660	+	3470623	2	NC_012660	+	4341793	0
GTGTGTAGGCGGGGTCAGAC	GTCTGACCCCGCCTACACAC	115	112	NC_012660	+	4372766	2	NC_012660	+	5861339	0
CGCCGTAACTTCATCAGTAT	ATACTGATGAAGTTACGGCG	43	39	NC_012660	+	4922575	2	NC_012660	-	300687	0
CTAGTGACGTGTGATTGATT	AATCAATCACACGTCACTAG	101	96	NC_012660	-	1466632	2	NC_012660	-	2035906	0
TCACACCTTTCTATTTCGCT	AGCGAAATAGAAAGGTGTGA	158	152	NC_012660	-	5016946	2	NC_012660	-	5686750	0
GGGGAAGGCGGGCATGGGGC	GCCCCATGCCCGCCTTCCCC	208	204	NC_012660	+	5280059	2	NC_012660	-	5295853	0
TGGTCTACAAGAGGGCGGCG	CGCCGCCCTCTTGTAGACCA	116	115	NC_012660	-	299377	1	NC_012660	+	6403152	0
ATCGCGGTTGGGGTACGATC	GATCGTACCCCAACCGCGAT	197	189	NC_012660	+	6598636	2	NC_012660	-	6083284	0
TCAACATGGAACCGAGGATT	AATCCTCGGTTCCATGTTGA	10	10	NC_012660	-	5212178	0				0
CTCATCAGAGCTAAGATTCG	CGAATCTTAGCTCTGATGAG	129	126	NC_012660	-	5453114	1	NC_012660	+	4968048	0
TAGTCTATGGATTGTTCTGG	CCAGAACAATCCATAGACTA	35	33	NC_012660	-	4946735	2	NC_012660	-	1252597	0
GTCTCCCCGTTCTTTGCGAG	CTCGCAAAGAACGGGGAGAC	102	101	NC_012660	+	497761	1	NC_012660	-	5582022	0
ACACAGTGTATTGTTTCTTA	TAAGAAACAATACACTGTGT	226	221	NC_012660	+	2582014	2	NC_012660	+	1796415	0
GTGGCTGGTGTTGCGTTACT	AGTAACGCAACACCAGCCAC	187	183	NC_012660	-	5969063	1	NC_012660	-	6149240	0
ATCAGTACGACATAGGCATG	CATGCCTATGTCGTACTGAT	117	109	NC_012660	-	922967	2	NC_012660	-	1202601	0
GGAGTGGGCGGGGCGGTGGT	ACCACCGCCCCGCCCACTCC	33	28	NC_012660	-	5049037	3	NC_012660	+	344551	0
GTTCCGGGTGGCTGTTGGCC	GGCCAACAGCCACCCGGAAC	132	129	NC_012660	+	3196331	2	NC_012660	+	6675481	0
GGTGTGTTCGGCAGGAGGTC	GACCTCCTGCCGAACACACC	151	143	NC_012660	-	5621895	2	NC_012660	-	5177559	0
GCCGACCGGGGGCGATGACT	AGTCATCGCCCCCGGTCGGC	141	135	NC_012660	+	4927522	3	NC_012660	-	219102	0
GGGGGGTGGTGGAGTGGTGG	CCACCACTCCACCACCCCCC	52	52	NC_012660	-	4321646	0				0
GTACAGTGTGTCGGGTAAAC	GTTTACCCGACACACTGTAC	93	89	NC_012660	+	1321770	2	NC_012660	+	6464465	0
GGATGCCTGGTAGAATATGC	GCATATTCTACCAGGCATCC	25	24	NC_012660	-	5481815	1	NC_012660	-	5810743	0
TTTGAAGATGGTATGGTAGA	TCTACCATACCATCTTCAAA	52	52	NC_012660	-	3126863	0				0
GGAACTGGTGGGCTGGAACG	CGTTCCAGCCCACCAGTTCC	117	109	NC_012660	+	5020952	2	NC_012660	-	5006114	0
ACGGACATTGGGGGGGGGGG	CCCCCCCCCCCAATGTCCGT	74	71	NC_012660	-	1695829	2	NC_012660	-	5681850	0
TAAACTTCCCGGTTCGCATG	CATGCGAACCGGGAAGTTTA	146	142	NC_012660	-	6526337	2	NC_012660	+	1107812	0
AAACCTTCCGCAAGGGGGAG	CTCCCCCTTGCGGAAGGTTT	266	264	NC_012660	+	2555738	1	NC_012660	+	1343650	0
ATGCGTGAGAGAAGATGGCA	TGCCATCTTCTCTCACGCAT	97	92	NC_012660	+	6460585	3	NC_012660	+	1898449	0
GACGAACTCTCTTGCGCCAT	ATGGCGCAAGAGAGTTCGTC	38	38	NC_012660	+	883617	0				0
GCGGGTCAAGAGGGCTCCTC	GAGGAGCCCTCTTGACCCGC	244	231	NC_012660	-	95211	4	NC_012660	+	4402084	0
TGGTCGATTATTTGTCGGCC	GGCCGACAAATAATCGACCA	256	249	NC_012660	-	1026213	4	NC_012660	+	2373600	0
GATTAGGCTAGTATGACGCA	TGCGTCATACTAGCCTAATC	312	298	NC_012660	+	5452396	2	NC_012660	+	6392573	0
GCAACGTGCCTAACGTGAGG	CCTCACGTTAGGCACGTTGC	23	22	NC_012660	+	4914296	1	NC_012660	-	4676957	0
CGCCGGACGGTGTATCTGGG	CCCAGATACACCGTCCGGCG	159	155	NC_012660	+	6326579	2	NC_012660	+	6326580	0
TATTAACGGGAGACTCACGC	GCGTGAGTCTCCCGTTAATA	269	258	NC_012660	+	1152106	2	NC_012660	+	2237612	0
CCTTACCGCATTATGATGTG	CACATCATAATGCGGTAAGG	100	98	NC_012660	-	5706967	2	NC_012660	-	4678347	0
GGATAGGCTAGAAGGAAGTG	CACTTCCTTCTAGCCTATCC	186	186	NC_012660	+	1883875	0				0
AGGGGACGCTGGTAGGGGCG	CGCCCCTACCAGCGTCCCCT	114	108	NC_012660	-	6402241	2	NC_012660	-	2476604	0
GAGTGGGGGGCGTGGGTGGA	TCCACCCACGCCCCCCACTC	20	17	NC_012660	-	961492	2	NC_012660	-	6378963	0
ATGCAATAGGGAGCAGTGCG	CGCACTGCTCCCTATTGCAT	43	41	NC_012660	+	3271085	2	NC_012660	-	2895545	0
AATTGAGAGACGCTTGGAGA	TCTCCAAGCGTCTCTCAATT	151	146	NC_012660	-	3036250	2	NC_012660	+	478203	0
GGGAGGGGTGGGGGGGTGGG	CCCACCCCCCCACCCCTCCC	34	34	NC_012660	-	114016	0				0
ATGGACGTGCGGGCATGTGC	GCACATGCCCGCACGTCCAT	40	39	NC_012660	+	3223201	1	NC_012660	+	3206054	0
AGATGTAGGTGAGGCGTGGC	GCCACGCCTCACCTACATCT	47	47	NC_012660	-	5401686	0				0
GCGACTAGGTCATGAGTGTT	AACACTCATGACCTAGTCGC	134	130	NC_012660	-	3039059	1	NC_012660	-	5303793	0
CCTGCTGAGTCCGCCCCAGC	GCTGGGGCGGACTCAGCAGG	22	22	NC_012660	+	4913573	0				0
AGTGATTGCGGGCGGTGGGA	TCCCACCGCCCGCAATCACT	12	12	NC_012660	-	6664456	0				0
GTCTGACGGTTAGGTATATT	AATATACCTAACCGTCAGAC	179	175	NC_012660	+	6592415	1	NC_012660	+	5997066	0
TTATAAAGATATGGTCGTTG	CAACGACCATATCTTTATAA	69	63	NC_012660	-	433144	4	NC_012660	+	4907644	0
GCGGTTAGGAAGACCTACGG	CCGTAGGTCTTCCTAACCGC	90	87	NC_012660	+	3244468	2	NC_012660	+	1736981	0
GTTGGGTGTGGTCAAGGGAC	GTCCCTTGACCACACCCAAC	78	77	NC_012660	-	5392627	1	NC_012660	+	112899	0
AGAAAACATTGTGTGATCGG	CCGATCACACAATGTTTTCT	119	117	NC_012660	+	1028619	1	NC_012660	+	280561	0
CCCCGATTCAGTCATGTCAG	CTGACATGACTGAATCGGGG	161	154	NC_012660	+	2896575	2	NC_012660	-	1321895	0
GCGAGGCAGAAGGTGGCGGA	TCCGCCACCTTCTGCCTCGC	142	138	NC_012660	+	141494	2	NC_012660	+	2980582	0
TATCGGTAGGCACATGTATC	GATACATGTGCCTACCGATA	68	68	NC_012660	-	6552437	0				0
GGAGGGTGCGTGGGGGGATG	CATCCCCCCACGCACCCTCC	29	26	NC_012660	-	855672	2	NC_012660	-	4303341	0
CGTTGTTGTCGGCTGCGCGG	CCGCGCAGCCGACAACAACG	19	18	NC_012660	-	4042984	1	NC_012660	-	5792376	0
CATTTGAATATGAGATATTC	GAATATCTCATATTCAAATG	142	142	NC_012660	-	5911612	0				0
TGACGTTCGGTAATTGATCC	GGATCAATTACCGAACGTCA	38	38	NC_012660	-	3423582	0				0
CGATCAGAGGGTCGGGGTGC	GCACCCCGACCCTCTGATCG	115	112	NC_012660	-	4603685	2	NC_012660	-	1026213	0
TTACTGCTAACGTACTGTTA	TAACAGTACGTTAGCAGTAA	149	144	NC_012660	-	468977	2	NC_012660	-	2674931	0
GTTGGATTTGGTGAATCTGT	ACAGATTCACCAAATCCAAC	50	48	NC_012660	-	5207727	1	NC_012660	+	5583176	0
TAATGGTGTGGCGGGGCGCC	GGCGCCCCGCCACACCATTA	248	244	NC_012660	-	736819	2	NC_012660	+	2769452	0
GGGAAGGGGGGGGGGTGGAT	ATCCACCCCCCCCCCTTCCC	18	17	NC_012660	+	3935830	1	NC_012660	-	689147	0
CGTTATTTGCATACGGGATG	CATCCCGTATGCAAATAACG	134	129	NC_012660	+	118061	2	NC_012660	-	989286	0
ACCGCTGGGACCTGGAAATA	TATTTCCAGGTCCCAGCGGT	66	66	NC_012660	-	1873042	0				0
AACGTATCAGTTCTTTTGCT	AGCAAAAGAACTGATACGTT	295	282	NC_012660	-	5525571	2	NC_012660	+	43180	0
CGGGTGCACTTTAGGTGGGG	CCCCACCTAAAGTGCACCCG	67	63	NC_012660	+	4946497	2	NC_012660	-	5723814	0
GGTAGAGGGGAGGCATGCAC	GTGCATGCCTCCCCTCTACC	61	59	NC_012660	-	6320198	2	NC_012660	-	6164192	0
GTAGGGGGGGGAAGGGCGGG	CCCGCCCTTCCCCCCCCTAC	259	249	NC_012660	+	6110961	3	NC_012660	+	2006705	0
ACCACCGTACGTGGGGGACA	TGTCCCCCACGTACGGTGGT	88	83	NC_012660	-	6342289	2	NC_012660	+	6136757	0
TCCTTTACTATTAGATGGAC	GTCCATCTAATAGTAAAGGA	105	100	NC_012660	+	4391899	2	NC_012660	-	3665025	0
GGCCCCCCCAGGGGGTCAGA	TCTGACCCCCTGGGGGGGCC	169	165	NC_012660	-	3482224	1	NC_012660	-	706202	0
ATTGGGTACAATGGTTTTAT	ATAAAACCATTGTACCCAAT	263	256	NC_012660	+	6092221	2	NC_012660	+	1736565	0
ATTTAGTGAGGGGTTGCTGG	CCAGCAACCCCTCACTAAAT	105	104	NC_012660	-	2268390	1	NC_012660	-	2673835	0
ACGGCGAACTTCTTGAGGGG	CCCCTCAAGAAGTTCGCCGT	142	135	NC_012660	+	1825426	2	NC_012660	-	323531	0
ACTTTATAAGCACTTGTCTA	TAGACAAGTGCTTATAAAGT	56	50	NC_012660	-	1473655	4	NC_012660	+	1107812	0
GTCGGCACAGCGTTCTTGTG	CACAAGAACGCTGTGCCGAC	92	87	NC_012660	-	835845	2	NC_012660	+	6127447	0
TGCTGGTTGCGCGTGAACGG	CCGTTCACGCGCAACCAGCA	177	168	NC_012660	+	4079424	2	NC_012660	-	712144	0
TGTCCGCGGAGGGATTGTCT	AGACAATCCCTCCGCGGACA	42	42	NC_012660	-	4795876	0				0
TGAGCGTATACGGTTGTCAC	GTGACAACCGTATACGCTCA	55	55	NC_012660	+	4579478	0				0
TCTATAACTTATTGTTATGT	ACATAACAATAAGTTATAGA	57	56	NC_012660	+	5331925	1	NC_012660	-	5753799	0
GGTTATGATTGGGTTCCTGA	TCAGGAACCCAATCATAACC	148	145	NC_012660	-	4398830	1	NC_012660	+	2572465	0
GAGTACCAACTAGCCGTTTG	CAAACGGCTAGTTGGTACTC	314	303	NC_012660	-	242501	2	NC_012660	-	5864107	0
TACAGCCCGGTAAGCACCAG	CTGGTGCTTACCGGGCTGTA	295	289	NC_012660	-	3185997	2	NC_012660	-	3840552	0
TTCGGCGCTGTAACTATAAA	TTTATAGTTACAGCGCCGAA	115	113	NC_012660	-	5693825	2	NC_012660	+	3245496	0
TCGATTGAGATAACTCTGAT	ATCAGAGTTATCTCAATCGA	100	100	NC_012660	+	5280057	0				0
GCTCTGGTGCTAGTACCATC	GATGGTACTAGCACCAGAGC	170	170	NC_012660	+	3002427	0				0
CAGGGCGACTTGTAGTAGGC	GCCTACTACAAGTCGCCCTG	62	60	NC_012660	-	4831643	1	NC_012660	-	5523793	0
GTGGGTATGATAGAAGCATA	TATGCTTCTATCATACCCAC	99	97	NC_012660	-	2953281	1	NC_012660	-	6350091	0
GGCGGTGGCAGGCTCTGGGG	CCCCAGAGCCTGCCACCGCC	214	198	NC_012660	+	758213	2	NC_012660	+	3697367	0
TTTCAAACAACTCGAGGGTA	TACCCTCGAGTTGTTTGAAA	140	134	NC_012660	-	2726887	2	NC_012660	-	331293	0
GCATGCGGTGGGCTCAATCC	GGATTGAGCCCACCGCATGC	26	24	NC_012660	+	5131630	2	NC_012660	+	52040	0
AAGATCGTCGCAATGGTGAG	CTCACCATTGCGACGATCTT	20	20	NC_012660	-	996466	0				0
GGGTAGGTCGACTTTGGTTT	AAACCAAAGTCGACCTACCC	231	228	NC_012660	+	2977304	2	NC_012660	-	6518244	0
TTTTCTCCGTGTATAATCGT	ACGATTATACACGGAGAAAA	169	166	NC_012660	-	5064832	1	NC_012660	+	6430138	0
TGGCAGGGGGCGGGGGGGGG	CCCCCCCCCGCCCCCTGCCA	75	71	NC_012660	-	6567878	4	NC_012660	-	4897125	0
TCTAGTACTAGCCGGGGTAT	ATACCCCGGCTAGTACTAGA	98	96	NC_012660	-	5969174	2	NC_012660	-	2982744	0
TATCCCAAGTAGAGCACCTC	GAGGTGCTCTACTTGGGATA	73	73	NC_012660	+	2068034	0				0
TCTGTAGTTTTAGGAACCGA	TCGGTTCCTAAAACTACAGA	48	48	NC_012660	-	1441078	0				0
GAATTAGCAGGTATTGTATC	GATACAATACCTGCTAATTC	93	93	NC_012660	+	226066	0				0
TAGCAAACAGATCAGGAGAA	TTCTCCTGATCTGTTTGCTA	66	62	NC_012660	+	4933272	2	NC_012660	-	6111267	0
GGATGGGGGGAGGCGTGTGA	TCACACGCCTCCCCCCATCC	108	103	NC_012660	-	2449687	2	NC_012660	-	1960195	0
CCGATGTTACGGATCTACAA	TTGTAGATCCGTAACATCGG	129	126	NC_012660	+	6606225	2	NC_012660	+	1281453	0
TTTATGTTCAGGGGGCGCAT	ATGCGCCCCCTGAACATAAA	115	114	NC_012660	-	4342349	1	NC_012660	-	414879	0
CTGTCTCATTAGGTACGGGT	ACCCGTACCTAATGAGACAG	23	23	NC_012660	-	1350255	0				0
AGGGTTCGTTAACGAAGAGT	ACTCTTCGTTAACGAACCCT	58	52	NC_012660	-	629050	2	NC_012660	+	1180858	0
GTCATACGGGTTGCTCGTTG	CAACGAGCAACCCGTATGAC	131	126	NC_012660	-	4798321	1	NC_012660	+	5394235	0
ATATATTGGGGTAGCAAGTG	CACTTGCTACCCCAATATAT	103	101	NC_012660	-	3107637	1	NC_012660	+	5912505	0
ACAAACCGAGGCCATTATGA	TCATAATGGCCTCGGTTTGT	204	198	NC_012660	+	5830266	2	NC_012660	-	4577945	0
AAAGCGCTTTAGGCTGGAGC	GCTCCAGCCTAAAGCGCTTT	207	204	NC_012660	+	4611085	1	NC_012660	+	1584958	0
CGGAGTGGTGTTCGGTGCGG	CCGCACCGAACACCACTCCG	122	115	NC_012660	-	4284052	2	NC_012660	-	104746	0
ATATGGTAACTCCATTCAAT	ATTGAATGGAGTTACCATAT	28	28	NC_012660	+	6191304	0				0
GTCTGAGAGGAGTGAGGGGA	TCCCCTCACTCCTCTCAGAC	40	40	NC_012660	-	1774245	0				0
AGTGGAAGTGGGCGCGGGGT	ACCCCGCGCCCACTTCCACT	300	295	NC_012660	-	6616375	2	NC_012660	-	1631766	0
GTGGGGGGAGGGTCGGGAGA	TCTCCCGACCCTCCCCCCAC	10	10	NC_012660	-	577756	0				0
CCGTCGATGTTGGGTGATGG	CCATCACCCAACATCGACGG	204	198	NC_012660	+	6575758	4	NC_012660	-	5908260	0
TCTACTGAAATCAGCCGGTA	TACCGGCTGATTTCAGTAGA	19	19	NC_012660	-	998720	0				0
CCTTACACGTCAAGGCCGAC	GTCGGCCTTGACGTGTAAGG	170	167	NC_012660	+	4743441	2	NC_012660	-	1606210	0
TTACGGGTAGACACCCTACG	CGTAGGGTGTCTACCCGTAA	38	37	NC_012660	+	2208911	1	NC_012660	+	6480849	0
TGGCGGCCAAGCATTAATGT	ACATTAATGCTTGGCCGCCA	140	137	NC_012660	-	6265350	1	NC_012660	-	6230501	0
GGTGACTGAGCCGGTCGCGG	CCGCGACCGGCTCAGTCACC	217	210	NC_012660	+	5300284	4	NC_012660	+	1936124	0
TCCCGCCCAAGGTATTGAAT	ATTCAATACCTTGGGCGGGA	57	55	NC_012660	-	233275	1	NC_012660	+	4378523	0
CGTTGTTGGTCCTGAGCTAG	CTAGCTCAGGACCAACAACG	116	115	NC_012660	-	6065504	1	NC_012660	-	2467361	0
CTTCACGCGGGCTTTTTGTA	TACAAAAAGCCCGCGTGAAG	40	34	NC_012660	-	4528915	2	NC_012660	-	436316	0
GGGGATTTGTGTACGGACAC	GTGTCCGTACACAAATCCCC	51	49	NC_012660	+	4365237	1	NC_012660	-	5928040	0
GGAGGTGTGGCTTGGGAGTT	AACTCCCAAGCCACACCTCC	60	58	NC_012660	-	1343805	1	NC_012660	+	6005968	0
GTAAGAGCACCAAAGGGACT	AGTCCCTTTGGTGCTCTTAC	251	239	NC_012660	+	5119494	6	NC_012660	-	3436738	0
TATTCTGACAAGGGTTCATC	GATGAACCCTTGTCAGAATA	89	83	NC_012660	+	1850096	2	NC_012660	+	1850097	0
TTCTGACATTAAAGCTACCT	AGGTAGCTTTAATGTCAGAA	98	98	NC_012660	-	4822984	0				0
AGGGATGGGGTGATTGGGGA	TCCCCAATCACCCCATCCCT	165	157	NC_012660	-	6097430	2	NC_012660	+	3999671	0
TCTGGTATACGGGGTATGGT	ACCATACCCCGTATACCAGA	109	105	NC_012660	-	4932751	2	NC_012660	+	3444778	0
GATTCATGGGTGTTCGATGA	TCATCGAACACCCATGAATC	14	12	NC_012660	+	5044678	1	NC_012660	+	1018250	0
TCACTGCCTTTATCAAAGAT	ATCTTTGATAAAGGCAGTGA	68	67	NC_012660	+	1951275	1	NC_012660	-	6615468	0
CTGATACGCGCAGTTGGCAG	CTGCCAACTGCGCGTATCAG	93	91	NC_012660	-	6515571	1	NC_012660	-	929486	0
AGCAGACGGTATGGGCTACT	AGTAGCCCATACCGTCTGCT	172	170	NC_012660	+	1347736	1	NC_012660	-	2030824	0
ATATTAGTGAGATTCGGGTA	TACCCGAATCTCACTAATAT	42	40	NC_012660	-	1623449	2	NC_012660	-	3152019	0
CGGGATGACCATGTGAGCTC	GAGCTCACATGGTCATCCCG	93	89	NC_012660	+	1432313	2	NC_012660	-	85487	0
GCAGACAGTCGTCGCGGCTG	CAGCCGCGACGACTGTCTGC	81	80	NC_012660	-	1583048	1	NC_012660	+	3074914	0
AAACGAGAGTCTGTGCGCTG	CAGCGCACAGACTCTCGTTT	99	98	NC_012660	+	5345224	1	NC_012660	+	1359658	0
CTTTTTGTGATGGGGGACTA	TAGTCCCCCATCACAAAAAG	145	143	NC_012660	+	1835716	1	NC_012660	+	6096468	0
ATCGTTACTGGCCTAGTATT	AATACTAGGCCAGTAACGAT	54	53	NC_012660	+	853313	1	NC_012660	-	3855008	0
GTAGGCCTCGTAGTGCTAAT	ATTAGCACTACGAGGCCTAC	179	178	NC_012660	-	1122795	1	NC_012660	+	376948	0
GTTCACGTGGATGGGAGGGA	TCCCTCCCATCCACGTGAAC	26	26	NC_012660	+	172558	0				0
TGTGATGTGCGAGCATGCGA	TCGCATGCTCGCACATCACA	264	252	NC_012660	-	6341500	2	NC_012660	+	2354671	0
TAAACGTGTGGCGTTCCGTC	GACGGAACGCCACACGTTTA	85	85	NC_012660	-	5288027	0				0
TGTGATCTAACCTCTAGGCT	AGCCTAGAGGTTAGATCACA	174	166	NC_012660	-	4908173	2	NC_012660	+	5800360	0
AAACCCGGCAATCGTCTTGT	ACAAGACGATTGCCGGGTTT	213	210	NC_012660	-	5025340	1	NC_012660	-	1613036	0
GTAGTTTACATTTGGTTACC	GGTAACCAAATGTAAACTAC	43	39	NC_012660	-	1106966	2	NC_012660	+	6232693	0
GAGTGAAACTAGTCGATGCA	TGCATCGACTAGTTTCACTC	178	174	NC_012660	-	1600954	1	NC_012660	+	2327867	0
GGTATTCGTGCTTTCCGGTC	GACCGGAAAGCACGAATACC	86	78	NC_012660	-	6287980	2	NC_012660	-	897547	0
GTAAAGAGAGTCTACTATTT	AAATAGTAGACTCTCTTTAC	53	52	NC_012660	-	775461	1	NC_012660	+	4856216	0
GGGGGGTTGGAGGAGTAAGG	CCTTACTCCTCCAACCCCCC	74	71	NC_012660	-	54696	2	NC_012660	+	540129	0
GGCCCGGGTACGGGGTGTAG	CTACACCCCGTACCCGGGCC	23	21	NC_012660	-	5929252	2	NC_012660	+	2699397	0
CAGTGGAGATGTGACTTAGG	CCTAAGTCACATCTCCACTG	34	34	NC_012660	+	2954994	0				0
GCGTCGTGGGGGGTGGGGTA	TACCCCACCCCCCACGACGC	137	128	NC_012660	+	3486364	4	NC_012660	-	6472775	0
GGGTACAGGGTGACTCGTGC	GCACGAGTCACCCTGTACCC	252	248	NC_012660	+	2420892	1	NC_012660	-	2030824	0
GTCTCGCCGGACGCCGTCCC	GGGACGGCGTCCGGCGAGAC	167	156	NC_012660	-	1491745	2	NC_012660	+	5209363	0
AGATTGCTTCCGGGCTCTGG	CCAGAGCCCGGAAGCAATCT	246	239	NC_012660	+	2980174	2	NC_012660	+	1147745	0
TCTGCGGCTGGCTTACTGTG	CACAGTAAGCCAGCCGCAGA	19	19	NC_012660	+	5174426	0				0
TGTATCTACTAGTGCGCTAA	TTAGCGCACTAGTAGATACA	131	129	NC_012660	+	5024615	2	NC_012660	-	5075035	0
GTGCTGTTTGGGTGGTGATC	GATCACCACCCAAACAGCAC	98	95	NC_012660	+	3761644	2	NC_012660	+	1799706	0
ACGTGTGTAAGATCACATTA	TAATGTGATCTTACACACGT	74	72	NC_012660	+	2741637	1	NC_012660	+	436846	0
GCCTTTAAATGTGGTCTGGG	CCCAGACCACATTTAAAGGC	50	49	NC_012660	-	4995216	1	NC_012660	-	5894203	0
AGCTGATTATGTTCTGCGAA	TTCGCAGAACATAATCAGCT	198	195	NC_012660	-	431003	1	NC_012660	+	6452224	0
AGGGGGCGGGGGACGAGGTG	CACCTCGTCCCCCGCCCCCT	69	68	NC_012660	-	2513527	1	NC_012660	-	248181	0
ACCGGCGTAGCGACTCGTTC	GAACGAGTCGCTACGCCGGT	165	155	NC_012660	+	1713738	1	NC_012660	-	739640	0
TGGTTTTTTTATTGGGACTG	CAGTCCCAATAAAAAAACCA	135	132	NC_012660	+	4667254	2	NC_012660	-	5827784	0
CCGGCGGCAGGCGAATGTAG	CTACATTCGCCTGCCGCCGG	151	145	NC_012660	-	2267257	2	NC_012660	+	5972126	0
GGGGTGGGAGGAGGGGTAGA	TCTACCCCTCCTCCCACCCC	124	121	NC_012660	+	1041477	2	NC_012660	-	103624	0
CCCTACGACGGGGTTAAGCG	CGCTTAACCCCGTCGTAGGG	33	32	NC_012660	-	1836602	1	NC_012660	+	5386768	0
CTGTTTCAGTTATATTCTCC	GGAGAATATAACTGAAACAG	23	23	NC_012660	-	861087	0				0
AGAAAGACCATCGCGAACGC	GCGTTCGCGATGGTCTTTCT	55	54	NC_012660	-	5984625	1	NC_012660	+	6659923	0
CGGTACATGGGTCGAGGACC	GGTCCTCGACCCATGTACCG	122	118	NC_012660	+	1774072	1	NC_012660	+	5732274	0
TGACGGACGCCCCACAAATA	TATTTGTGGGGCGTCCGTCA	70	68	NC_012660	+	4285294	2	NC_012660	+	3322682	0
AACAAAGAGATACAAGAGCT	AGCTCTTGTATCTCTTTGTT	95	95	NC_012660	+	6640305	0				0
GGTAATGCTACTGGCTGCTA	TAGCAGCCAGTAGCATTACC	242	233	NC_012660	+	2066942	2	NC_012660	-	710024	0
ACGGGGCTAATTGTCCGGTG	CACCGGACAATTAGCCCCGT	61	61	NC_012660	+	2822218	0				0
TAGCACCTTTGCACACCCGC	GCGGGTGTGCAAAGGTGCTA	104	99	NC_012660	+	1234726	2	NC_012660	-	598532	0
GGTGGGGGGGAGAATGTGGT	ACCACATTCTCCCCCCCACC	216	208	NC_012660	+	5603024	2	NC_012660	+	5979652	0
ACTGTTTGTCGTTTAATGGC	GCCATTAAACGACAAACAGT	166	158	NC_012660	-	2943348	2	NC_012660	+	4765442	0
CAGAGTGGTACGTAGGGAAA	TTTCCCTACGTACCACTCTG	185	182	NC_012660	+	2160329	2	NC_012660	-	433584	0
CTTGCACAGAAACACCTGGG	CCCAGGTGTTTCTGTGCAAG	47	45	NC_012660	+	3282491	1	NC_012660	-	4247975	0
GTGGCGAGGAGGGCGGATGG	CCATCCGCCCTCCTCGCCAC	82	79	NC_012660	-	6594908	2	NC_012660	+	530370	0
CTACCTTCCTTCTTTTAAGG	CCTTAAAAGAAGGAAGGTAG	116	113	NC_012660	+	6259074	2	NC_012660	+	6496654	0
GTATGGCACAAGGGGGAGTA	TACTCCCCCTTGTGCCATAC	185	178	NC_012660	+	6536582	2	NC_012660	-	4151085	0
TATGGTAGGGCAGCTAGTAA	TTACTAGCTGCCCTACCATA	88	88	NC_012660	+	5703477	0				0
TAAGCTGCACTTCCTTAATG	CATTAAGGAAGTGCAGCTTA	64	61	NC_012660	+	5300791	1	NC_012660	-	192002	0
GGCGTCGCGGCTGTCTGGTA	TACCAGACAGCCGCGACGCC	78	77	NC_012660	-	5555544	1	NC_012660	+	1492192	0
GACGGGGAGGGGGGTGCGTG	CACGCACCCCCCTCCCCGTC	100	93	NC_012660	-	6596233	2	NC_012660	+	3251963	0
TACTTGTTTTCGGTACAGTC	GACTGTACCGAAAACAAGTA	108	106	NC_012660	-	3835776	1	NC_012660	+	2072643	0
GGGATCAGAGCGCGTCTTTG	CAAAGACGCGCTCTGATCCC	208	207	NC_012660	-	3873007	1	NC_012660	-	671421	0
GTATTGAAGGTTATTTTATG	CATAAAATAACCTTCAATAC	263	253	NC_012660	-	946461	2	NC_012660	-	4610397	0
AACGAACGCTGATTACTAAA	TTTAGTAATCAGCGTTCGTT	399	393	NC_012660	-	5363949	2	NC_012660	-	3570826	0
GGAGTTGGAGGTGGCGGGGA	TCCCCGCCACCTCCAACTCC	128	123	NC_012660	-	1439550	2	NC_012660	+	6463677	0
GGGGGCGGTGAGGGGCGGGG	CCCCGCCCCTCACCGCCCCC	176	169	NC_012660	-	5123434	2	NC_012660	-	4561028	0
CCAGTGGATTGAGACTTTGA	TCAAAGTCTCAATCCACTGG	63	63	NC_012660	+	2996127	0				0
GTGTGGCCCTTTATGTATAG	CTATACATAAAGGGCCACAC	140	133	NC_012660	-	6658055	2	NC_012660	+	1696851	0
GCCGGTGGCCGGGGGGTATA	TATACCCCCCGGCCACCGGC	89	86	NC_012660	+	5578559	1	NC_012660	+	1628686	0
TGGAGGCTGGGAGGTAGGGC	GCCCTACCTCCCAGCCTCCA	81	76	NC_012660	+	4568010	2	NC_012660	+	3322564	0
TTATGGGCGTTAGAAACGTT	AACGTTTCTAACGCCCATAA	49	48	NC_012660	+	366163	1	NC_012660	+	4336281	0
GGGCCAGTGAAGCTGAGCGA	TCGCTCAGCTTCACTGGCCC	198	194	NC_012660	+	4956412	3	NC_012660	+	4956413	0
AGTTAAGGTTGGGCCGCTAG	CTAGCGGCCCAACCTTAACT	142	134	NC_012660	+	5167296	2	NC_012660	+	500381	1
TTTTAGGCCACGTGTAAATA	TATTTACACGTGGCCTAAAA	102	99	NC_012660	+	4432365	2	NC_012660	+	2272584	0
GGTGGGAGTGGGGGGGTCTG	CAGACCCCCCCACTCCCACC	82	81	NC_012660	+	3171385	1	NC_012660	-	295876	0
CCGGGTTGGTGGAGAGGAAG	CTTCCTCTCCACCAACCCGG	109	104	NC_012660	-	4135727	2	NC_012660	-	5437731	0
TTTCGCGCTATATCGGCCTC	GAGGCCGATATAGCGCGAAA	95	95	NC_012660	-	1668853	0				0
AGGGGATTAGCATTTTAAGA	TCTTAAAATGCTAATCCCCT	90	90	NC_012660	-	6547708	0				0
TGGGGGTTGTGCAAGGGGGA	TCCCCCTTGCACAACCCCCA	24	24	NC_012660	+	6566440	0				0
ATTAGATTGTCAGTGAGTAG	CTACTCACTGACAATCTAAT	101	100	NC_012660	+	2165403	1	NC_012660	+	159685	0
AGGTTTGGGGTAGGGGGATT	AATCCCCCTACCCCAAACCT	138	134	NC_012660	-	536977	2	NC_012660	+	1744025	0
GACATCCGGTTGGATCGGGA	TCCCGATCCAACCGGATGTC	49	49	NC_012660	-	494342	0				0
GAGTAGCTGTTGGCTGTTCA	TGAACAGCCAACAGCTACTC	83	80	NC_012660	-	5628015	2	NC_012660	+	6146233	0
CGCATAGGGGGTAACTAGAA	TTCTAGTTACCCCCTATGCG	107	102	NC_012660	-	3623531	2	NC_012660	-	912039	0
GGAGGACTCAGAGTAATTAG	CTAATTACTCTGAGTCCTCC	156	149	NC_012660	+	5211399	3	NC_012660	-	6507438	0
CTACGTTGGTACAAGTGGGA	TCCCACTTGTACCAACGTAG	53	53	NC_012660	+	3569716	0				0
GCCGCTGAGATTCGTCTTGG	CCAAGACGAATCTCAGCGGC	211	206	NC_012660	+	3299349	1	NC_012660	-	5244997	0
CATTCTTTCTCGCCTCGGCG	CGCCGAGGCGAGAAAGAATG	42	42	NC_012660	+	372721	0				0
GAAGACTGGTTCGTCTATGG	CCATAGACGAACCAGTCTTC	159	150	NC_012660	-	1721521	2	NC_012660	-	6178819	0
GTAGGGTGAGTGTTGTTGCT	AGCAACAACACTCACCCTAC	84	83	NC_012660	-	4251099	1	NC_012660	+	1798921	0
TATTGGGAGGCTTTGTAGAG	CTCTACAAAGCCTCCCAATA	58	54	NC_012660	+	6415832	2	NC_012660	+	489600	0
AGCCTAAGTGCAGAGGCATT	AATGCCTCTGCACTTAGGCT	94	91	NC_012660	-	4435265	1	NC_012660	+	5741625	0
ACGACTTCGCATCTAGGACC	GGTCCTAGATGCGAAGTCGT	72	70	NC_012660	-	1634951	1	NC_012660	-	1531821	0
GGTGTGCTCTATGGAATCGT	ACGATTCCATAGAGCACACC	17	17	NC_012660	-	6239117	0				0
AACGACTGTGCGCCGGACTT	AAGTCCGGCGCACAGTCGTT	224	215	NC_012660	-	1267272	2	NC_012660	+	5926871	0
TTTTCTTTGTGGGTTTTAGT	ACTAAAACCCACAAAGAAAA	60	56	NC_012660	+	4593252	2	NC_012660	+	3271448	0
TCCTAGGTCTCATTGGTAAG	CTTACCAATGAGACCTAGGA	75	70	NC_012660	+	2352571	2	NC_012660	-	6585360	0
GGTATGGGGGATGGAGGGGG	CCCCCTCCATCCCCCATACC	162	155	NC_012660	-	1513628	2	NC_012660	-	1651894	0
TGGAGATGCTGGAGTGGGGT	ACCCCACTCCAGCATCTCCA	76	76	NC_012660	-	793643	0				0
GGACGGCCGGGTGGGGCGCG	CGCGCCCCACCCGGCCGTCC	54	54	NC_012660	-	5771434	0				0
ATCTTGTGGTTTCTAGCAAC	GTTGCTAGAAACCACAAGAT	368	361	NC_012660	-	929486	2	NC_012660	-	366168	0
TGGTAGTTTCAGTAATTGAA	TTCAATTACTGAAACTACCA	31	30	NC_012660	-	4187585	1	NC_012660	-	822584	0
AAGCGTTTTTGCGGGTTACA	TGTAACCCGCAAAAACGCTT	144	142	NC_012660	-	2079401	1	NC_012660	-	5644966	0
TGGGGTCTGTCTACGGGACG	CGTCCCGTAGACAGACCCCA	98	98	NC_012660	-	1454809	0				0
CTGCGAGACTCGCGTGCCGC	GCGGCACGCGAGTCTCGCAG	62	60	NC_012660	+	1628055	1	NC_012660	-	2409884	0
ACACTTATCGGGGGCGGTTA	TAACCGCCCCCGATAAGTGT	44	44	NC_012660	+	4420518	0				0
GTTTTCAAACGGCCCCATTA	TAATGGGGCCGTTTGAAAAC	67	66	NC_012660	+	6634277	1	NC_012660	+	1611995	0
GAATTTTGTTCGCGAGACAA	TTGTCTCGCGAACAAAATTC	100	94	NC_012660	-	5853830	2	NC_012660	+	4062355	0
TAGTGTTAGTTCGACTTTCA	TGAAAGTCGAACTAACACTA	23	23	NC_012660	-	6307762	0				0
TCTTGGTCTACATGGGTCTC	GAGACCCATGTAGACCAAGA	300	296	NC_012660	+	3279893	2	NC_012660	+	1237744	0
ATTCTGGTGTTTGTCCTTGT	ACAAGGACAAACACCAGAAT	28	28	NC_012660	-	5695684	0				0
TCGCCAGCCTCTATTCTATG	CATAGAATAGAGGCTGGCGA	161	158	NC_012660	-	1539124	1	NC_012660	-	2988797	0
AGGGGGTTGGAACTGGGGTG	CACCCCAGTTCCAACCCCCT	148	145	NC_012660	-	5177559	1	NC_012660	-	1554244	0
GTACTATTGGGTATAGAGCA	TGCTCTATACCCAATAGTAC	176	171	NC_012660	+	3421859	2	NC_012660	-	6685752	0
TAGTCGGAGTTTATTACCGA	TCGGTAATAAACTCCGACTA	223	218	NC_012660	-	6199207	2	NC_012660	-	5666096	0
AGGGAGGTTGAATATGCTAT	ATAGCATATTCAACCTCCCT	189	176	NC_012660	-	6714514	2	NC_012660	+	4451937	0
TTGAGGTCATTCCAACGCGG	CCGCGTTGGAATGACCTCAA	274	258	NC_012660	-	5915461	2	NC_012660	-	6440964	0
GCGTGGAGTGTAGGCCTCTC	GAGAGGCCTACACTCCACGC	70	65	NC_012660	+	4968616	4	NC_012660	+	5463969	0
GTACATCTTCTGGGTACTGA	TCAGTACCCAGAAGATGTAC	103	102	NC_012660	-	3036250	1	NC_012660	-	343637	0
GTAACCATGGGATCTGGTTC	GAACCAGATCCCATGGTTAC	351	339	NC_012660	+	5330095	2	NC_012660	-	1081420	0
CTTGGGATCGTGTATGACAT	ATGTCATACACGATCCCAAG	110	104	NC_012660	-	6161185	2	NC_012660	-	4493406	0
AATGTAGCGGAGGCAGACGG	CCGTCTGCCTCCGCTACATT	233	216	NC_012660	-	5995671	6	NC_012660	+	4181248	0
GTTAGCTGTTATGGAGAACA	TGTTCTCCATAACAGCTAAC	14	14	NC_012660	-	5052321	0				0
GGGCGTGTTCTCAGACGGTG	CACCGTCTGAGAACACGCCC	32	32	NC_012660	+	1741440	0				0
TATTAGGCTAGTTTGTATAG	CTATACAAACTAGCCTAATA	152	150	NC_012660	+	6462065	1	NC_012660	-	99946	0
CGGGGTGTGGCGGGGCGGAC	GTCCGCCCCGCCACACCCCG	61	57	NC_012660	+	1390159	1	NC_012660	-	749484	0
GTTGAAGCTGAGTATAGTAG	CTACTATACTCAGCTTCAAC	105	103	NC_012660	-	1340896	2	NC_012660	+	727863	0
GAATCGAGGTTTGAGATCCT	AGGATCTCAAACCTCGATTC	113	112	NC_012660	-	4975637	1	NC_012660	-	615233	0
TTACCATCAGAGCGCATCTG	CAGATGCGCTCTGATGGTAA	97	93	NC_012660	-	775776	2	NC_012660	+	5320109	0
TCTCTTTAAAGCATCGAATC	GATTCGATGCTTTAAAGAGA	47	47	NC_012660	-	954649	0				0
TACGTGGGTGGTACTGTGTG	CACACAGTACCACCCACGTA	85	82	NC_012660	-	4580161	1	NC_012660	+	1251402	0
GCGTGGAGGAAGTCACCGAA	TTCGGTGACTTCCTCCACGC	23	22	NC_012660	-	2765390	1	NC_012660	+	1074523	0
GGGTGGATCTCTGGCAATGC	GCATTGCCAGAGATCCACCC	201	189	NC_012660	-	5233552	4	NC_012660	+	5732637	0
CCGACTGTTGTCGCGGTTGC	GCAACCGCGACAACAGTCGG	36	36	NC_012660	+	2197412	0				0
CGGGCGCTTAGAGCGTCGAA	TTCGACGCTCTAAGCGCCCG	132	122	NC_012660	+	3032587	2	NC_012660	-	157026	0
GCGGGGTGGCCGATAGCTAA	TTAGCTATCGGCCACCCCGC	87	84	NC_012660	-	6449480	2	NC_012660	-	5308613	0
AACGCTATATGGCCTACACG	CGTGTAGGCCATATAGCGTT	129	124	NC_012660	+	6576693	2	NC_012660	-	578202	0
AATTCATTGGTCGTGTGGTG	CACCACACGACCAATGAATT	208	197	NC_012660	+	624116	4	NC_012660	+	3358847	0
GTGGGTGAAAGTGGGGGGGG	CCCCCCCCACTTTCACCCAC	104	103	NC_012660	-	5724470	1	NC_012660	-	6651464	0
CAGCACACCTTATCCATCCA	TGGATGGATAAGGTGTGCTG	192	183	NC_012660	+	6584200	4	NC_012660	-	5760217	0
TAATTTTCGCATAGTGGGTG	CACCCACTATGCGAAAATTA	64	64	NC_012660	+	588312	0				0
TGAGTTGATCCGAGCGAGGT	ACCTCGCTCGGATCAACTCA	114	110	NC_012660	-	3666812	2	NC_012660	-	4288568	0
GTTCTATTGCCGAATACGGT	ACCGTATTCGGCAATAGAAC	148	143	NC_012660	+	2805770	2	NC_012660	-	2018677	0
GGCAGGTCGTTGTGTATCGG	CCGATACACAACGACCTGCC	231	226	NC_012660	+	6449841	1	NC_012660	+	2471332	0
GGGGGCTGAGGGGGGGGTGA	TCACCCCCCCCTCAGCCCCC	191	188	NC_012660	-	2035906	1	NC_012660	-	2923642	0
AACGCGGATACTGTTAGTGT	ACACTAACAGTATCCGCGTT	383	372	NC_012660	+	5253938	1	NC_012660	+	1895353	1
CAGGCATTTTGGAGGGGAGC	GCTCCCCTCCAAAATGCCTG	134	122	NC_012660	+	624651	4	NC_012660	+	592232	0
GGGGAAGGTTGGTGGTATGG	CCATACCACCAACCTTCCCC	60	57	NC_012660	+	376773	2	NC_012660	+	2044208	0
GTTCGTGGAGGGGCTGGAGC	GCTCCAGCCCCTCCACGAAC	49	45	NC_012660	+	4361509	4	NC_012660	-	1110807	0
GGGAGCGGGGCGGGTCCCTG	CAGGGACCCGCCCCGCTCCC	141	138	NC_012660	-	4326716	2	NC_012660	+	5087262	1
CGATAAGCGTCCAGGCGATC	GATCGCCTGGACGCTTATCG	124	120	NC_012660	+	6421529	2	NC_012660	+	5009586	0
GGCCGTTTTTCCAGTGCGCA	TGCGCACTGGAAAAACGGCC	139	137	NC_012660	+	65897	2	NC_012660	+	1527974	0
CGTTGCGCAGTTTAAAGGTG	CACCTTTAAACTGCGCAACG	153	145	NC_012660	+	4040847	2	NC_012660	-	6208384	0
TCCTCGGGATTCGAAGGAAT	ATTCCTTCGAATCCCGAGGA	190	179	NC_012660	-	6294024	2	NC_012660	-	2131450	0
CTGAGGGGGCCTCTGCCCCG	CGGGGCAGAGGCCCCCTCAG	57	54	NC_012660	-	5793000	2	NC_012660	+	447426	0
GTCGTGCACCTATAGGGGAC	GTCCCCTATAGGTGCACGAC	98	94	NC_012660	+	1502792	2	NC_012660	+	5692815	0
AGCGGTGGAGGTGGGGGTAT	ATACCCCCACCTCCACCGCT	46	46	NC_012660	-	4588546	0				0
TCCCTATTTTATCCTGCAAA	TTTGCAGGATAAAATAGGGA	42	41	NC_012660	-	74427	1	NC_012660	-	3895214	0
TCAGCCGGGGTCGGGCGCCT	AGGCGCCCGACCCCGGCTGA	77	76	NC_012660	-	507480	1	NC_012660	-	5694035	0
AACCTTAGTTTCGTTGTAAA	TTTACAACGAAACTAAGGTT	79	73	NC_012660	-	6101922	2	NC_012660	-	4107102	0
GAACTTCGTGTCATGTGAGC	GCTCACATGACACGAAGTTC	92	90	NC_012660	+	3987140	1	NC_012660	-	5511621	0
GGCTGTCTAGGAGGTGGAGG	CCTCCACCTCCTAGACAGCC	56	56	NC_012660	+	982095	0				0
GGGCGGGAGGGGGGGGGGGA	TCCCCCCCCCCCTCCCGCCC	39	38	NC_012660	-	175182	1	NC_012660	+	5826146	0
GGCGACCCATATTGTCCAAG	CTTGGACAATATGGGTCGCC	111	108	NC_012660	+	2010831	1	NC_012660	+	4635551	0
CAAGCGTACCTCCGGGGGTG	CACCCCCGGAGGTACGCTTG	111	110	NC_012660	+	6382889	1	NC_012660	-	3635688	0
CGTGGCCGGTATTCGTGTCC	GGACACGAATACCGGCCACG	83	76	NC_012660	-	6334130	2	NC_012660	-	5208333	0
CGGGTAACACCTAGGAGGCT	AGCCTCCTAGGTGTTACCCG	59	58	NC_012660	-	5923100	1	NC_012660	+	5146536	0
GCGCTAGTGGGGGAGCCGGA	TCCGGCTCCCCCACTAGCGC	237	234	NC_012660	+	6618323	2	NC_012660	+	6403152	0
GGCTGGATCTGTGCGGACAG	CTGTCCGCACAGATCCAGCC	54	53	NC_012660	+	360009	1	NC_012660	+	5954370	0
ACCTTAGGATAGCGGTCGGG	CCCGACCGCTATCCTAAGGT	154	154	NC_012660	-	2186942	0				0
ATATCGGTCAGTCTGGCTTC	GAAGCCAGACTGACCGATAT	102	102	NC_012660	-	2012372	0				0
CCTCGGGGATCGGTATGGGC	GCCCATACCGATCCCCGAGG	176	174	NC_012660	-	1384783	1	NC_012660	-	6141898	0
TGGTTCTAGTTCTGTTATAT	ATATAACAGAACTAGAACCA	106	104	NC_012660	+	3325967	1	NC_012660	-	5954796	0
ACAAGGTTTCGTCGGTGTAG	CTACACCGACGAAACCTTGT	58	57	NC_012660	+	5101560	1	NC_012660	-	75691	0
GCGCCGTAAATTTACGTACT	AGTACGTAAATTTACGGCGC	71	69	NC_012660	+	6022530	2	NC_012660	-	889426	0
AATGTTTGGTGGATTCACGA	TCGTGAATCCACCAAACATT	29	29	NC_012660	-	3223044	0				0
CTAGAACGGACGGATTTTGG	CCAAAATCCGTCCGTTCTAG	219	208	NC_012660	-	1884782	4	NC_012660	+	5305353	0
TCGTGGTTTGGTTGGTATAG	CTATACCAACCAAACCACGA	74	73	NC_012660	-	2832871	1	NC_012660	-	6592983	0
ATGAGGGCAGACTTCCTACT	AGTAGGAAGTCTGCCCTCAT	184	178	NC_012660	+	84623	2	NC_012660	-	385094	0
GGTCGGAGCGGGATGGAGCC	GGCTCCATCCCGCTCCGACC	196	192	NC_012660	-	4773664	2	NC_012660	-	5966083	0
GGGCAGATGGGGCGTGGTAG	CTACCACGCCCCATCTGCCC	37	34	NC_012660	-	1784363	1	NC_012660	+	310299	0
AGCTGAGGAAACGCGTAATA	TATTACGCGTTTCCTCAGCT	296	285	NC_012660	+	63197	2	NC_012660	+	5802967	0
TGGAATCGGACGTTCAAGCG	CGCTTGAACGTCCGATTCCA	158	155	NC_012660	-	1527975	1	NC_012660	+	5067360	0
TGCGAGTATTGGGTGCTGTA	TACAGCACCCAATACTCGCA	168	165	NC_012660	-	5028313	1	NC_012660	-	1554244	0
ATTAGATTCGTAAGGGAGAA	TTCTCCCTTACGAATCTAAT	80	76	NC_012660	-	1377995	1	NC_012660	-	747321	0
TGCGTTACCTGAAGGTTGCG	CGCAACCTTCAGGTAACGCA	137	132	NC_012660	+	774893	2	NC_012660	+	3285422	0
TTTTCGGTCTTATTATTTCC	GGAAATAATAAGACCGAAAA	110	110	NC_012660	+	6512714	0				0
AAAATGCGCGGGGAAAAAGC	GCTTTTTCCCCGCGCATTTT	26	26	NC_012660	-	5510520	0				0
TTGTGTCTGATAAATAAGTC	GACTTATTTATCAGACACAA	18	17	NC_012660	-	1613942	1	NC_012660	+	2963223	0
GCCGGTATGGGGTTGGGGTT	AACCCCAACCCCATACCGGC	514	497	NC_012660	+	4746055	2	NC_012660	+	4746056	0
TGCGTAGTCTGTGTACTACT	AGTAGTACACAGACTACGCA	122	120	NC_012660	-	1588366	2	NC_012660	-	185506	0
CGAACATAGCGGGGATCTGG	CCAGATCCCCGCTATGTTCG	107	105	NC_012660	-	5144650	1	NC_012660	-	5144649	0
GTACTTGTTCAAGGATTCAT	ATGAATCCTTGAACAAGTAC	229	219	NC_012660	-	491884	3	NC_012660	+	3820686	0
TATAAGATTGTATTACAGAA	TTCTGTAATACAATCTTATA	18	17	NC_012660	-	589074	1	NC_012660	+	4917521	0
GACTAGTTTATTTGTAGTAC	GTACTACAAATAAACTAGTC	115	112	NC_012660	-	1022191	1	NC_012660	+	743549	0
AATTGAGTCGGTGGGCGGGG	CCCCGCCCACCGACTCAATT	65	62	NC_012660	-	279438	2	NC_012660	+	4209532	0
GGGGTGGAGGGCGGGGGGTC	GACCCCCCGCCCTCCACCCC	98	97	NC_012660	+	5949208	1	NC_012660	+	5283618	0
TGGAGGAAACCTGTTACCAA	TTGGTAACAGGTTTCCTCCA	230	227	NC_012660	-	1849393	1	NC_012660	+	2352858	0
TAAGGTAGTGTCGACGTAGG	CCTACGTCGACACTACCTTA	86	84	NC_012660	-	5728847	1	NC_012660	-	5136796	0
TGTCAATGTTTTGGTGTATG	CATACACCAAAACATTGACA	44	44	NC_012660	+	4801640	0				0
GCCGTGTTCCGGTTTGAGTA	TACTCAAACCGGAACACGGC	91	89	NC_012660	+	4258677	1	NC_012660	-	6131603	0
AGAGAGTTACGGAGGGTTTC	GAAACCCTCCGTAACTCTCT	64	57	NC_012660	+	3000977	4	NC_012660	+	3461806	0
AGGGGATGGGTTGTTGAGTG	CACTCAACAACCCATCCCCT	105	101	NC_012660	-	6275226	2	NC_012660	+	6456442	0
GACTACAGGCAATGTCGGGC	GCCCGACATTGCCTGTAGTC	106	106	NC_012660	+	4419135	0				0
CCATTTCCTCTTTTTTGCAT	ATGCAAAAAAGAGGAAATGG	59	56	NC_012660	+	2887142	2	NC_012660	-	6536824	0
CAGACGCAGCAGCAAATTTA	TAAATTTGCTGCTGCGTCTG	63	54	NC_012660	-	5490152	4	NC_012660	+	4366646	0
GATGGTGTCTATTAAGCCAT	ATGGCTTAATAGACACCATC	31	30	NC_012660	-	1704473	1	NC_012660	-	399630	0
ATGAGCGTCTGTGACTGATG	CATCAGTCACAGACGCTCAT	282	270	NC_012660	-	6562902	4	NC_012660	+	2864515	0
GACGGGGGGGGTCTGTGAGT	ACTCACAGACCCCCCCCGTC	137	126	NC_012660	-	4146634	2	NC_012660	-	3467698	0
CCTTTGGTCGTAGTCTAAGC	GCTTAGACTACGACCAAAGG	116	113	NC_012660	+	6203509	2	NC_012660	+	1865571	0
TTGAGTTTTTTTGCTAGGAG	CTCCTAGCAAAAAAACTCAA	70	69	NC_012660	+	3016626	1	NC_012660	+	6346459	0
TTCGTAGGTCAGGGGGGGGG	CCCCCCCCCTGACCTACGAA	78	75	NC_012660	-	5747074	1	NC_012660	-	2362781	0
GGGGGGGGGTATGCGGGGGG	CCCCCCGCATACCCCCCCCC	96	94	NC_012660	-	5802377	1	NC_012660	+	473677	0
AGCGCTGGTTGGTGAGGTGA	TCACCTCACCAACCAGCGCT	193	190	NC_012660	+	2820799	2	NC_012660	+	1234625	0
AGAACAGCAGGTCTGAGTTG	CAACTCAGACCTGCTGTTCT	166	163	NC_012660	-	613238	1	NC_012660	-	3160757	0
GGCCACGGGCGAGCGTGGGC	GCCCACGCTCGCCCGTGGCC	290	275	NC_012660	+	3383749	2	NC_012660	+	4412429	0
GCACGGACCGGGTGTTCAGG	CCTGAACACCCGGTCCGTGC	132	124	NC_012660	-	5904623	3	NC_012660	-	1599522	0
TATCGGAGGGAGAGATTTTG	CAAAATCTCTCCCTCCGATA	28	28	NC_012660	+	5811038	0				0
GGCCTTGTTATAAGTAGTGC	GCACTACTTATAACAAGGCC	89	88	NC_012660	-	1900843	1	NC_012660	-	2216471	0
AGTACACGTACCCAACATCT	AGATGTTGGGTACGTGTACT	138	135	NC_012660	-	1330143	2	NC_012660	-	2706189	0
AGTATTCTCAGGGAGAGTGG	CCACTCTCCCTGAGAATACT	36	33	NC_012660	-	3332639	2	NC_012660	-	1552194	0
CGATTATCCTATTCCGGTTC	GAACCGGAATAGGATAATCG	154	149	NC_012660	-	5360205	2	NC_012660	-	4265701	0
AGGGTGTGTCGGGGGGGGGG	CCCCCCCCCCGACACACCCT	136	132	NC_012660	+	5903513	2	NC_012660	-	414710	0
TAGTGTCAAGCAGGTGCTGG	CCAGCACCTGCTTGACACTA	40	40	NC_012660	-	1152059	0				0
AGGAGAGTTATTGTCCCTTG	CAAGGGACAATAACTCTCCT	32	32	NC_012660	-	5431306	0				0
TGGTCTTCAATCTCCTCGGA	TCCGAGGAGATTGAAGACCA	146	140	NC_012660	-	5051941	1	NC_012660	-	1520738	0
TTAGGTATGTCATTCTTGCA	TGCAAGAATGACATACCTAA	129	122	NC_012660	-	929032	2	NC_012660	+	532927	0
GGACGGCCTTTTGCGGGGGA	TCCCCCGCAAAAGGCCGTCC	106	102	NC_012660	-	508622	2	NC_012660	+	5981548	0
ACCAGTAGCCCCAATTTGTG	CACAAATTGGGGCTACTGGT	133	127	NC_012660	+	844410	2	NC_012660	+	5183221	0
GCGGGCAGGGCAGGTAGGGC	GCCCTACCTGCCCTGCCCGC	17	17	NC_012660	+	6032851	0				0
GACAATAGCCGCATTCGTTG	CAACGAATGCGGCTATTGTC	47	47	NC_012660	-	4897769	0				0
ACGTAACTAACGGGCTTCGG	CCGAAGCCCGTTAGTTACGT	160	153	NC_012660	-	5039618	2	NC_012660	+	6017049	0
CTACTAGTACTGATCAGTGT	ACACTGATCAGTACTAGTAG	74	72	NC_012660	-	58882	1	NC_012660	-	3861878	0
TGGGACTCGATGTGTGCATC	GATGCACACATCGAGTCCCA	201	189	NC_012660	+	3705671	4	NC_012660	-	3164368	0
TTTTCATGGCTGTATGTTTG	CAAACATACAGCCATGAAAA	235	229	NC_012660	-	1066903	2	NC_012660	-	32482	0
GGAATTGGGTGAATATTGTC	GACAATATTCACCCAATTCC	35	33	NC_012660	-	1122021	1	NC_012660	-	5432189	0
CACGTTAAATCGAGCATGTA	TACATGCTCGATTTAACGTG	109	101	NC_012660	-	636778	3	NC_012660	-	5304321	0
TAAGGTGGAATTGGGGGCGA	TCGCCCCCAATTCCACCTTA	90	89	NC_012660	-	1030938	1	NC_012660	-	5185317	0
CTTAGAACGAACATGTCTCC	GGAGACATGTTCGTTCTAAG	43	43	NC_012660	-	635373	0				0
GTTTAGCGTGGCGGTGCATG	CATGCACCGCCACGCTAAAC	50	50	NC_012660	+	588312	0				0
AGGGGTAAACATGCCATGAC	GTCATGGCATGTTTACCCCT	109	106	NC_012660	+	3417613	2	NC_012660	+	155323	0
CCTGAGAACGTGTATCGGGG	CCCCGATACACGTTCTCAGG	58	57	NC_012660	+	4298715	1	NC_012660	+	814547	0
AGTATATAAGCAGATGGTTG	CAACCATCTGCTTATATACT	17	17	NC_012660	-	1382854	0				0
TAGCGTCGTATGGTTATACA	TGTATAACCATACGACGCTA	71	70	NC_012660	-	940418	1	NC_012660	+	5110901	0
CGCCATGTGTTGATCTTGTT	AACAAGATCAACACATGGCG	270	251	NC_012660	+	5975801	2	NC_012660	-	729818	0
CGTGAAGCTAAGTGGCTTAG	CTAAGCCACTTAGCTTCACG	39	32	NC_012660	+	5709931	4	NC_012660	-	175405	0
GTCCTTAGCCTTTCTATGCG	CGCATAGAAAGGCTAAGGAC	116	112	NC_012660	+	55682	1	NC_012660	-	2829169	0
GATCGTTTGTCAGCAGCGGG	CCCGCTGCTGACAAACGATC	205	201	NC_012660	-	5472957	2	NC_012660	+	5374069	0
GAAGACGTCGGGAAGGCACC	GGTGCCTTCCCGACGTCTTC	166	161	NC_012660	-	2061881	2	NC_012660	+	65419	0
GTAGGATTCAGTTGTCATAG	CTATGACAACTGAATCCTAC	246	232	NC_012660	+	4399159	5	NC_012660	+	728409	0
ATGTGTGCGGGGGGAGTTTG	CAAACTCCCCCCGCACACAT	33	33	NC_012660	-	5276995	0				0
GGATACGGGGCGGTGGAGCT	AGCTCCACCGCCCCGTATCC	165	162	NC_012660	-	1615540	1	NC_012660	+	713426	0
TCTAGTGATCAGATAAGTTT	AAACTTATCTGATCACTAGA	48	48	NC_012660	-	484457	0				0
TAGGGCGGACCTGCCTTCGA	TCGAAGGCAGGTCCGCCCTA	245	238	NC_012660	-	5130689	2	NC_012660	-	5131124	0
TTTGTCCCCCAGGACGATGG	CCATCGTCCTGGGGGACAAA	315	306	NC_012660	-	5975802	2	NC_012660	+	2293923	0
CGATGGTCCTCCTCTAAAAG	CTTTTAGAGGAGGACCATCG	112	108	NC_012660	+	852985	2	NC_012660	-	161337	0
CATGTTATTTGTTTCACACT	AGTGTGAAACAAATAACATG	171	169	NC_012660	+	553886	1	NC_012660	-	1674841	0
GAACATAGCTTGCGGGGGCA	TGCCCCCGCAAGCTATGTTC	135	134	NC_012660	-	404280	1	NC_012660	-	5426247	0
CTAGTTCTATAGCTATGGTG	CACCATAGCTATAGAACTAG	150	148	NC_012660	-	5576331	2	NC_012660	-	5345943	0
GTGGGTTTCTATGTGCATCC	GGATGCACATAGAAACCCAC	82	79	NC_012660	-	300261	1	NC_012660	+	2156417	0
AGGTGATACATTCTCGTGTG	CACACGAGAATGTATCACCT	24	23	NC_012660	-	6424380	1	NC_012660	-	438682	0
AAGTCCCATTGAGTAGGTGA	TCACCTACTCAATGGGACTT	107	100	NC_012660	-	2120191	2	NC_012660	-	2298577	0
AGGGGTAGCTACGCGCTTGT	ACAAGCGCGTAGCTACCCCT	349	346	NC_012660	+	311215	1	NC_012660	+	5475697	0
TTAACGTGCTTACACATTTT	AAAATGTGTAAGCACGTTAA	123	120	NC_012660	-	5367453	1	NC_012660	+	4952916	0
TCGTCTTAGTACAAAGCAAT	ATTGCTTTGTACTAAGACGA	67	67	NC_012660	-	4139471	0				0
CCCACACTACGGGGGTCCTG	CAGGACCCCCGTAGTGTGGG	291	284	NC_012660	-	2762117	2	NC_012660	+	5254539	0
CGCGGGGCTGAGGTGGAAGG	CCTTCCACCTCAGCCCCGCG	74	74	NC_012660	-	1025680	0				0
GGGGTAGGTTCACGGACGGG	CCCGTCCGTGAACCTACCCC	54	54	NC_012660	-	2312464	0				0
GGATATCTATAGTGCCATTG	CAATGGCACTATAGATATCC	29	28	NC_012660	+	3124180	1	NC_012660	-	5743238	0
TTAGTTTTCTGTGACAGTGT	ACACTGTCACAGAAAACTAA	332	324	NC_012660	+	5254352	2	NC_012660	+	6113307	0
CGGATAAGTAACTGCCGCGA	TCGCGGCAGTTACTTATCCG	46	44	NC_012660	+	4638324	2	NC_012660	+	1623448	0
GAGTGGTCTTTTGTCGAGTG	CACTCGACAAAAGACCACTC	11	10	NC_012660	+	2632867	1	NC_012660	+	6076345	0
CTCATTTAATTTTTAATTTT	AAAATTAAAAATTAAATGAG	101	96	NC_012660	-	5283249	2	NC_012660	+	6141293	0
AGAATTGCTGGGTGAACGTG	CACGTTCACCCAGCAATTCT	187	187	NC_012660	-	5277282	0				0
GGACCTGTTTGGGGCTATAC	GTATAGCCCCAAACAGGTCC	97	91	NC_012660	-	409880	2	NC_012660	-	5318556	0
AGCCGGTAGGGGGAAGGGGT	ACCCCTTCCCCCTACCGGCT	225	215	NC_012660	-	1566461	2	NC_012660	+	373747	0
CGGGGGGGGGGGCGGAGGGG	CCCCTCCGCCCCCCCCCCCG	74	69	NC_012660	+	6449473	2	NC_012660	-	533453	0
GGACGATTCCGATTTGGCCG	CGGCCAAATCGGAATCGTCC	166	160	NC_012660	+	5044266	2	NC_012660	+	4937415	0
TTGAGTGATGACCTGGATTT	AAATCCAGGTCATCACTCAA	22	22	NC_012660	+	3697525	0				0
GGTTGAAGAGTGTCTAGGTA	TACCTAGACACTCTTCAACC	11	10	NC_012660	-	1898779	1	NC_012660	+	1699701	0
ATGTTGCCGCATTGAATCGT	ACGATTCAATGCGGCAACAT	24	24	NC_012660	-	6569293	0				0
ACGCGGGTGTGGGGCTTGCG	CGCAAGCCCCACACCCGCGT	111	109	NC_012660	+	2730072	1	NC_012660	-	3970396	0
GGGTTGGCGTGGGGGGGGGT	ACCCCCCCCCACGCCAACCC	42	42	NC_012660	+	6463986	0				0
GCAGGTGAATGGTGCTTAGC	GCTAAGCACCATTCACCTGC	115	104	NC_012660	+	5195673	2	NC_012660	+	3816219	0
TGTGAGGCGGCGGTCGAGGC	GCCTCGACCGCCGCCTCACA	173	170	NC_012660	+	1488215	2	NC_012660	+	410571	0
TAGATATAGGGCTATAGTCA	TGACTATAGCCCTATATCTA	72	71	NC_012660	+	5966724	1	NC_012660	+	5464674	0
CGAATAAGCAGCCTATGCCT	AGGCATAGGCTGCTTATTCG	129	127	NC_012660	+	1063433	2	NC_012660	-	1730849	0
GTGATAAAGGTGTGTGGACA	TGTCCACACACCTTTATCAC	53	52	NC_012660	-	3801419	1	NC_012660	+	1289640	0
CGGTGGGGGGGAGGGTTACC	GGTAACCCTCCCCCCCACCG	70	63	NC_012660	-	1498215	4	NC_012660	+	6218123	0
TTTAGGCGGAGAGGGCAGTC	GACTGCCCTCTCCGCCTAAA	135	128	NC_012660	-	5226114	2	NC_012660	-	2874913	0
TTTGGAGATGGCTGGCGTCC	GGACGCCAGCCATCTCCAAA	97	95	NC_012660	+	5175590	2	NC_012660	+	1972864	0
GCGCCGATCGGGGCCGACGG	CCGTCGGCCCCGATCGGCGC	82	79	NC_012660	+	6112267	2	NC_012660	+	5758740	0
ATCAGCCGCGGCGTGAGGGT	ACCCTCACGCCGCGGCTGAT	100	96	NC_012660	+	3875129	1	NC_012660	+	1924380	0
TGTGTAAGAAGGCTGTGAAC	GTTCACAGCCTTCTTACACA	85	82	NC_012660	+	1540172	1	NC_012660	+	2905030	0
CGGCTGTGGTGTGAAGAGCG	CGCTCTTCACACCACAGCCG	204	195	NC_012660	+	1472901	4	NC_012660	-	2409784	0
CTGGAGGGGGGGTGGATGGT	ACCATCCACCCCCCCTCCAG	20	20	NC_012660	+	5642561	0				0
ATGCTTAGTTGGGGAGCCTG	CAGGCTCCCCAACTAAGCAT	25	22	NC_012660	+	690528	2	NC_012660	+	3340194	0
ATACTCGCTATCGTGCTATT	AATAGCACGATAGCGAGTAT	57	56	NC_012660	-	1780464	1	NC_012660	-	1703766	0
ATTTACGTCACGCTGTATCT	AGATACAGCGTGACGTAAAT	67	66	NC_012660	+	1775546	1	NC_012660	+	985862	0
GAATCAGTCTGAGATCGGAC	GTCCGATCTCAGACTGATTC	42	40	NC_012660	+	3830696	2	NC_012660	-	4769303	0
TCCAAGAAATATTGGTTGTG	CACAACCAATATTTCTTGGA	138	132	NC_012660	-	212666	2	NC_012660	-	556443	0
AACTCTATTTATTATTTATC	GATAAATAATAAATAGAGTT	82	82	NC_012660	-	2796231	0				0
GGGTGGGTGGTGGAGGGGGA	TCCCCCTCCACCACCCACCC	140	140	NC_012660	+	614086	0				0
TTCAGCGTTTCAGCACTATG	CATAGTGCTGAAACGCTGAA	111	107	NC_012660	+	1873041	3	NC_012660	+	4906966	0
TAAAGATTGAACACACTTGC	GCAAGTGTGTTCAATCTTTA	115	115	NC_012660	+	4595584	0				0
ACCGATCGTACGCGGAAGAT	ATCTTCCGCGTACGATCGGT	51	49	NC_012660	-	4626576	2	NC_012660	-	6095751	0
CATAGGGCTGCTGACGGGGG	CCCCCGTCAGCAGCCCTATG	14	13	NC_012660	+	5741647	1	NC_012660	+	996465	0
GGTAGGTGGTGTTGCGTGCT	AGCACGCAACACCACCTACC	16	15	NC_012660	-	2694464	1	NC_012660	-	4020433	0
CGCAGTTTCTTTTGGAAATC	GATTTCCAAAAGAAACTGCG	58	56	NC_012660	+	6514104	2	NC_012660	+	5702344	0
CATTAGTGTTCGATAGTAAT	ATTACTATCGAACACTAATG	127	126	NC_012660	+	1855677	1	NC_012660	-	5693438	0
TTCTCGTTCAAGGGGAACGG	CCGTTCCCCTTGAACGAGAA	108	103	NC_012660	-	5137365	1	NC_012660	-	5137364	0
CTGGAGTGTCAAAGAGGGAG	CTCCCTCTTTGACACTCCAG	181	177	NC_012660	-	775776	1	NC_012660	-	4008227	0
GTGAGAATAAGGTGTAGAGC	GCTCTACACCTTATTCTCAC	188	184	NC_012660	-	6163505	2	NC_012660	-	154327	0
CATGGAAACACCTTCGAGTA	TACTCGAAGGTGTTTCCATG	52	50	NC_012660	-	4399124	1	NC_012660	+	4069947	0
GTCACCCGGCATCCGTATTA	TAATACGGATGCCGGGTGAC	213	210	NC_012660	-	6152030	2	NC_012660	-	53880	0
TGTAGGCGGCGAGGGGGGGG	CCCCCCCCTCGCCGCCTACA	40	38	NC_012660	-	262478	2	NC_012660	+	5500610	0
TTATGGGAGCTCCTAGTCGA	TCGACTAGGAGCTCCCATAA	55	52	NC_012660	-	4881234	2	NC_012660	+	5147993	0
TATATCGGGGATCGGGTGGC	GCCACCCGATCCCCGATATA	34	31	NC_012660	+	5503931	1	NC_012660	-	4852507	0
GGGCTCGGTAGGCGCTCAGC	GCTGAGCGCCTACCGAGCCC	70	68	NC_012660	-	164177	1	NC_012660	-	415748	0
AACTATGGAACTGATGCTTC	GAAGCATCAGTTCCATAGTT	157	147	NC_012660	-	1504413	2	NC_012660	+	2440984	0
CTCCGTTATAGTGCGATTAC	GTAATCGCACTATAACGGAG	130	126	NC_012660	+	5547999	2	NC_012660	+	405107	0
AGTTCTTACATTATGCGTGG	CCACGCATAATGTAAGAACT	51	47	NC_012660	+	4725533	2	NC_012660	+	4616015	0
TACATGTAGTATTGGCAAGG	CCTTGCCAATACTACATGTA	145	141	NC_012660	+	1147045	1	NC_012660	+	3748483	0
TGGAGACATAAATGCAAGAT	ATCTTGCATTTATGTCTCCA	105	103	NC_012660	+	6009678	1	NC_012660	+	6009679	0
CATGGAGTTGAACCTGGCTC	GAGCCAGGTTCAACTCCATG	307	295	NC_012660	-	4147471	4	NC_012660	-	4649205	0
TTTAGGACTGTACTTCGTTC	GAACGAAGTACAGTCCTAAA	225	216	NC_012660	+	378211	4	NC_012660	+	2718630	0
GTCGGGGTTTGGGGGAACTC	GAGTTCCCCCAAACCCCGAC	272	269	NC_012660	-	627080	2	NC_012660	+	6676271	0
GGTTGTTGGTTCGCCTTAAT	ATTAAGGCGAACCAACAACC	36	36	NC_012660	+	3480897	0				0
CTCAATCGGTCGGATAATAT	ATATTATCCGACCGATTGAG	34	34	NC_012660	-	2460833	0				0
GTGGCGCTTTGGCAGTATGG	CCATACTGCCAAAGCGCCAC	127	121	NC_012660	-	3812473	2	NC_012660	+	528295	0
CCAAGGTGAAGTATTTGGTA	TACCAAATACTTCACCTTGG	111	104	NC_012660	-	294379	4	NC_012660	-	4804415	0
CACTCGAGGCGGGACGAGGG	CCCTCGTCCCGCCTCGAGTG	115	111	NC_012660	+	3396181	1	NC_012660	+	2150247	0
GTCCGTGATTACAAATATGC	GCATATTTGTAATCACGGAC	69	69	NC_012660	+	3067593	0				0
GCCGCGTCAATGCTCCAAAG	CTTTGGAGCATTGACGCGGC	190	184	NC_012660	+	1624150	2	NC_012660	+	2954067	0
ATGTTGCTAATTCGTGAGGC	GCCTCACGAATTAGCAACAT	78	75	NC_012660	-	6175467	2	NC_012660	-	93820	0
AGGGTTAGAGGGCAGGGGGT	ACCCCCTGCCCTCTAACCCT	85	82	NC_012660	-	5016724	2	NC_012660	-	6184888	0
ACGAAACAGGATAGAGAGCG	CGCTCTCTATCCTGTTTCGT	73	73	NC_012660	+	3875129	0				0
AGTGACCACTGTGGGAGGTG	CACCTCCCACAGTGGTCACT	203	193	NC_012660	-	6651464	2	NC_012660	+	2494653	0
CTTCAGTATGTTTCGGCGGG	CCCGCCGAAACATACTGAAG	169	159	NC_012660	-	234242	2	NC_012660	+	5902544	0
ATTGGTAGAGCGTGATAGTT	AACTATCACGCTCTACCAAT	136	132	NC_012660	-	2536748	2	NC_012660	-	533665	0
AATTACCGAGGTCGTTTTCT	AGAAAACGACCTCGGTAATT	41	39	NC_012660	+	4947688	2	NC_012660	-	2931925	0
ATCTGGATTAACCTCGCCCC	GGGGCGAGGTTAATCCAGAT	46	46	NC_012660	+	2372597	0				0
TGTCATGAGGATCGCCTATT	AATAGGCGATCCTCATGACA	87	85	NC_012660	-	4199283	1	NC_012660	+	1789443	0
GGATGGTAGGCGGTGCCGAA	TTCGGCACCGCCTACCATCC	136	133	NC_012660	+	3874260	2	NC_012660	+	3802834	0
TAATGGTCCAAAATATGCTT	AAGCATATTTTGGACCATTA	150	146	NC_012660	-	5297961	2	NC_012660	+	5546518	0
CTGTGTGAAAACACTTTCGG	CCGAAAGTGTTTTCACACAG	64	60	NC_012660	-	5912273	2	NC_012660	-	4837251	0
CGTTGAAATAAGGGGCGTTG	CAACGCCCCTTATTTCAACG	35	35	NC_012660	+	4332728	0				0
TTGTCTTATCTCTTCCGGTT	AACCGGAAGAGATAAGACAA	178	172	NC_012660	-	3845703	2	NC_012660	-	4181264	0
TTGAGGAACCTTTCTTGATC	GATCAAGAAAGGTTCCTCAA	137	137	NC_012660	+	6714513	0				0
CTTACGGCCCAAAAATTTTG	CAAAATTTTTGGGCCGTAAG	222	215	NC_012660	+	6573348	2	NC_012660	+	1629413	0
AGTTATAGACTTCAATAGTT	AACTATTGAAGTCTATAACT	74	73	NC_012660	-	5875574	1	NC_012660	-	5875573	0
CGCGGCTAAAGGCAGGAGAG	CTCTCCTGCCTTTAGCCGCG	171	168	NC_012660	+	3914649	2	NC_012660	-	183844	0
GGGTCGGAGCGGGGGGGTGT	ACACCCCCCCGCTCCGACCC	214	209	NC_012660	+	2070417	1	NC_012660	-	6104094	0
TGGATTTGCTTGGGTGTGGG	CCCACACCCAAGCAAATCCA	48	48	NC_012660	+	2433785	0				0
CTAGGTTGGGGGGTTGGGGG	CCCCCAACCCCCCAACCTAG	37	33	NC_012660	-	6326166	2	NC_012660	-	96208	0
GGACTACGGTAGGTATTAGA	TCTAATACCTACCGTAGTCC	25	25	NC_012660	+	6237404	0				0
TGGAGGGCTGGTCGCCGACT	AGTCGGCGACCAGCCCTCCA	111	108	NC_012660	+	5822935	2	NC_012660	-	5146537	0
TGTAGATGGGGGGTGGGGCG	CGCCCCACCCCCCATCTACA	92	89	NC_012660	+	759200	2	NC_012660	+	937937	0
ACGTTCTGCTCTGGGCTAGG	CCTAGCCCAGAGCAGAACGT	11	11	NC_012660	-	1271597	0				0
CAGTGTGCGCCCTAAATAAG	CTTATTTAGGGCGCACACTG	86	85	NC_012660	+	4379225	1	NC_012660	+	5740263	0
GGGAGAGGGTACGCGGGGGG	CCCCCCGCGTACCCTCTCCC	61	60	NC_012660	-	1110378	1	NC_012660	+	2895271	0
GTTTTGGATTTGTCAACAGT	ACTGTTGACAAATCCAAAAC	225	216	NC_012660	-	5303365	2	NC_012660	-	5294207	0
GTGCGTAATACTGAGATGTT	AACATCTCAGTATTACGCAC	50	49	NC_012660	-	3587348	1	NC_012660	-	5914333	0
CGTTGTCGGTGTTAGCGTGC	GCACGCTAACACCGACAACG	140	136	NC_012660	-	2173507	1	NC_012660	-	220506	0
CGTGACCTAGGCAGGTTACT	AGTAACCTGCCTAGGTCACG	60	57	NC_012660	-	632373	2	NC_012660	-	414970	0
TTGACGTTGGATATTTGGTC	GACCAAATATCCAACGTCAA	136	130	NC_012660	-	6032571	3	NC_012660	-	6144209	0
TTCTTATGGCCGCGTATCAG	CTGATACGCGGCCATAAGAA	31	31	NC_012660	-	1160212	0				0
GGAAGAGGACATTGTGGGAG	CTCCCACAATGTCCTCTTCC	61	60	NC_012660	-	4862534	1	NC_012660	+	3638877	0
TTAAGGGCTTAGGCTCCTCG	CGAGGAGCCTAAGCCCTTAA	54	52	NC_012660	+	584214	2	NC_012660	-	2381520	0
CGGTTAGGAACGCTTAATTC	GAATTAAGCGTTCCTAACCG	61	60	NC_012660	+	2546563	1	NC_012660	-	213941	0
GGCGGGGACAGAGACGTGGA	TCCACGTCTCTGTCCCCGCC	176	162	NC_012660	+	1292261	4	NC_012660	+	2620412	0
ATGGGAATAGGCGACGCCCG	CGGGCGTCGCCTATTCCCAT	111	105	NC_012660	-	1026285	2	NC_012660	-	5200348	0
TCGGAGGGAAACGTGGCATT	AATGCCACGTTTCCCTCCGA	189	173	NC_012660	+	3284392	2	NC_012660	-	219244	0
GGGTTTAATCCGGCTCTCAG	CTGAGAGCCGGATTAAACCC	36	35	NC_012660	+	2967779	1	NC_012660	-	6676476	0
TGGGGGTGTCAGAATGTAAA	TTTACATTCTGACACCCCCA	101	100	NC_012660	+	132825	1	NC_012660	+	6434786	0
TTATCACTGTGTGTGGGATG	CATCCCACACACAGTGATAA	210	201	NC_012660	-	1530204	4	NC_012660	-	1720630	0
GGGGTTGGTGTCGGAGGAAG	CTTCCTCCGACACCAACCCC	140	133	NC_012660	-	4804415	2	NC_012660	-	3620031	0
GCGGGGTTACGGGGAGGGGG	CCCCCTCCCCGTAACCCCGC	30	29	NC_012660	+	595095	1	NC_012660	-	2153041	0
CGGGACGCCGCACGGGAGTG	CACTCCCGTGCGGCGTCCCG	31	30	NC_012660	+	2173731	1	NC_012660	-	5104301	0
ACCTGCGTATTGTAGAACAT	ATGTTCTACAATACGCAGGT	20	19	NC_012660	-	1877690	1	NC_012660	-	1606152	0
TCTAGGAGTATAACTGGGAG	CTCCCAGTTATACTCCTAGA	135	126	NC_012660	-	2809664	2	NC_012660	+	5209975	0
TATAGGCTTGAGGAAGGGGG	CCCCCTTCCTCAAGCCTATA	34	31	NC_012660	+	4964473	2	NC_012660	+	4964474	0
GCTAGGAGTGCCGGGTTGCC	GGCAACCCGGCACTCCTAGC	263	256	NC_012660	+	818147	2	NC_012660	-	6646097	0
ATTGACTACGATGCGGTGCG	CGCACCGCATCGTAGTCAAT	89	86	NC_012660	+	3927590	1	NC_012660	+	1432614	0
AGGGTGTGGGGAGTCCTAAG	CTTAGGACTCCCCACACCCT	23	23	NC_012660	-	600552	0				0
GGATGTAGGTTGGATAATCG	CGATTATCCAACCTACATCC	74	70	NC_012660	-	4613591	2	NC_012660	-	1217595	0
TATAGGGCGATGTTAGGACT	AGTCCTAACATCGCCCTATA	142	138	NC_012660	+	185505	1	NC_012660	-	346639	0
AGAGACATTGGAATACTAGG	CCTAGTATTCCAATGTCTCT	77	76	NC_012660	+	4408224	1	NC_012660	+	1168015	0
CCATGTTGATAGTAAATTTA	TAAATTTACTATCAACATGG	35	33	NC_012660	-	3335561	2	NC_012660	-	2173594	0
GGGATCGCAGGTGCGTGAAG	CTTCACGCACCTGCGATCCC	14	14	NC_012660	+	939581	0				0
TCCACCGGGTATTCGAGAGG	CCTCTCGAATACCCGGTGGA	116	107	NC_012660	+	5868417	3	NC_012660	+	1286777	0
AAGGAGAGGTTATCACCTGC	GCAGGTGATAACCTCTCCTT	162	155	NC_012660	+	989679	2	NC_012660	+	2574567	0
ATATTTATGAACACGTCTGG	CCAGACGTGTTCATAAATAT	81	79	NC_012660	-	5283249	1	NC_012660	+	1394723	0
TGTCCGCAGATGAAATCGTT	AACGATTTCATCTGCGGACA	20	19	NC_012660	+	1552493	1	NC_012660	-	1121419	0
GCCGTGCACGGTGTCCCGTA	TACGGGACACCGTGCACGGC	124	121	NC_012660	+	6636275	1	NC_012660	-	2123000	0
TATACTCCAGATATGTTATT	AATAACATATCTGGAGTATA	36	32	NC_012660	+	1842113	2	NC_012660	+	6622080	0
TGGTGTCGCGACGGGGAGTC	GACTCCCCGTCGCGACACCA	102	98	NC_012660	+	1826731	2	NC_012660	+	1887699	0
GCCTGTGTTGGCCGGAACGG	CCGTTCCGGCCAACACAGGC	124	120	NC_012660	-	5683587	2	NC_012660	-	3320106	0
CGGCTCGGTAAGTTAGTTGG	CCAACTAACTTACCGAGCCG	72	69	NC_012660	+	4265042	1	NC_012660	-	6093453	0
TTTTCGATCAGAGTGTCTCT	AGAGACACTCTGATCGAAAA	35	34	NC_012660	+	1466401	1	NC_012660	-	1180552	0
TGCCACTGCACTCCTTTCTC	GAGAAAGGAGTGCAGTGGCA	394	382	NC_012660	-	6592305	4	NC_012660	+	407583	0
TCTAATCACTGTTCGACTGA	TCAGTCGAACAGTGATTAGA	114	111	NC_012660	+	5340335	2	NC_012660	+	3597273	0
AACAGAGGCCCCGAATAGGC	GCCTATTCGGGGCCTCTGTT	72	71	NC_012660	+	4781479	1	NC_012660	-	2054963	0
ATTTCGTATTTGGGAAAGGA	TCCTTTCCCAAATACGAAAT	147	141	NC_012660	-	247477	2	NC_012660	+	3657901	0
TATTTTTTTTTGACCGATTA	TAATCGGTCAAAAAAAAATA	53	53	NC_012660	+	2242366	0				0
CTTATGGACTAACTTTCTGT	ACAGAAAGTTAGTCCATAAG	65	65	NC_012660	+	6218123	0				0
GTGAGGGCGGCGGGGGCGCG	CGCGCCCCCGCCGCCCTCAC	107	103	NC_012660	+	1369947	2	NC_012660	-	6210499	0
GTGCGAGCTGTTAGGAGTAG	CTACTCCTAACAGCTCGCAC	62	62	NC_012660	-	396089	0				0
TTGGAGCATTTTCGGTCCTC	GAGGACCGAAAATGCTCCAA	48	46	NC_012660	-	578468	2	NC_012660	-	6418653	0
TCGGGCCTGAAGGCTATCGC	GCGATAGCCTTCAGGCCCGA	88	83	NC_012660	-	5736268	2	NC_012660	-	1063155	0
CGGCTCTTTGGCAGTGGTTT	AAACCACTGCCAAAGAGCCG	83	80	NC_012660	-	6482255	1	NC_012660	+	4835137	0
GAAGAGGCGGGGGCCGACAT	ATGTCGGCCCCCGCCTCTTC	115	112	NC_012660	+	792073	1	NC_012660	+	5913182	0
TGAGTTTCGAGATACGGTCG	CGACCGTATCTCGAAACTCA	376	367	NC_012660	-	6590586	2	NC_012660	+	5102326	0
GGTCGCGGACGCCGGCGGGC	GCCCGCCGGCGTCCGCGACC	159	153	NC_012660	-	2082230	2	NC_012660	+	851816	0
CAATTTCGGGGGGGGGGTGG	CCACCCCCCCCCCGAAATTG	72	70	NC_012660	-	4427467	1	NC_012660	-	1567713	0
TGTGCAATGAAGCTGCGTGA	TCACGCAGCTTCATTGCACA	110	105	NC_012660	-	2081661	3	NC_012660	-	3708867	0
TTGCGGAAAGGTAGGCCGCG	CGCGGCCTACCTTTCCGCAA	47	45	NC_012660	+	5332265	2	NC_012660	-	4980140	0
GGAAGGGCCCTCCGGCATCT	AGATGCCGGAGGGCCCTTCC	91	89	NC_012660	-	5254453	1	NC_012660	-	865849	0
GTAGGGTGCTAGGTCTTTAG	CTAAAGACCTAGCACCCTAC	174	172	NC_012660	-	4998185	2	NC_012660	+	358959	0
CTGGTCGGGTCATATGTCCG	CGGACATATGACCCGACCAG	129	129	NC_012660	-	5256924	0				0
GACGTTAGCGTGAGGGGACT	AGTCCCCTCACGCTAACGTC	286	266	NC_012660	+	278990	4	NC_012660	+	4384303	0
CAGCATCCTCAGTCTCTGAA	TTCAGAGACTGAGGATGCTG	134	130	NC_012660	+	1764896	2	NC_012660	-	61300	0
AGTGCCACGCCGCGTCGTAT	ATACGACGCGGCGTGGCACT	25	22	NC_012660	-	38702	2	NC_012660	-	3806303	0
TTAACGCATGAGACGTCCTA	TAGGACGTCTCATGCGTTAA	159	154	NC_012660	-	1589801	2	NC_012660	-	1589800	0
TAAGTGACGTGCGGGGTGCA	TGCACCCCGCACGTCACTTA	71	71	NC_012660	-	4912892	0				0
TGAAAATTACTGGAGGGGCG	CGCCCCTCCAGTAATTTTCA	73	73	NC_012660	-	53433	0				0
ATAGAGGCCGTGTAAGGCAC	GTGCCTTACACGGCCTCTAT	479	465	NC_012660	-	5862870	4	NC_012660	-	3513793	0
GCTCGGGAGCTGCTTTCGCC	GGCGAAAGCAGCTCCCGAGC	54	52	NC_012660	+	2352223	1	NC_012660	+	818317	0
GCATCTGAACCGTCCCCAAT	ATTGGGGACGGTTCAGATGC	55	50	NC_012660	+	536976	2	NC_012660	+	1124316	0
GTGGGAGCGCATGGGGGCTA	TAGCCCCCATGCGCTCCCAC	202	193	NC_012660	-	6116351	2	NC_012660	+	5814624	0
AGGACAGCGAAAATATTTTT	AAAAATATTTTCGCTGTCCT	102	97	NC_012660	+	3409774	1	NC_012660	+	2215305	0
GATGGAGGAGTGGGCGGGGG	CCCCCGCCCACTCCTCCATC	28	28	NC_012660	-	6171181	0				0
CGTGGTGGGCCGGTCGTGTC	GACACGACCGGCCCACCACG	95	89	NC_012660	+	1138441	2	NC_012660	-	5277226	0
ATAATTCCCGTGATCGGACG	CGTCCGATCACGGGAATTAT	90	88	NC_012660	+	2058491	1	NC_012660	-	3012319	0
TTTCGTGGAAAGGAACTGCT	AGCAGTTCCTTTCCACGAAA	239	235	NC_012660	-	6523129	1	NC_012660	+	5833229	0
ATCGTTGATAAAAGACCTAA	TTAGGTCTTTTATCAACGAT	45	45	NC_012660	-	5174653	0				0
AGGCAGAGGTCGGGGCATAT	ATATGCCCCGACCTCTGCCT	104	99	NC_012660	-	365958	2	NC_012660	+	6096417	0
AAAAGGAGTAGCTTTCTCTA	TAGAGAAAGCTACTCCTTTT	284	278	NC_012660	+	6496654	2	NC_012660	-	5687789	0
GGGGGGGTCGGAACGGGGGT	ACCCCCGTTCCGACCCCCCC	24	23	NC_012660	+	2710475	1	NC_012660	-	3625752	0
CCGGAATTTTCATGCTGTAT	ATACAGCATGAAAATTCCGG	55	54	NC_012660	+	5258364	1	NC_012660	-	3602776	0
AGGGGGGGTGGGGGGGAGTA	TACTCCCCCCCACCCCCCCT	86	83	NC_012660	-	4215606	2	NC_012660	-	6113719	0
TCAAATCTGTAAAGGACATA	TATGTCCTTTACAGATTTGA	45	44	NC_012660	+	3043432	1	NC_012660	-	3410429	0
TTTTAGTGGTGCTACGGGGG	CCCCCGTAGCACCACTAAAA	45	43	NC_012660	+	4769401	2	NC_012660	-	672580	0
CACGTATTTCCCTGAATCGT	ACGATTCAGGGAAATACGTG	287	284	NC_012660	+	5305230	1	NC_012660	+	53267	0
ACGCTAGTCTACCTTTTTAG	CTAAAAAGGTAGACTAGCGT	90	83	NC_012660	-	6379331	2	NC_012660	-	6407049	0
CGCCTTGTGGGATGCGAGCG	CGCTCGCATCCCACAAGGCG	145	140	NC_012660	+	3855382	2	NC_012660	-	6717558	0
TCTTAGCAGTCGTGTGATGG	CCATCACACGACTGCTAAGA	43	42	NC_012660	-	5136213	1	NC_012660	+	242705	0
AGTCTTGACGGTGTTTCAGT	ACTGAAACACCGTCAAGACT	42	37	NC_012660	-	4873396	2	NC_012660	-	3938028	0
GGTATGACCTTCCGGTAGCA	TGCTACCGGAAGGTCATACC	85	82	NC_012660	+	4291055	1	NC_012660	+	539591	0
AGAATGGAAGTGTCTATCGT	ACGATAGACACTTCCATTCT	217	208	NC_012660	+	5462008	2	NC_012660	+	6278879	0
GTACATAAAAATGTAGATTA	TAATCTACATTTTTATGTAC	46	45	NC_012660	-	2356805	1	NC_012660	-	6428768	0
CGTGCGGTTTAGACGGGCTT	AAGCCCGTCTAAACCGCACG	113	110	NC_012660	-	4187042	1	NC_012660	+	412500	0
GGGTGCGGTTGGGGAGGTGT	ACACCTCCCCAACCGCACCC	24	24	NC_012660	-	4215886	0				0
GTTGAGGCGAGTATTGAAGT	ACTTCAATACTCGCCTCAAC	25	23	NC_012660	+	2673899	2	NC_012660	+	3625323	0
TAATCTGTTGTGGCATTAGG	CCTAATGCCACAACAGATTA	81	81	NC_012660	+	1574684	0				0
GACTAGCAGTCACTGGCCGA	TCGGCCAGTGACTGCTAGTC	19	18	NC_012660	-	6089801	1	NC_012660	+	1375467	0
ACTCCGGCTAAGGACTATTA	TAATAGTCCTTAGCCGGAGT	167	159	NC_012660	-	5308471	2	NC_012660	-	172822	0
CGGTTGGAAGTTTTCCAGGG	CCCTGGAAAACTTCCAACCG	83	75	NC_012660	+	5130170	2	NC_012660	-	3599577	0
TTTGGGTTTCGTCACCATGG	CCATGGTGACGAAACCCAAA	58	57	NC_012660	-	5692620	1	NC_012660	+	6588874	0
GAGGGTAATAATGCGTCCCG	CGGGACGCATTATTACCCTC	204	201	NC_012660	-	1709792	1	NC_012660	-	4905430	0
GGAAGCAGCGGAGACCGGGC	GCCCGGTCTCCGCTGCTTCC	72	71	NC_012660	+	6078263	1	NC_012660	+	1919253	0
AGGTCGTTGCTTTCTTGCTA	TAGCAAGAAAGCAACGACCT	353	342	NC_012660	+	6230500	2	NC_012660	-	1340627	0
AATTTCCCTGGTTAACCCAT	ATGGGTTAACCAGGGAAATT	33	33	NC_012660	-	426651	0				0
AGGCGGGGGCGGGGCGGGGA	TCCCCGCCCCGCCCCCGCCT	48	48	NC_012660	+	1768268	0				0
TAGCAACGGCTATATGGGCA	TGCCCATATAGCCGTTGCTA	74	73	NC_012660	-	4301014	1	NC_012660	+	372249	0
TAATCACGTCGTATTGGGCC	GGCCCAATACGACGTGATTA	80	76	NC_012660	-	6669577	2	NC_012660	-	365303	0
AGGCGGGGGAGGGGTGTGGT	ACCACACCCCTCCCCCGCCT	29	28	NC_012660	+	5020939	1	NC_012660	-	6263970	0
CTTAGTGATAGGTTGGCAGG	CCTGCCAACCTATCACTAAG	217	217	NC_012660	+	5146536	0				0
CATACCGTCGGTGTGACCGA	TCGGTCACACCGACGGTATG	141	137	NC_012660	+	5329745	2	NC_012660	-	934188	0
TGATATTTGCCGTCTGGGGT	ACCCCAGACGGCAAATATCA	199	189	NC_012660	-	3864797	2	NC_012660	-	4719040	0
CCACGGCGTTGTAATATATA	TATATATTACAACGCCGTGG	113	112	NC_012660	+	3341349	1	NC_012660	-	5133148	0
TAGTTGGGGAGGGCTTCGGG	CCCGAAGCCCTCCCCAACTA	215	209	NC_012660	-	5310908	2	NC_012660	-	322885	0
GGTGACCCTTCGTGGGTCTT	AAGACCCACGAAGGGTCACC	91	85	NC_012660	-	2731328	2	NC_012660	+	6369975	0
TCTCATAACAGGGCGTTTAG	CTAAACGCCCTGTTATGAGA	154	149	NC_012660	-	130153	2	NC_012660	+	5787976	0
GAGTGGAGTGGGTGGCAGGG	CCCTGCCACCCACTCCACTC	188	182	NC_012660	+	1108819	2	NC_012660	+	6506395	0
AAATGTATGATTGTGGGCGG	CCGCCCACAATCATACATTT	23	23	NC_012660	-	5759266	0				0
CTGGAGTGCCCCCAACCATA	TATGGTTGGGGGCACTCCAG	93	86	NC_012660	+	29182	2	NC_012660	+	4923326	0
TAGGGACTGGTGGGGGTTGT	ACAACCCCCACCAGTCCCTA	86	81	NC_012660	+	1539123	2	NC_012660	+	4563967	0
GGGACTTATAGGTTTTGATG	CATCAAAACCTATAAGTCCC	69	68	NC_012660	+	6483497	1	NC_012660	-	6717243	0
CAAGATAAGTATTGTCTAGA	TCTAGACAATACTTATCTTG	102	99	NC_012660	+	5073680	2	NC_012660	+	2129267	0
GGGGAGCCGTGTGAGGGGGC	GCCCCCTCACACGGCTCCCC	322	312	NC_012660	+	230180	2	NC_012660	-	4552518	0
TGACGGAGGTTTGCTGTATC	GATACAGCAAACCTCCGTCA	84	83	NC_012660	+	4880475	1	NC_012660	-	420701	0
GGGGGTGGGGGGGGGCAGTG	CACTGCCCCCCCCCACCCCC	18	18	NC_012660	-	1685510	0				0
CGCTGCAGGTGGGGGCGGCA	TGCCGCCCCCACCTGCAGCG	30	29	NC_012660	-	3295850	1	NC_012660	+	6543443	0
ATGTGCATTAACGATCTGAT	ATCAGATCGTTAATGCACAT	28	28	NC_012660	+	1368189	0				0
GTTTACGGTTGGGACGGTAA	TTACCGTCCCAACCGTAAAC	60	57	NC_012660	+	52920	1	NC_012660	-	1355035	0
CGCTCGCGGGGGGCGAGGCA	TGCCTCGCCCCCCGCGAGCG	51	50	NC_012660	-	2053875	1	NC_012660	+	6020885	0
GTTTCGGACTAGTGCTCTGA	TCAGAGCACTAGTCCGAAAC	79	78	NC_012660	-	4913050	1	NC_012660	-	2880448	0
GGAAGCCTGATGTTTGCAGA	TCTGCAAACATCAGGCTTCC	37	33	NC_012660	-	4945849	2	NC_012660	-	328581	0
ACAGTTGGGATGGGCTGGCA	TGCCAGCCCATCCCAACTGT	45	41	NC_012660	+	5912272	4	NC_012660	+	2352393	0
GGTCAGGGGATAGCGGCGGG	CCCGCCGCTATCCCCTGACC	135	131	NC_012660	-	6416098	2	NC_012660	-	2095624	0
TTAGTGTGCAGACAAACTAA	TTAGTTTGTCTGCACACTAA	13	13	NC_012660	+	75690	0				0
GTTAGTAGCCACGAAGAAGA	TCTTCTTCGTGGCTACTAAC	141	133	NC_012660	+	6066353	2	NC_012660	+	5386948	0
GTACGAGGGGTAGGGCGGGT	ACCCGCCCTACCCCTCGTAC	85	79	NC_012660	-	2266683	1	NC_012660	+	3590165	0
CGCGCCATGGGCGTCCAGGG	CCCTGGACGCCCATGGCGCG	189	184	NC_012660	+	1483398	2	NC_012660	-	126534	0
TAGGTTTCGTCAGGCAGTCA	TGACTGCCTGACGAAACCTA	287	280	NC_012660	-	65842	1	NC_012660	+	796337	0
ATGTAGTAGGTGGAGGTAGC	GCTACCTCCACCTACTACAT	52	51	NC_012660	-	6360911	1	NC_012660	+	901496	0
TCCGATGATCTAGTCGCAAC	GTTGCGACTAGATCATCGGA	111	109	NC_012660	+	5804640	1	NC_012660	-	4338528	0
TTTCGCTACCACCGCTCTTC	GAAGAGCGGTGGTAGCGAAA	41	39	NC_012660	-	1856139	1	NC_012660	-	5062242	0
CGGCTGCTAAGGCTACGCGG	CCGCGTAGCCTTAGCAGCCG	63	56	NC_012660	+	4544492	2	NC_012660	-	4597617	0
TAGGCGTTTATTAGCCGCCC	GGGCGGCTAATAAACGCCTA	94	90	NC_012660	-	1908445	2	NC_012660	+	2839897	0
ATGGAGGGGGGTTGGCGGGG	CCCCGCCAACCCCCCTCCAT	73	73	NC_012660	-	2159862	0				0
CTAGGTGTATTACTCAAGTC	GACTTGAGTAATACACCTAG	59	58	NC_012660	+	4964657	1	NC_012660	-	1384509	0
GTCGGGGTCGGTGTAGTGGG	CCCACTACACCGACCCCGAC	22	22	NC_012660	-	1866915	0				0
TGCCGTTAGTTCCTCGAGTC	GACTCGAGGAACTAACGGCA	325	315	NC_012660	+	564466	2	NC_012660	-	314524	0
AGAAGTCGGCCCACAGGTGT	ACACCTGTGGGCCGACTTCT	18	16	NC_012660	+	3430044	1	NC_012660	-	5741220	0
CTTTAGAAAAGTTAATCTGC	GCAGATTAACTTTTCTAAAG	31	31	NC_012660	+	2273164	0				0
GTCACACGATGGCTTGTGGC	GCCACAAGCCATCGTGTGAC	172	163	NC_012660	+	1129260	2	NC_012660	+	2372341	0
TAAGTCTTGTCGAGAAAAAA	TTTTTTCTCGACAAGACTTA	192	186	NC_012660	-	3970107	2	NC_012660	+	6187129	0
TGATTCTTAGCGGGGTGGTA	TACCACCCCGCTAAGAATCA	19	18	NC_012660	+	3257	1	NC_012660	-	5643929	0
GGGCAGGGCGGTCAGCTCGG	CCGAGCTGACCGCCCTGCCC	144	136	NC_012660	-	4916152	2	NC_012660	+	6514964	0
TTTTTTTATCATAGAAAATA	TATTTTCTATGATAAAAAAA	134	132	NC_012660	-	749484	1	NC_012660	-	4802963	0
TTTGTTGGGCGGAATGATTC	GAATCATTCCGCCCAACAAA	34	32	NC_012660	+	1571784	2	NC_012660	+	4434309	0
CAAATCGCGGGCTGTTGTGT	ACACAACAGCCCGCGATTTG	59	58	NC_012660	-	1628687	1	NC_012660	-	3963663	0
ACATATCCCGGCATGAATGG	CCATTCATGCCGGGATATGT	207	202	NC_012660	-	6580413	2	NC_012660	+	4187847	0
ATGTGACGATGTTAGGGGGC	GCCCCCTAACATCGTCACAT	83	78	NC_012660	+	960340	2	NC_012660	+	888107	0
CATGGAAGGGAAGCAGGGCT	AGCCCTGCTTCCCTTCCATG	105	100	NC_012660	-	2219311	2	NC_012660	+	506600	0
CTCCTCATGCAGGATGTCAC	GTGACATCCTGCATGAGGAG	243	232	NC_012660	-	5360287	2	NC_012660	+	615301	0
ATATTTGCTTGGTCGCTGAG	CTCAGCGACCAAGCAAATAT	64	63	NC_012660	-	6612181	1	NC_012660	+	424693	0
CGATCGAGCGCTATGCCCAT	ATGGGCATAGCGCTCGATCG	18	17	NC_012660	+	5248379	1	NC_012660	+	5516010	0
ATGAGTGAACCGAAATCTCC	GGAGATTTCGGTTCACTCAT	99	97	NC_012660	-	1932009	1	NC_012660	-	5595643	0
GGCTGCCGTGGGCAGGAGGG	CCCTCCTGCCCACGGCAGCC	145	141	NC_012660	+	212098	2	NC_012660	-	1121470	0
TATTCTGGTCTTTGGGTAGT	ACTACCCAAAGACCAGAATA	51	51	NC_012660	-	6244413	0				0
GTGAAGTTATGTACTAGGAT	ATCCTAGTACATAACTTCAC	52	47	NC_012660	+	2184809	4	NC_012660	-	5873110	0
GGGGGGGATTGACCTATGGA	TCCATAGGTCAATCCCCCCC	80	80	NC_012660	-	1438560	0				0
GTTAACTTCGGGAGTCGCGA	TCGCGACTCCCGAAGTTAAC	97	97	NC_012660	+	5986012	0				0
AAGGCTAATTTTACTTAGAT	ATCTAAGTAAAATTAGCCTT	213	213	NC_012660	+	4843464	0				0
AGGGGGCTGCGGAGAGTGGT	ACCACTCTCCGCAGCCCCCT	41	39	NC_012660	-	1629480	1	NC_012660	-	2087947	0
TTGAAGTAGTACGATGGCGT	ACGCCATCGTACTACTTCAA	37	37	NC_012660	+	909563	0				0
ACGGGTTGCGCAGGGAGATG	CATCTCCCTGCGCAACCCGT	11	11	NC_012660	+	5633396	0				0
GGCTACTTTTGTAAGTGTAA	TTACACTTACAAAAGTAGCC	109	101	NC_012660	-	4769894	2	NC_012660	+	6690981	0
AGGGCCGCGGACGGCGAAAT	ATTTCGCCGTCCGCGGCCCT	91	87	NC_012660	-	5109693	2	NC_012660	+	4772256	0
GGCGTGGGAGTAAGATTGTC	GACAATCTTACTCCCACGCC	248	237	NC_012660	-	5303027	2	NC_012660	-	5117409	0
TTCTATCGGCGGGGGTTTTA	TAAAACCCCCGCCGATAGAA	89	89	NC_012660	+	6170370	0				0
TGTGGACGTGAGGGGGGTTG	CAACCCCCCTCACGTCCACA	131	128	NC_012660	+	59018	2	NC_012660	-	851994	0
GGTGTGGGGGAGGTAGGGGC	GCCCCTACCTCCCCCACACC	128	125	NC_012660	+	1490216	2	NC_012660	+	2734396	0
AGGCGTTTGTGATAAGACAA	TTGTCTTATCACAAACGCCT	119	116	NC_012660	+	5185848	2	NC_012660	-	3136236	0
AGGAGTCTGTAGTGGTCGGG	CCCGACCACTACAGACTCCT	131	121	NC_012660	-	1637333	4	NC_012660	-	5435129	0
AGTGGTTACTTGGGAAATTG	CAATTTCCCAAGTAACCACT	158	154	NC_012660	-	6351066	2	NC_012660	+	3292792	0
TCAGGCCGGGGGTCGTGGGG	CCCCACGACCCCCGGCCTGA	106	104	NC_012660	-	3061534	2	NC_012660	-	4256920	0
GTGAGCGGAGTTTGTGGGGA	TCCCCACAAACTCCGCTCAC	20	19	NC_012660	+	1582648	1	NC_012660	-	5467888	0
CTTATAGCTTGTGGTGCGTC	GACGCACCACAAGCTATAAG	69	67	NC_012660	+	4398202	1	NC_012660	+	5863883	0
ATGTGTTTAGTGTGGCCGGG	CCCGGCCACACTAAACACAT	68	68	NC_012660	-	1466632	0				0
CTAAGCGACTCACTCTTAAA	TTTAAGAGTGAGTCGCTTAG	100	96	NC_012660	-	358367	2	NC_012660	+	1903877	0
TTTTTATGGTTAGGATTGTA	TACAATCCTAACCATAAAAA	45	44	NC_012660	+	4298289	1	NC_012660	-	4399310	0
GGATCGGCTATGTGCGTGGT	ACCACGCACATAGCCGATCC	123	116	NC_012660	-	241646	2	NC_012660	+	817933	0
ATAAGTGAGTCTGGGCCGTT	AACGGCCCAGACTCACTTAT	74	70	NC_012660	+	2596235	2	NC_012660	+	4432713	0
ACGTAGGGATTAGGACGCTA	TAGCGTCCTAATCCCTACGT	84	82	NC_012660	+	5337241	1	NC_012660	+	5881477	0
GAACAGGGAGGAAGCCGGCT	AGCCGGCTTCCTCCCTGTTC	82	82	NC_012660	-	3673120	0				0
ATCTGTCGTAAGCGTAAAAG	CTTTTACGCTTACGACAGAT	20	20	NC_012660	+	4728077	0				0
GGTAGGAGGGGGAAGTGACT	AGTCACTTCCCCCTCCTACC	78	75	NC_012660	-	1491434	2	NC_012660	-	2556391	0
GTAAGAAACCAATAAATCCT	AGGATTTATTGGTTTCTTAC	146	143	NC_012660	+	34725	1	NC_012660	-	4026367	0
GTAGGTGAGGGTGCTCGTAT	ATACGAGCACCCTCACCTAC	80	77	NC_012660	-	2115044	2	NC_012660	-	994852	0
ATAGCGGGATAAAAAAGTGC	GCACTTTTTTATCCCGCTAT	120	117	NC_012660	-	3310688	1	NC_012660	+	4654249	0
CGCTTTTGGCAGGTAAGCCC	GGGCTTACCTGCCAAAAGCG	242	237	NC_012660	-	2264835	1	NC_012660	+	4406458	0
AACATCATTGCGAGTTATTT	AAATAACTCGCAATGATGTT	184	180	NC_012660	+	3076285	1	NC_012660	+	3076286	0
CGTGGTACTCGGGATGGAAG	CTTCCATCCCGAGTACCACG	32	30	NC_012660	-	106302	2	NC_012660	+	5046214	0
AGAGTCCAGGGAAGGGTTGT	ACAACCCTTCCCTGGACTCT	43	43	NC_012660	-	4187315	0				0
TCGATGCGGGTTGCGTTTGC	GCAAACGCAACCCGCATCGA	58	55	NC_012660	+	5923234	1	NC_012660	+	4890553	0
CCTCTGGCACGTACGTACCC	GGGTACGTACGTGCCAGAGG	146	144	NC_012660	-	322125	1	NC_012660	+	2070417	0
TCAAACTTTCATCGGCCAGA	TCTGGCCGATGAAAGTTTGA	169	165	NC_012660	-	5806110	1	NC_012660	+	164659	0
TAAACTTTACTTCAACTTAT	ATAAGTTGAAGTAAAGTTTA	122	116	NC_012660	+	293242	2	NC_012660	+	4791635	0
CTGCGTGCTGTGGAACATTG	CAATGTTCCACAGCACGCAG	22	21	NC_012660	-	5686394	1	NC_012660	-	3542275	0
AGCGGATGGAGTGCGTTATA	TATAACGCACTCCATCCGCT	84	77	NC_012660	-	6034822	2	NC_012660	+	1904118	0
GCTTGGAGCGATGGACTATT	AATAGTCCATCGCTCCAAGC	101	97	NC_012660	+	4989790	1	NC_012660	+	5050277	0
TGGTCGAATTCTTATGTGGT	ACCACATAAGAATTCGACCA	147	136	NC_012660	-	5378494	6	NC_012660	-	1189586	0
CGTCCCCCCCTACCCTCCTG	CAGGAGGGTAGGGGGGGACG	42	42	NC_012660	-	6564270	0				0
AGGAGGGAGGCAGGTGGAGT	ACTCCACCTGCCTCCCTCCT	54	53	NC_012660	+	4022638	1	NC_012660	+	3887070	0
GAAGTTCAAGATGCTCTCCG	CGGAGAGCATCTTGAACTTC	126	126	NC_012660	-	2156722	0				0
ACCATTGTTACCGGCGCGGA	TCCGCGCCGGTAACAATGGT	73	70	NC_012660	-	5480361	1	NC_012660	+	6497446	0
TACTTTTATTCATTAGGTGT	ACACCTAATGAATAAAAGTA	23	23	NC_012660	+	2278298	0				0
CCATGGATATGTGCGTCAGA	TCTGACGCACATATCCATGG	129	125	NC_012660	+	2846718	2	NC_012660	+	5518029	0
GTGACGGGGTATATTGATTT	AAATCAATATACCCCGTCAC	130	128	NC_012660	+	436835	1	NC_012660	+	5706966	0
AAGCGGGGATAGGGGTTGTT	AACAACCCCTATCCCCGCTT	106	102	NC_012660	+	1396549	2	NC_012660	-	5538231	0
GGGCGGCGGAAGAGGGCGAG	CTCGCCCTCTTCCGCCGCCC	180	170	NC_012660	-	4636975	2	NC_012660	-	4149801	0
TTTATAGGGTGTCTGGATTA	TAATCCAGACACCCTATAAA	99	99	NC_012660	+	6444255	0				0
CGGCGTGGGGGGCGGTTGGG	CCCAACCGCCCCCCACGCCG	357	343	NC_012660	+	2187241	2	NC_012660	-	2329284	0
GGAGATGGGGTCCAGGGGGG	CCCCCCTGGACCCCATCTCC	14	14	NC_012660	-	932906	0				0
ATAAGACTGTGGTAGAGTAG	CTACTCTACCACAGTCTTAT	54	54	NC_012660	-	6671281	0				0
GGGTGAGCGGGCGGGGTGGA	TCCACCCCGCCCGCTCACCC	95	94	NC_012660	+	3470186	1	NC_012660	+	6497193	0
AGTGGAGGGAGCACGCCGGT	ACCGGCGTGCTCCCTCCACT	151	144	NC_012660	-	2443769	2	NC_012660	-	5220007	0
GATATGCAGTTTATGTTGAT	ATCAACATAAACTGCATATC	216	198	NC_012660	-	2385542	3	NC_012660	+	4373745	0
ATGCGGTTAGGAGTGTACGG	CCGTACACTCCTAACCGCAT	73	70	NC_012660	-	4503943	2	NC_012660	-	5173283	0
TCATCGAGTGCTAGTCGATA	TATCGACTAGCACTCGATGA	113	109	NC_012660	+	920954	2	NC_012660	+	3081931	0
GCTTGGCAATGTTGTTGGGA	TCCCAACAACATTGCCAAGC	43	42	NC_012660	-	6688859	1	NC_012660	+	3310498	0
TCGGGAATTAGCTTGGGCGC	GCGCCCAAGCTAATTCCCGA	137	129	NC_012660	+	5029110	2	NC_012660	+	4725777	0
CGTGGGCCAGAGGCTGGGTC	GACCCAGCCTCTGGCCCACG	118	116	NC_012660	+	3884968	2	NC_012660	+	1603876	0
CATGTTTTAGCTGGAATTAT	ATAATTCCAGCTAAAACATG	189	187	NC_012660	-	162978	1	NC_012660	+	1101876	0
GGGAAGCGGCGGGGGGTTGG	CCAACCCCCCGCCGCTTCCC	60	59	NC_012660	+	6035132	1	NC_012660	+	962119	0
TTTCTTCAAGGGGGAGCTAC	GTAGCTCCCCCTTGAAGAAA	53	51	NC_012660	-	933707	2	NC_012660	+	1194206	0
TTTGACCACGGGGTAATTTG	CAAATTACCCCGTGGTCAAA	65	62	NC_012660	+	375341	2	NC_012660	+	3031372	0
GTATCCAGCGTGCATGGATG	CATCCATGCACGCTGGATAC	268	265	NC_012660	+	3456381	1	NC_012660	-	184592	0
GCGACTGCGTGCAGTCGCAA	TTGCGACTGCACGCAGTCGC	234	224	NC_012660	+	6098981	4	NC_012660	-	5345943	0
TAGAGCCAAGCTGCAGAATT	AATTCTGCAGCTTGGCTCTA	232	228	NC_012660	+	5811240	2	NC_012660	+	935552	0
TGTATTTAGACGGTGGAACC	GGTTCCACCGTCTAAATACA	18	18	NC_012660	+	1863397	0				0
AGTGATTCGTTAGGGTAGAT	ATCTACCCTAACGAATCACT	78	68	NC_012660	-	3862212	4	NC_012660	-	3779253	0
GGCTATCTTCTTTCATCTCC	GGAGATGAAAGAAGATAGCC	209	204	NC_012660	-	822580	1	NC_012660	+	5379932	0
CCCATTGTCGTTCAACAGGT	ACCTGTTGAACGACAATGGG	19	19	NC_012660	-	5089087	0				0
GGGCGGGGTGGGGGGGGGGT	ACCCCCCCCCCACCCCGCCC	110	109	NC_012660	-	1641956	1	NC_012660	+	4759514	0
TTAAAAGGGATGCCTATTGA	TCAATAGGCATCCCTTTTAA	147	139	NC_012660	-	5841550	3	NC_012660	+	631666	0
CCAGTGCAAGCTGGTGTATT	AATACACCAGCTTGCACTGG	82	77	NC_012660	+	1662133	2	NC_012660	-	5804394	0
ACTGGGCCTTCAAGAAAGGG	CCCTTTCTTGAAGGCCCAGT	50	50	NC_012660	+	4341793	0				0
AGAGAGGGAGCGGGGGCGTG	CACGCCCCCGCTCCCTCTCT	68	66	NC_012660	-	2729927	1	NC_012660	-	2187715	0
GTTTTCGGCTTACTCTTAAA	TTTAAGAGTAAGCCGAAAAC	125	121	NC_012660	+	733997	2	NC_012660	+	4712866	0
TTTGAGCTGGATCGCATTCA	TGAATGCGATCCAGCTCAAA	129	123	NC_012660	+	181871	2	NC_012660	+	2820356	0
TTTAGTTTACTGTCGAGCTT	AAGCTCGACAGTAAACTAAA	191	185	NC_012660	-	3102098	2	NC_012660	+	1660834	0
TTTGATATTTGGTGCTCGGG	CCCGAGCACCAAATATCAAA	127	124	NC_012660	+	3246771	1	NC_012660	+	2237142	0
GGAGGGGGCGTGGCAGGGGG	CCCCCTGCCACGCCCCCTCC	207	201	NC_012660	+	1513407	2	NC_012660	-	4369507	0
GTCCACGGGGGGAGGGGTGG	CCACCCCTCCCCCCGTGGAC	132	127	NC_012660	+	52034	1	NC_012660	-	6406650	0
CCAACGTTCTGGCGCTAGCT	AGCTAGCGCCAGAACGTTGG	58	57	NC_012660	+	3846364	1	NC_012660	+	95210	0
TGGGAGCGTTAGGAAGTGTG	CACACTTCCTAACGCTCCCA	183	174	NC_012660	-	360929	3	NC_012660	-	415437	0
ACTTTTTGGAGCTTAGTATC	GATACTAAGCTCCAAAAAGT	200	197	NC_012660	+	3341651	1	NC_012660	-	77933	0
AGTCAGCCTGCATGGATCAG	CTGATCCATGCAGGCTGACT	18	16	NC_012660	-	2191333	1	NC_012660	-	1038642	0
CGCTAATGAAGATATTGTGA	TCACAATATCTTCATTAGCG	216	206	NC_012660	-	2175142	2	NC_012660	-	4805404	0
AGGATGAGTAGTCGTTTCGG	CCGAAACGACTACTCATCCT	190	182	NC_012660	-	5620599	3	NC_012660	+	6694710	0
GGTAGGGGGCGGGGGGGGCG	CGCCCCCCCCGCCCCCTACC	104	104	NC_012660	-	4115344	0				0
TGTGACACCTGGTGGGGAAA	TTTCCCCACCAGGTGTCACA	24	24	NC_012660	+	2233959	0				0
TTTTGGTCGGTTTAAGAAGC	GCTTCTTAAACCGACCAAAA	192	189	NC_012660	-	2107805	2	NC_012660	-	4157808	0
GGCGTGACTGGTTTTTACTG	CAGTAAAAACCAGTCACGCC	48	46	NC_012660	+	3262957	2	NC_012660	-	4040714	0
GATCGGGGCAGCGGGGGCAG	CTGCCCCCGCTGCCCCGATC	179	166	NC_012660	-	916143	2	NC_012660	-	1737965	0
GACGGTACGACAGTATGTTG	CAACATACTGTCGTACCGTC	220	217	NC_012660	+	115060	1	NC_012660	-	3841124	0
TGGGCGCAGTTGAGATATGG	CCATATCTCAACTGCGCCCA	183	178	NC_012660	+	6674046	2	NC_012660	+	2887974	0
ATCTGAGGCATGTTCTCAAG	CTTGAGAACATGCCTCAGAT	46	45	NC_012660	+	6564267	1	NC_012660	+	828094	0
GAGGCGTGGCACAATAAAAG	CTTTTATTGTGCCACGCCTC	26	25	NC_012660	-	2733567	1	NC_012660	+	5931016	0
GATGCAGTAATGGTTCGGGC	GCCCGAACCATTACTGCATC	65	65	NC_012660	+	1927221	0				0
TAGAGCTCCAAGTTGATTCA	TGAATCAACTTGGAGCTCTA	127	119	NC_012660	+	2219536	2	NC_012660	-	1360636	0
GCGATGATTGTTTGGTGAGC	GCTCACCAAACAATCATCGC	106	103	NC_012660	+	188536	2	NC_012660	-	632563	0
TGATAGGAATTTTATGGACT	AGTCCATAAAATTCCTATCA	91	87	NC_012660	+	1714662	2	NC_012660	-	6094441	0
GTACTTATTCCACCTTAATG	CATTAAGGTGGAATAAGTAC	193	188	NC_012660	+	3322564	1	NC_012660	-	3282736	0
GGGCCGGGCCGGCATCGGGA	TCCCGATGCCGGCCCGGCCC	201	191	NC_012660	-	2372656	4	NC_012660	-	1867829	0
TTAATTTAGGTTTTCAGGAG	CTCCTGAAAACCTAAATTAA	176	171	NC_012660	+	946811	2	NC_012660	-	1278438	0
GTCAGTCCGATAGGCGTAGC	GCTACGCCTATCGGACTGAC	130	127	NC_012660	+	4171793	2	NC_012660	-	4947746	0
GCGGCTGGGTGTGGGTAGGG	CCCTACCCACACCCAGCCGC	15	14	NC_012660	-	6449756	1	NC_012660	-	580583	0
CGTCGGTATCTGCAAACTGT	ACAGTTTGCAGATACCGACG	477	461	NC_012660	+	29141	2	NC_012660	+	5616156	0
CCCAAGTATCTGATTGTGCC	GGCACAATCAGATACTTGGG	39	39	NC_012660	-	2403056	0				0
GGCGGAACGGTTGCGCTGGG	CCCAGCGCAACCGTTCCGCC	105	100	NC_012660	-	43898	2	NC_012660	-	4132828	0
GGTGAAGTGAGGAAGTGGCG	CGCCACTTCCTCACTTCACC	135	127	NC_012660	-	628117	2	NC_012660	+	5482894	0
GGGTGTCGTGTACTGGCGTT	AACGCCAGTACACGACACCC	243	227	NC_012660	+	6453365	2	NC_012660	-	329007	0
ATTGCGACTGCGTTTGGGGC	GCCCCAAACGCAGTCGCAAT	59	57	NC_012660	-	3796026	1	NC_012660	+	2074400	0
GGGACGGGCGGGGCCGGTGA	TCACCGGCCCCGCCCGTCCC	147	146	NC_012660	-	4332946	1	NC_012660	-	6439257	0
GGGGGAGGGTTGTCGAACCT	AGGTTCGACAACCCTCCCCC	36	34	NC_012660	+	1249239	2	NC_012660	-	1348635	0
ATGGTGTCTCGAGCCGGGGG	CCCCCGGCTCGAGACACCAT	63	61	NC_012660	+	4784966	2	NC_012660	+	1024694	0
TTATCTACTGTAGGGAATCG	CGATTCCCTACAGTAGATAA	76	71	NC_012660	-	1538816	2	NC_012660	+	5685336	0
ATTCTCGCTTTGTGAAGATT	AATCTTCACAAAGCGAGAAT	75	74	NC_012660	+	6268034	1	NC_012660	+	6494576	0
GGTTAAAAATGGCAGGTGGA	TCCACCTGCCATTTTTAACC	28	27	NC_012660	+	5073627	1	NC_012660	-	931890	0
TTGTTGAATGTCGATAGTGG	CCACTATCGACATTCAACAA	302	286	NC_012660	-	5806499	4	NC_012660	-	2074385	0
CGGAGCAGGTGCCGCCTTGT	ACAAGGCGGCACCTGCTCCG	44	40	NC_012660	-	3832067	2	NC_012660	+	2411969	0
GTTGGGGTAGGGCGGGGGGA	TCCCCCCGCCCTACCCCAAC	140	133	NC_012660	+	1078660	2	NC_012660	+	6309780	0
CTGTTTTAGCTGGAACGGGA	TCCCGTTCCAGCTAAAACAG	167	155	NC_012660	+	5366385	4	NC_012660	+	627079	0
AGGCCATGGCTAGATTGTGG	CCACAATCTAGCCATGGCCT	63	62	NC_012660	+	406119	1	NC_012660	+	2690077	0
TGGGTCTAAGATTGAGGACC	GGTCCTCAATCTTAGACCCA	70	68	NC_012660	-	2778995	2	NC_012660	+	4640406	0
TACCGCTACGGTTTTTGATA	TATCAAAAACCGTAGCGGTA	44	43	NC_012660	-	1692781	1	NC_012660	-	4653054	0
GGCCGGGGGACGGTGGGGGG	CCCCCCACCGTCCCCCGGCC	137	135	NC_012660	-	4123193	2	NC_012660	+	2268718	0
TGCGGTAGCAGCTATGTAGG	CCTACATAGCTGCTACCGCA	165	163	NC_012660	+	6380247	1	NC_012660	-	650736	0
TAGCTAAGCCCCAGGTGGTC	GACCACCTGGGGCTTAGCTA	33	31	NC_012660	+	1035093	2	NC_012660	+	1936614	0
ATCGAATTCCTGTTGAGTTT	AAACTCAACAGGAATTCGAT	140	139	NC_012660	+	895606	1	NC_012660	+	1783788	0
TTACTCGTCTACGCTAAACA	TGTTTAGCGTAGACGAGTAA	83	81	NC_012660	-	2141754	1	NC_012660	+	1897207	0
GGCGCGCGGGGAAGCGGGGG	CCCCCGCTTCCCCGCGCGCC	116	110	NC_012660	+	4657492	2	NC_012660	-	1500837	0
CTGGAGCGGAGTGCGGAGGA	TCCTCCGCACTCCGCTCCAG	59	57	NC_012660	+	5387061	1	NC_012660	-	4916024	0
GGTCAGCTAGAGGTAAGGCT	AGCCTTACCTCTAGCTGACC	122	118	NC_012660	-	4795876	2	NC_012660	-	1658307	0
AAATGGTACCTCTAGTGTTG	CAACACTAGAGGTACCATTT	107	102	NC_012660	-	5658938	2	NC_012660	-	3035149	0
CTCTTCTGTGTATACTAGTC	GACTAGTATACACAGAAGAG	117	116	NC_012660	-	1143772	1	NC_012660	+	3416797	0
CCTATCATATATTTAAATGA	TCATTTAAATATATGATAGG	124	121	NC_012660	-	1220571	2	NC_012660	+	3932610	0
GGATGTTGGAATTCCCGCAC	GTGCGGGAATTCCAACATCC	58	56	NC_012660	-	545168	1	NC_012660	-	1667908	0
TTATCGTTGATCGGGGTCGG	CCGACCCCGATCAACGATAA	58	56	NC_012660	-	5855754	2	NC_012660	-	3644140	0
GTCGTGTATGGGGTGGCGGG	CCCGCCACCCCATACACGAC	26	23	NC_012660	+	4798904	2	NC_012660	-	6646364	0
AATACTAGACAGGTGTTGGG	CCCAACACCTGTCTAGTATT	23	23	NC_012660	+	6103640	0				0
CCCTTGGAGGCAACATGAGA	TCTCATGTTGCCTCCAAGGG	202	197	NC_012660	-	6390895	1	NC_012660	+	806321	0
TCTAATTTGATCGGTGACTC	GAGTCACCGATCAAATTAGA	42	42	NC_012660	-	6512936	0				0
AGGGTCGGGATGTGGGGCCG	CGGCCCCACATCCCGACCCT	91	89	NC_012660	+	2009869	2	NC_012660	+	3452167	0
CGCCGAGCGTGGGTGTTACA	TGTAACACCCACGCTCGGCG	21	21	NC_012660	+	1034786	0				0
TTCCGATTTTCTCGCGGAGT	ACTCCGCGAGAAAATCGGAA	189	182	NC_012660	+	5918708	2	NC_012660	+	5741860	0
AAGGGGTGGGGCGGGGCAGG	CCTGCCCCGCCCCACCCCTT	61	57	NC_012660	-	3711404	2	NC_012660	+	6449015	0
TACTATGTGGTGCCGCTAGC	GCTAGCGGCACCACATAGTA	80	79	NC_012660	+	4807920	1	NC_012660	+	6149035	0
GGGGGGAGGGGGGGGGGCGC	GCGCCCCCCCCCCTCCCCCC	128	118	NC_012660	+	175035	2	NC_012660	-	3424388	0
CCTAGCGCGGCGCTGGGATG	CATCCCAGCGCCGCGCTAGG	99	89	NC_012660	+	2506275	4	NC_012660	-	5146057	0
GGACGGTAGTGGGTTATCGA	TCGATAACCCACTACCGTCC	87	85	NC_012660	+	1403152	1	NC_012660	-	6150447	0
AGTATCATGTCGTAAGAGCT	AGCTCTTACGACATGATACT	125	118	NC_012660	+	5436403	2	NC_012660	-	5741826	0
TTCGCGAGTATAAGGTTTTC	GAAAACCTTATACTCGCGAA	231	219	NC_012660	-	5248104	2	NC_012660	-	346226	0
GGGACAGGTGGGGGGCGTTC	GAACGCCCCCCACCTGTCCC	83	81	NC_012660	-	5617111	1	NC_012660	+	6426188	0
GTGTCAAAAAGTCACGTGCA	TGCACGTGACTTTTTGACAC	228	225	NC_012660	+	106301	2	NC_012660	-	5451641	0
CGAACATTGTCCAGATGGGC	GCCCATCTGGACAATGTTCG	39	37	NC_012660	+	1707060	1	NC_012660	+	5929888	0
AGGTGGGGCGACAGTGCTCG	CGAGCACTGTCGCCCCACCT	62	56	NC_012660	-	3100989	6	NC_012660	-	656381	0
CTCCATGAATACAAGGTGAC	GTCACCTTGTATTCATGGAG	247	232	NC_012660	-	5874419	2	NC_012660	-	909177	0
TTTGCTCCTTAACATGCGTT	AACGCATGTTAAGGAGCAAA	114	105	NC_012660	-	4338532	2	NC_012660	-	3430954	0
GCCCGCGAGAAGAAGGAGGC	GCCTCCTTCTTCTCGCGGGC	115	110	NC_012660	+	5738300	2	NC_012660	+	5738301	0
AAGGGTTTCTTATTGGATTT	AAATCCAATAAGAAACCCTT	43	42	NC_012660	-	901491	1	NC_012660	-	3213023	0
TATCATTGGGATGTCTAGGG	CCCTAGACATCCCAATGATA	13	13	NC_012660	-	1532654	0				0
ATGGTTTTGGTTGCCAGTGG	CCACTGGCAACCAAAACCAT	194	191	NC_012660	+	4783485	2	NC_012660	+	2049523	0
CGTCTCTATTTCCTGGGACC	GGTCCCAGGAAATAGAGACG	127	123	NC_012660	+	4916959	2	NC_012660	-	6392523	0
AGGGGGGGGGGAGCTTATGC	GCATAAGCTCCCCCCCCCCT	154	152	NC_012660	+	614086	1	NC_012660	-	5489226	0
GGGGGGGGAAGTGGGGGTGT	ACACCCCCACTTCCCCCCCC	67	67	NC_012660	+	4682252	0				0
CGTTTCTTTGAATAGAGGCT	AGCCTCTATTCAAAGAAACG	76	75	NC_012660	-	5416063	1	NC_012660	-	5577588	0
CGTTCATGAGCTCAGGAGGA	TCCTCCTGAGCTCATGAACG	174	173	NC_012660	-	4843681	1	NC_012660	+	515050	0
AATCGAAATGTAGGATCTCT	AGAGATCCTACATTTCGATT	94	91	NC_012660	-	2244030	1	NC_012660	+	185242	0
ATGTTTTGCTTTGAGTCAAA	TTTGACTCAAAGCAAAACAT	83	75	NC_012660	+	3434059	4	NC_012660	-	4358172	0
ACGTGGATTCAAAGAGAAGG	CCTTCTCTTTGAATCCACGT	132	129	NC_012660	+	5034349	1	NC_012660	-	140194	0
TCGTTGGTGTATGGAAAGAG	CTCTTTCCATACACCAACGA	153	150	NC_012660	-	1864538	1	NC_012660	-	507270	0
CGGGTAGGGCGAGAAGGAGG	CCTCCTTCTCGCCCTACCCG	58	56	NC_012660	-	1100831	1	NC_012660	+	5831977	0
TGAGGGACTGGTACGACAGG	CCTGTCGTACCAGTCCCTCA	162	155	NC_012660	-	1227425	2	NC_012660	+	2032747	0
GTAGGCGCTTGGGGGGGGGG	CCCCCCCCCCAAGCGCCTAC	126	122	NC_012660	+	5605094	1	NC_012660	-	2501105	0
TTGGTCCGAGCTGGGTGCGG	CCGCACCCAGCTCGGACCAA	117	115	NC_012660	+	1443188	2	NC_012660	-	4910996	0
GATTACAACATAGGTACCGT	ACGGTACCTATGTTGTAATC	111	106	NC_012660	+	2029552	2	NC_012660	-	6094441	0
TATGTTAGGGCGATGGGTAG	CTACCCATCGCCCTAACATA	104	103	NC_012660	+	879499	1	NC_012660	+	5987544	0
TCCGGAGGTGGAAGTGTGGG	CCCACACTTCCACCTCCGGA	103	101	NC_012660	+	1198796	1	NC_012660	+	4632359	0
GTCGGCCGGGTGCGTGGGAT	ATCCCACGCACCCGGCCGAC	27	27	NC_012660	-	5256495	0				0
TGGCGGGTCCGGGGCGAAGG	CCTTCGCCCCGGACCCGCCA	162	152	NC_012660	-	2916502	1	NC_012660	+	1953154	0
GCGTGCGAAGCCGCTTCGAG	CTCGAAGCGGCTTCGCACGC	124	115	NC_012660	+	3728568	3	NC_012660	+	275807	0
GGGATTTGTTCCAGTCCCAA	TTGGGACTGGAACAAATCCC	19	18	NC_012660	+	1014437	1	NC_012660	-	1634442	0
GTCCGTCGTATCTGCTTTTG	CAAAAGCAGATACGACGGAC	102	101	NC_012660	-	5912273	1	NC_012660	-	133497	0
GGTGGGTTATACGTTATTAA	TTAATAACGTATAACCCACC	169	162	NC_012660	-	1068607	2	NC_012660	+	1360695	0
GTTATACACGTCATCCGATC	GATCGGATGACGTGTATAAC	180	168	NC_012660	-	1644395	4	NC_012660	-	4291293	0
GACGAAGCGGGTGTTTAGTT	AACTAAACACCCGCTTCGTC	164	160	NC_012660	+	3004208	2	NC_012660	-	3767939	0
TGCGGGAGCGTGCCAGGGGG	CCCCCTGGCACGCTCCCGCA	75	74	NC_012660	+	2751316	1	NC_012660	-	3941237	0
CATTAGTGTGTGGTGTCTAC	GTAGACACCACACACTAATG	26	24	NC_012660	+	1278103	2	NC_012660	-	5994305	0
TTTGGACAGTTTAGGGCTGC	GCAGCCCTAAACTGTCCAAA	315	306	NC_012660	-	6273400	2	NC_012660	-	5661983	0
GGGGCTTGATACTGCTTAAT	ATTAAGCAGTATCAAGCCCC	15	15	NC_012660	+	6395927	0				0
TCGTGGTTCAAGCAGAGGAC	GTCCTCTGCTTGAACCACGA	73	71	NC_012660	-	1657225	2	NC_012660	+	5401024	0
GTTTAGGGGGGGGCAATGTG	CACATTGCCCCCCCCTAAAC	169	162	NC_012660	+	4646111	4	NC_012660	-	1648373	0
TGTGGTGACCGGAGCGCGCG	CGCGCGCTCCGGTCACCACA	211	200	NC_012660	+	1286565	4	NC_012660	+	1367775	0
GGGCAGCTTGTAGGAGGGTA	TACCCTCCTACAAGCTGCCC	134	133	NC_012660	-	1674884	1	NC_012660	+	5209363	0
AAAACCTGTTGTATCGCGCA	TGCGCGATACAACAGGTTTT	470	464	NC_012660	+	6535115	2	NC_012660	+	321595	0
AAGATGGTCGTGGCTGGACC	GGTCCAGCCACGACCATCTT	10	10	NC_012660	-	4203157	0				0
AGGGACGGACGGAGCGGGTT	AACCCGCTCCGTCCGTCCCT	105	101	NC_012660	+	1632357	2	NC_012660	-	743438	0
GCCGGGGGCAGTGCGGAGTG	CACTCCGCACTGCCCCCGGC	101	93	NC_012660	+	4536688	4	NC_012660	-	6347728	0
AAACTGGACCGTCTGGTTAT	ATAACCAGACGGTCCAGTTT	150	147	NC_012660	-	6213695	2	NC_012660	-	4238605	0
CTCACGGCCGCGACAGAGAT	ATCTCTGTCGCGGCCGTGAG	19	19	NC_012660	+	2914198	0				0
AGCATATTTGTCTAGCCGCG	CGCGGCTAGACAAATATGCT	77	75	NC_012660	+	5381018	1	NC_012660	-	1248774	0
CCTTCTAGGGCCTTGGAGGT	ACCTCCAAGGCCCTAGAAGG	130	124	NC_012660	-	4053545	2	NC_012660	-	4810098	0
AGGTCCATAGTTTTTATAGG	CCTATAAAAACTATGGACCT	70	67	NC_012660	+	4316348	2	NC_012660	-	440092	0
GACCGGGGCGATGTTGGGTG	CACCCAACATCGCCCCGGTC	41	41	NC_012660	+	5393002	0				0
GTCTGGTTGTTTGACAAGAA	TTCTTGTCAAACAACCAGAC	28	25	NC_012660	-	2061645	1	NC_012660	+	294302	0
CTTGCATTGGATTATAGGTT	AACCTATAATCCAATGCAAG	87	84	NC_012660	+	5000248	1	NC_012660	-	5735091	0
GGATCCTTTCTCGCCCACGA	TCGTGGGCGAGAAAGGATCC	11	10	NC_012660	-	1863636	1	NC_012660	-	1485402	0
CGTGGTTTGGTATTACAGTG	CACTGTAATACCAAACCACG	38	37	NC_012660	+	3917426	1	NC_012660	-	842806	0
TACGATACCACTAACGTAAT	ATTACGTTAGTGGTATCGTA	196	196	NC_012660	+	2311907	0				0
GTCAACCATCGGTAATGAGG	CCTCATTACCGATGGTTGAC	169	159	NC_012660	+	6448030	4	NC_012660	-	5995086	0
TGCCCTGTTTGTGGCATATC	GATATGCCACAAACAGGGCA	93	90	NC_012660	-	2785432	2	NC_012660	+	1955642	0
AGACGTAGTGGGGTTCAGTA	TACTGAACCCCACTACGTCT	13	13	NC_012660	-	959687	0				0
TCTAAGGTGATGGGTGGGGA	TCCCCACCCATCACCTTAGA	66	63	NC_012660	+	2287101	2	NC_012660	+	3073716	0
GTGTCGCCGTGATCGTGGGA	TCCCACGATCACGGCGACAC	265	258	NC_012660	-	5744243	2	NC_012660	-	6640719	0
TGGGAGAAGTTTAGGTACTT	AAGTACCTAAACTTCTCCCA	145	139	NC_012660	-	1609414	2	NC_012660	+	5497608	0
TTGAATAAGCGGAGGTGATC	GATCACCTCCGCTTATTCAA	48	48	NC_012660	+	5236043	0				0
GCACGTGGTTGGCGGGGGAC	GTCCCCCGCCAACCACGTGC	41	37	NC_012660	+	3857411	2	NC_012660	-	2243685	0
AACGCTGACTGTTCTATGTT	AACATAGAACAGTCAGCGTT	45	43	NC_012660	+	4158651	2	NC_012660	-	818000	0
CGAGGTGGCCTGGGATCAGC	GCTGATCCCAGGCCACCTCG	96	95	NC_012660	-	589457	1	NC_012660	-	888283	0
CGTACTATGGTGGGGACAAT	ATTGTCCCCACCATAGTACG	128	126	NC_012660	+	2571809	1	NC_012660	+	4652005	0
CGTGGGGGTGGGGGTGGGGG	CCCCCACCCCCACCCCCACG	99	99	NC_012660	-	6634278	0				0
TAATCGGATTCGGGCTAAAT	ATTTAGCCCGAATCCGATTA	227	222	NC_012660	-	113551	2	NC_012660	+	436648	0
CGTGACGATCATTTTATAAG	CTTATAAAATGATCGTCACG	15	15	NC_012660	-	310449	0				0
TCAATCTTTCATGGGATGTT	AACATCCCATGAAAGATTGA	74	72	NC_012660	+	1515561	1	NC_012660	+	1041475	0
GGCGGGGAGTGGGAGTTAGG	CCTAACTCCCACTCCCCGCC	58	58	NC_012660	-	1597240	0				0
TTTAAGGAGTGTTATTCAAG	CTTGAATAACACTCCTTAAA	196	195	NC_012660	+	2438655	1	NC_012660	-	2190303	0
CTCGGAGGGGAGTGTGAGCC	GGCTCACACTCCCCTCCGAG	87	87	NC_012660	+	4769653	0				0
GAAATTTTTAGGTGTCCAAG	CTTGGACACCTAAAAATTTC	42	40	NC_012660	+	3900783	1	NC_012660	-	6690823	0
GTATAATTGGTAAAGGTTTG	CAAACCTTTACCAATTATAC	129	128	NC_012660	-	1898501	1	NC_012660	-	2113899	0
AATACTGCCAAGTGGGAGTG	CACTCCCACTTGGCAGTATT	114	111	NC_012660	+	5076097	1	NC_012660	+	1389045	0
GCGGGGGGGGGGCGGCGGGG	CCCCGCCGCCCCCCCCCCGC	86	83	NC_012660	-	5976540	2	NC_012660	-	4720243	0
CGAGGTGAATACTAATAAAG	CTTTATTAGTATTCACCTCG	183	183	NC_012660	-	6281602	0				0
GTCGCAGCGCAGTTTACGCG	CGCGTAAACTGCGCTGCGAC	90	81	NC_012660	-	5424005	2	NC_012660	+	6436247	0
TTGCAGATGATCAGGTAGAG	CTCTACCTGATCATCTGCAA	182	178	NC_012660	+	5185845	2	NC_012660	-	3940587	0
ATTGGCACAGAAACATGCCA	TGGCATGTTTCTGTGCCAAT	145	139	NC_012660	+	1847449	2	NC_012660	-	5508763	0
GTCTGGGTACGGACATGACG	CGTCATGTCCGTACCCAGAC	11	11	NC_012660	+	3692174	0				0
TTCGGGGATACGCATGAGGG	CCCTCATGCGTATCCCCGAA	32	30	NC_012660	-	4291131	1	NC_012660	+	1432431	0
TAGGTGGATTGGTGATAAGT	ACTTATCACCAATCCACCTA	245	241	NC_012660	+	110865	2	NC_012660	+	1329807	0
GGGGGAGAGGTGGTGGGCGG	CCGCCCACCACCTCTCCCCC	32	29	NC_012660	+	2875153	2	NC_012660	+	3344921	0
CGTCATGGAGGCTACCTCGG	CCGAGGTAGCCTCCATGACG	81	79	NC_012660	-	2323721	1	NC_012660	+	1006022	0
CAGCTGTAGGAAGCGTAATC	GATTACGCTTCCTACAGCTG	239	236	NC_012660	+	847212	2	NC_012660	+	4769053	0
AACCGTGTGAATTCATATGA	TCATATGAATTCACACGGTT	113	111	NC_012660	+	468653	1	NC_012660	-	59121	0
AGCAGGTAAAAGTTTGGAAC	GTTCCAAACTTTTACCTGCT	28	28	NC_012660	+	6434629	0				0
GGTGAGTATCAGTGGCAGAA	TTCTGCCACTGATACTCACC	20	20	NC_012660	-	2732210	0				0
GTTGAGTGCGGGGTAGAGGG	CCCTCTACCCCGCACTCAAC	146	145	NC_012660	-	4559040	1	NC_012660	+	2165636	0
TAAGTGGCAGCCTTGGGCTA	TAGCCCAAGGCTGCCACTTA	79	74	NC_012660	+	5835669	2	NC_012660	-	1597586	0
TATTGCTTGCAAAATGTGGT	ACCACATTTTGCAAGCAATA	134	130	NC_012660	-	818318	2	NC_012660	+	6029891	0
GGGGAAGCGCGGGGGACGAG	CTCGTCCCCCGCGCTTCCCC	152	149	NC_012660	+	4056631	1	NC_012660	+	5455929	0
AATTGCACGTGTAACATATA	TATATGTTACACGTGCAATT	279	270	NC_012660	+	6627056	2	NC_012660	-	5177410	0
GTCAAGACGGGTATTGTTTC	GAAACAATACCCGTCTTGAC	36	36	NC_012660	+	2728454	0				0
GAGGTTCGCGGGGGTGACGC	GCGTCACCCCCGCGAACCTC	224	222	NC_012660	-	4998098	1	NC_012660	-	1513577	0
GTAGGGCTTCAACGGTAGCT	AGCTACCGTTGAAGCCCTAC	158	156	NC_012660	+	5387299	2	NC_012660	-	3767939	0
GAGTGGGCAGGTCGGATCGG	CCGATCCGACCTGCCCACTC	127	123	NC_012660	-	1883822	2	NC_012660	-	3739017	0
GGTAAGGTGGGTAACGGGGG	CCCCCGTTACCCACCTTACC	283	273	NC_012660	-	1597431	2	NC_012660	+	2913143	0
GTAAGCAAGAGGCATGTTTG	CAAACATGCCTCTTGCTTAC	60	58	NC_012660	-	5815286	2	NC_012660	-	6294067	0
TTGCCTTTTATGCGGGCTGC	GCAGCCCGCATAAAAGGCAA	43	42	NC_012660	+	5142375	1	NC_012660	-	667089	0
GATAGCTGGACTAATACGCT	AGCGTATTAGTCCAGCTATC	214	207	NC_012660	+	1523	2	NC_012660	-	4926478	0
TTCATTGAAGTGCTGGAATG	CATTCCAGCACTTCAATGAA	85	84	NC_012660	-	1335441	1	NC_012660	+	339059	0
CGTAGTACATCACTGGTTTG	CAAACCAGTGATGTACTACG	16	16	NC_012660	+	2482862	0				0
CGACGGGGGTTATTCAACTT	AAGTTGAATAACCCCCGTCG	146	141	NC_012660	-	1104005	4	NC_012660	-	2622985	0
CGGGCCGGTTAGTGGCTGGA	TCCAGCCACTAACCGGCCCG	125	123	NC_012660	-	4796715	1	NC_012660	-	5682558	0
ACTTGAGTTTTTGTTGTCCC	GGGACAACAAAAACTCAAGT	156	150	NC_012660	+	1674286	2	NC_012660	+	6004082	0
CGCCACAATCTCGAGGGGTA	TACCCCTCGAGATTGTGGCG	231	224	NC_012660	+	784386	2	NC_012660	+	4611087	0
AACTCTGCCCACGCAGCTGG	CCAGCTGCGTGGGCAGAGTT	18	18	NC_012660	-	5937622	0				0
TGTGAACAGACTAGATGGAC	GTCCATCTAGTCTGTTCACA	212	209	NC_012660	-	1744137	2	NC_012660	+	3470644	0
ACCGCATACGATGTTTTTAA	TTAAAAACATCGTATGCGGT	139	133	NC_012660	+	4400929	2	NC_012660	+	4791492	0
GGAGTCGTCAAAAACGTTTG	CAAACGTTTTTGACGACTCC	84	82	NC_012660	+	4877291	2	NC_012660	-	1146547	0
ATTCTTTCTAAGGTTATTGC	GCAATAACCTTAGAAAGAAT	102	100	NC_012660	+	4488335	2	NC_012660	+	6629208	0
CGGGTGGGCTTGGAGGGAAG	CTTCCCTCCAAGCCCACCCG	24	24	NC_012660	+	3477897	0				0
ATCCAGTAGCGGATATTAGC	GCTAATATCCGCTACTGGAT	193	191	NC_012660	-	1623971	1	NC_012660	+	3428536	0
AGGGGGAGGGACGTGCTGAA	TTCAGCACGTCCCTCCCCCT	113	107	NC_012660	+	3393233	2	NC_012660	+	892276	0
ATAGTTGCTTAGCGGACGTA	TACGTCCGCTAAGCAACTAT	72	72	NC_012660	-	1963120	0				0
GGTGAATTTGCGGGTAATGG	CCATTACCCGCAAATTCACC	74	68	NC_012660	+	1605145	2	NC_012660	-	4682141	0
TTGACAATGATGCGCTATCG	CGATAGCGCATCATTGTCAA	193	188	NC_012660	+	1293416	2	NC_012660	-	3442867	0
CCGTTCTGTTGTGCGTACCT	AGGTACGCACAACAGAACGG	151	148	NC_012660	-	2644740	2	NC_012660	-	1800175	0
GGGTTTGTTATCGTAAAGCG	CGCTTTACGATAACAAACCC	77	77	NC_012660	+	530587	0				0
CACGGAAGCGGTTTTTGGCT	AGCCAAAAACCGCTTCCGTG	38	36	NC_012660	+	3266417	2	NC_012660	+	215900	0
GGGGCGGTCCAGGGAGTAGG	CCTACTCCCTGGACCGCCCC	76	76	NC_012660	+	3109063	0				0
GGTTGATTGTGTTTGACCAA	TTGGTCAAACACAATCAACC	19	19	NC_012660	+	5683588	0				0
TGGCAATAGTTACTGCTCCT	AGGAGCAGTAACTATTGCCA	93	90	NC_012660	-	1858968	2	NC_012660	-	2664938	0
AACGAGCGAGCTTTTCCGTC	GACGGAAAAGCTCGCTCGTT	152	148	NC_012660	+	4795360	2	NC_012660	+	438605	0
AATTGCGTGTTGATGCCGTC	GACGGCATCAACACGCAATT	90	82	NC_012660	+	4179586	4	NC_012660	+	66623	0
TGTAGGGGGCCGGGAGGGGG	CCCCCTCCCGGCCCCCTACA	147	145	NC_012660	-	3237482	1	NC_012660	+	4161488	0
TGGGGGCGGGAGGTGGGGGG	CCCCCCACCTCCCGCCCCCA	102	93	NC_012660	+	5984951	2	NC_012660	-	291437	0
AGGGGGTATGGTTATTTGGA	TCCAAATAACCATACCCCCT	192	189	NC_012660	-	3931161	1	NC_012660	+	6438673	0
TAGAGTGGGGGGTAGGGTGG	CCACCCTACCCCCCACTCTA	76	74	NC_012660	+	2074340	1	NC_012660	+	437293	0
CGGTTGATTTGGTATGTGCG	CGCACATACCAAATCAACCG	46	42	NC_012660	+	4769080	2	NC_012660	+	5133234	0
GACTTGTGGCTGGTTAGCGA	TCGCTAACCAGCCACAAGTC	14	12	NC_012660	-	2357864	1	NC_012660	-	4616355	0
GAATTTTGTACTAATTCTAG	CTAGAATTAGTACAAAATTC	239	231	NC_012660	-	5802136	2	NC_012660	+	4767414	0
TTAAATGTGAGTCTACAAAC	GTTTGTAGACTCACATTTAA	30	30	NC_012660	+	757943	0				0
ACGGTGTGGCAATGCGCGCG	CGCGCGCATTGCCACACCGT	119	117	NC_012660	+	5606752	1	NC_012660	-	336443	0
AAACGGTTCGCATGGCTATC	GATAGCCATGCGAACCGTTT	94	87	NC_012660	-	3134555	2	NC_012660	-	4712177	0
TCAGAGCGTGTAGGTGTCGG	CCGACACCTACACGCTCTGA	123	120	NC_012660	+	4904215	1	NC_012660	-	1514219	0
CGCATCTTGGTGAACGATAC	GTATCGTTCACCAAGATGCG	33	32	NC_012660	-	4290594	1	NC_012660	+	5247482	0
TATACCTGCGGTTCGGGTGT	ACACCCGAACCGCAGGTATA	37	36	NC_012660	-	4378881	1	NC_012660	+	6377104	0
TGAGTGCCTCGTAGTCGGTT	AACCGACTACGAGGCACTCA	39	39	NC_012660	-	6496658	0				0
TGGCACTGTTAGTTTTTGAG	CTCAAAAACTAACAGTGCCA	42	42	NC_012660	-	5643152	0				0
TGCTGGTCTCAGTTCGCGGA	TCCGCGAACTGAGACCAGCA	157	149	NC_012660	+	987744	2	NC_012660	+	2627725	0
TTTATGCTGACCCCTTTGTT	AACAAAGGGGTCAGCATAAA	84	79	NC_012660	-	1560158	1	NC_012660	+	3589620	0
GCTGGGCATCTGCCGTCTTC	GAAGACGGCAGATGCCCAGC	76	75	NC_012660	+	6197100	1	NC_012660	-	2253727	0
CTAATGGTGGACCATAATTT	AAATTATGGTCCACCATTAG	165	164	NC_012660	-	1585042	1	NC_012660	+	1300702	0
AGAGAGGTGGGCGTGTGGAG	CTCCACACGCCCACCTCTCT	71	70	NC_012660	+	996542	1	NC_012660	+	3277567	0
CGGGACATAGTTTTTGGTGC	GCACCAAAAACTATGTCCCG	48	48	NC_012660	+	2175029	0				0
ATTAGGCTAGCTCTTTTCCC	GGGAAAAGAGCTAGCCTAAT	107	105	NC_012660	+	2442827	1	NC_012660	-	5758070	0
GCCAATAAAGGATGCCTTGG	CCAAGGCATCCTTTATTGGC	201	193	NC_012660	+	663819	2	NC_012660	-	5736889	0
AGGCTGATTGACGAGCGATC	GATCGCTCGTCAATCAGCCT	55	53	NC_012660	+	1924366	2	NC_012660	+	154463	0
GGACATGCAGGCTGATGTTG	CAACATCAGCCTGCATGTCC	632	618	NC_012660	+	6479471	2	NC_012660	-	5063980	0
CTATAGTAAGTTGAGTGGCG	CGCCACTCAACTTACTATAG	39	37	NC_012660	+	345721	2	NC_012660	-	5787928	0
GGTCAATGTGAGCCCCGGGT	ACCCGGGGCTCACATTGACC	50	48	NC_012660	+	458166	1	NC_012660	-	5850012	0
GACTTAGGTGGCGAACAAGC	GCTTGTTCGCCACCTAAGTC	236	229	NC_012660	-	3208887	2	NC_012660	-	1643531	0
TCGGCCGAACGGCAGAGGGG	CCCCTCTGCCGTTCGGCCGA	97	96	NC_012660	-	149226	1	NC_012660	-	3721028	0
TAGACAAGAGGAGTTCGTCC	GGACGAACTCCTCTTGTCTA	201	200	NC_012660	-	419623	1	NC_012660	-	5926737	0
CGTGGGGGGGTAGGCGGGGG	CCCCCGCCTACCCCCCCACG	42	39	NC_012660	+	5130475	2	NC_012660	-	5594746	0
GAGTAATCTATCGCGGCGCA	TGCGCCGCGATAGATTACTC	212	197	NC_012660	+	3850748	6	NC_012660	-	5508790	0
TGTTTTTCGCGAGCCGCGTA	TACGCGGCTCGCGAAAAACA	38	35	NC_012660	-	6601808	2	NC_012660	-	5659143	0
TAGTCGCGTATGTGTCTGAA	TTCAGACACATACGCGACTA	66	64	NC_012660	+	6220249	1	NC_012660	+	6350417	0
CCCATGGACGTCATGCAAGT	ACTTGCATGACGTCCATGGG	231	223	NC_012660	-	1087433	2	NC_012660	-	5513601	0
CTAAGCATTGGAGAATTCAA	TTGAATTCTCCAATGCTTAG	143	140	NC_012660	+	4579594	2	NC_012660	-	846430	0
GTGCGAATAGATAAGCTTTT	AAAAGCTTATCTATTCGCAC	97	96	NC_012660	-	1860615	1	NC_012660	-	1789888	0
TCGTGACATCCGAATTATAT	ATATAATTCGGATGTCACGA	30	30	NC_012660	+	1112301	0				0
TGAGGGGGGCGGCAGAGGCG	CGCCTCTGCCGCCCCCCTCA	164	160	NC_012660	+	2608582	2	NC_012660	+	2010505	0
AATGGGGCAAAGCATGTTTG	CAAACATGCTTTGCCCCATT	134	130	NC_012660	-	2916381	2	NC_012660	-	1781147	0
CACTTGAATAGCTTGTTGGC	GCCAACAAGCTATTCAAGTG	40	38	NC_012660	-	5904011	2	NC_012660	-	2243685	0
GGCTGTATTCTTACGGTTGA	TCAACCGTAAGAATACAGCC	175	172	NC_012660	-	1211296	2	NC_012660	+	5207333	0
CCTGCCGACCTTGCTCGGAC	GTCCGAGCAAGGTCGGCAGG	20	20	NC_012660	-	3898685	0				0
GGTTCATTAGGGACGGAGTG	CACTCCGTCCCTAATGAACC	145	137	NC_012660	-	4895474	2	NC_012660	+	2967355	0
AGAGTTAATTCAGAGGAAGG	CCTTCCTCTGAATTAACTCT	41	40	NC_012660	-	1195659	1	NC_012660	+	3266417	0
AGGAAGACAGGTGCCGGGGT	ACCCCGGCACCTGTCTTCCT	77	74	NC_012660	+	16612	2	NC_012660	+	6145716	0
AGATGGATCGATATACCGCT	AGCGGTATATCGATCCATCT	17	17	NC_012660	-	3932607	0				0
AGAGTCGCGAGCACCAGCTG	CAGCTGGTGCTCGCGACTCT	35	33	NC_012660	+	5253966	1	NC_012660	-	3087814	0
TTTTCGATCTCACTGCCTGG	CCAGGCAGTGAGATCGAAAA	60	56	NC_012660	+	1827175	2	NC_012660	+	1199241	0
GGGGCTGTAGTTGTGGGCGG	CCGCCCACAACTACAGCCCC	194	187	NC_012660	-	5916715	2	NC_012660	-	952101	2
TTGTGATTAAAGTGCGTATC	GATACGCACTTTAATCACAA	98	98	NC_012660	-	5022109	0				0
AGTCGCTCCAGGGATGGGGA	TCCCCATCCCTGGAGCGACT	35	35	NC_012660	+	2643694	0				0
CATGAATGAGCTGGCCATGA	TCATGGCCAGCTCATTCATG	47	43	NC_012660	-	473468	1	NC_012660	+	3335039	0
AATTTACAGCGCCCGAGTCG	CGACTCGGGCGCTGTAAATT	45	44	NC_012660	-	3882124	1	NC_012660	-	6314855	0
GGTAACCTCAGAAATAGGAC	GTCCTATTTCTGAGGTTACC	77	74	NC_012660	-	5738420	2	NC_012660	+	4250668	0
CTGGTAGCGCGGAGCATATG	CATATGCTCCGCGCTACCAG	359	348	NC_012660	-	1301513	2	NC_012660	+	6075676	0
TTGGGGGTCCGGAGGTGACA	TGTCACCTCCGGACCCCCAA	113	110	NC_012660	+	3673005	1	NC_012660	-	488615	0
GTCAAGCCTCAACTCGAGGT	ACCTCGAGTTGAGGCTTGAC	17	17	NC_012660	+	3302093	0				0
CCTCGTTGGTTAAATCAGTA	TACTGATTTAACCAACGAGG	78	76	NC_012660	-	1530014	1	NC_012660	+	5177558	0
CAATTTTGATAGGGTCATAT	ATATGACCCTATCAAAATTG	27	25	NC_012660	+	5126190	1	NC_012660	+	4298715	0
ATGATTGGAGACGAGGGGCA	TGCCCCTCGTCTCCAATCAT	213	204	NC_012660	-	2072286	3	NC_012660	-	5492058	0
GTGGGTACTGTCGGTTCGTA	TACGAACCGACAGTACCCAC	100	92	NC_012660	-	3829091	4	NC_012660	-	1512081	0
GAGGCGCACTGTAGCTGAAA	TTTCAGCTACAGTGCGCCTC	40	40	NC_012660	+	3097159	0				0
CGGTGGCTTTATGAAGGTTA	TAACCTTCATAAAGCCACCG	130	129	NC_012660	+	2086800	1	NC_012660	-	6522913	0
GGGGGCCGGGGGGGGGCGGG	CCCGCCCCCCCCCGGCCCCC	42	42	NC_012660	-	2349638	0				0
ATTGGGTGTAAGCTAGCGTA	TACGCTAGCTTACACCCAAT	51	50	NC_012660	-	4574512	1	NC_012660	+	1868235	0
GGCGGGGGGGCGGGGGAGAG	CTCTCCCCCGCCCCCCCGCC	42	40	NC_012660	+	2118131	1	NC_012660	-	3752625	0
GAGTGGAGCAGTGCGGGGCC	GGCCCCGCACTGCTCCACTC	135	128	NC_012660	-	2213897	2	NC_012660	-	610051	0
GGAGCGTGTAAGATAGGGTT	AACCCTATCTTACACGCTCC	49	48	NC_012660	-	1576693	1	NC_012660	+	5399010	0
GGCCGGTTAAATTGTGTTCC	GGAACACAATTTAACCGGCC	23	22	NC_012660	-	953639	1	NC_012660	+	3470182	0
TCCTGTCGTAGCTCCGGACC	GGTCCGGAGCTACGACAGGA	80	79	NC_012660	-	5202342	1	NC_012660	-	2948624	0
CTTACGATCACCAGGCTGAC	GTCAGCCTGGTGATCGTAAG	97	93	NC_012660	+	1844121	1	NC_012660	+	1141991	0
GAAATGCGTGGTGGGGGCCG	CGGCCCCCACCACGCATTTC	147	147	NC_012660	+	4750837	0				0
GAAGCAATGCCATCGCTCCG	CGGAGCGATGGCATTGCTTC	158	150	NC_012660	+	5696984	2	NC_012660	-	3460022	0
GAAGGGGGGCGGGGGGTTAG	CTAACCCCCCGCCCCCCTTC	28	27	NC_012660	+	118061	1	NC_012660	-	6381191	0
GCGGGCAAAGATGGGAGGGG	CCCCTCCCATCTTTGCCCGC	98	92	NC_012660	+	3036279	2	NC_012660	+	3036280	0
GGCGGTTGCTTTTGATACTC	GAGTATCAAAAGCAACCGCC	51	50	NC_012660	+	3794573	1	NC_012660	+	1564448	0
CTCTAGTACTCGAGTGTACT	AGTACACTCGAGTACTAGAG	189	187	NC_012660	-	6344389	1	NC_012660	-	3918255	0
GAGTAACGGGCTTTGCCGTT	AACGGCAAAGCCCGTTACTC	49	49	NC_012660	-	3403971	0				0
GTCCGCGCAGAGGCCGGCGG	CCGCCGGCCTCTGCGCGGAC	85	80	NC_012660	+	5344719	2	NC_012660	+	2981688	0
TATAGCTTTTTGCGAGCCTC	GAGGCTCGCAAAAAGCTATA	152	145	NC_012660	+	1468498	2	NC_012660	-	1028235	0
AAGCACTCATAAGGGGGAGA	TCTCCCCCTTATGAGTGCTT	42	42	NC_012660	+	265047	0				0
GAAGGAATCGCTTTATTACG	CGTAATAAAGCGATTCCTTC	112	110	NC_012660	-	6432255	2	NC_012660	-	3968175	0
GTGAGAAAGGGCGCGTCTGG	CCAGACGCGCCCTTTCTCAC	42	42	NC_012660	-	3281017	0				0
CATGGTGTCATGAATAGTTC	GAACTATTCATGACACCATG	87	86	NC_012660	+	5778106	1	NC_012660	-	932543	0
GGGGAGAAGCGGTTGGGGCG	CGCCCCAACCGCTTCTCCCC	16	16	NC_012660	-	5040988	0				0
CATGGGTGGGGGCACATACG	CGTATGTGCCCCCACCCATG	102	101	NC_012660	+	2469587	1	NC_012660	-	4005803	0
GGGGCGGGAGGGCCGTTGCC	GGCAACGGCCCTCCCGCCCC	31	29	NC_012660	-	975876	1	NC_012660	-	5969170	0
CCATGGATTGAAAACTTCGC	GCGAAGTTTTCAATCCATGG	70	67	NC_012660	-	2015349	1	NC_012660	+	3817028	0
GGTGCGGGCCGGGGGTAGAG	CTCTACCCCCGGCCCGCACC	196	188	NC_012660	-	55762	1	NC_012660	+	5453305	0
GGGACATGCGCCAGGGGGGG	CCCCCCCTGGCGCATGTCCC	131	121	NC_012660	+	6628305	4	NC_012660	+	2085173	0
GCCCAAAACGCTATTATTAT	ATAATAATAGCGTTTTGGGC	34	33	NC_012660	+	951085	1	NC_012660	+	3287202	0
TCCGCTTGAAATTGACACTA	TAGTGTCAATTTCAAGCGGA	63	62	NC_012660	+	4181431	1	NC_012660	-	646858	0
GGATGGGGGGGAGGGACGTG	CACGTCCCTCCCCCCCATCC	143	138	NC_012660	+	1344210	2	NC_012660	+	5918336	0
GGCCGTATTAACGCATAGTC	GACTATGCGTTAATACGGCC	198	192	NC_012660	-	1265598	1	NC_012660	+	3557576	0
GGGATGGGTATCGGGGCTAG	CTAGCCCCGATACCCATCCC	303	293	NC_012660	+	5863340	2	NC_012660	+	1258437	0
GAGTGAGAGTAGGCAAAACG	CGTTTTGCCTACTCTCACTC	10	10	NC_012660	+	4753010	0				0
CTACGTTGCGGGTTCCATCC	GGATGGAACCCGCAACGTAG	39	35	NC_012660	+	4519972	2	NC_012660	+	6293904	0
AAGTCGCGTCTGTATGGGGC	GCCCCATACAGACGCGACTT	121	121	NC_012660	-	5982918	0				0
GCGGATGGTGTAGGGCGACT	AGTCGCCCTACACCATCCGC	118	112	NC_012660	+	4982957	2	NC_012660	-	562771	0
TGTGGGGGGAGGGAGGGGGC	GCCCCCTCCCTCCCCCCACA	71	70	NC_012660	-	5288039	1	NC_012660	+	1997672	0
TTTGGAATTTGAACTCTAGG	CCTAGAGTTCAAATTCCAAA	54	52	NC_012660	+	4970369	2	NC_012660	-	5362264	0
GTATAAGAGCGAACTTTGTC	GACAAAGTTCGCTCTTATAC	135	134	NC_012660	-	5397930	1	NC_012660	-	1696926	0
TGGTTGGGTTAGGGCTGGCG	CGCCAGCCCTAACCCAACCA	127	124	NC_012660	+	2506146	2	NC_012660	+	6130744	0
TTCTATTAGCGGTTGTGTGA	TCACACAACCGCTAATAGAA	40	40	NC_012660	+	4134319	0				0
GCCTAAATGGCGTTCGCTGC	GCAGCGAACGCCATTTAGGC	28	28	NC_012660	-	3282568	0				0
TTAGTAGAAGGCCATACGTA	TACGTATGGCCTTCTACTAA	142	140	NC_012660	+	2942054	1	NC_012660	+	1310011	0
GGGGTAGCGGTAGGTCCTCG	CGAGGACCTACCGCTACCCC	195	191	NC_012660	+	1995466	2	NC_012660	-	3469644	0
TTATTTTTGTAGTGTATGCA	TGCATACACTACAAAAATAA	99	95	NC_012660	-	1304316	2	NC_012660	+	6092560	0
GATAGCGGCTACCTTTCGAA	TTCGAAAGGTAGCCGCTATC	90	86	NC_012660	-	329541	2	NC_012660	-	4980808	0
ACTTAAGTATCGTAGAAATC	GATTTCTACGATACTTAAGT	39	39	NC_012660	-	5961917	0				0
GGGAGCAGCACGGTGGGTTA	TAACCCACCGTGCTGCTCCC	37	37	NC_012660	+	289584	0				0
CAGGTTTTCACACCCAATTC	GAATTGGGTGTGAAAACCTG	71	71	NC_012660	-	4182397	0				0
TGGTGTGTGGGCTTGCCTTG	CAAGGCAAGCCCACACACCA	484	472	NC_012660	+	4955624	2	NC_012660	-	632563	0
GGTGGGGGGGAATGGGGGGG	CCCCCCCATTCCCCCCCACC	108	103	NC_012660	-	1244585	2	NC_012660	+	747106	0
TGGTCCAGATTGGTAGATGT	ACATCTACCAATCTGGACCA	91	90	NC_012660	+	4807920	1	NC_012660	+	5888309	0
AGAACTTTTATGTGGATTCG	CGAATCCACATAAAAGTTCT	80	79	NC_012660	+	5024619	1	NC_012660	-	1532076	0
GCCGTGGCGTGGGGCCGCGG	CCGCGGCCCCACGCCACGGC	113	112	NC_012660	-	4161170	1	NC_012660	-	487181	0
ACCGAGTGGGTATGAGGGTA	TACCCTCATACCCACTCGGT	136	133	NC_012660	-	1647816	2	NC_012660	+	3159725	0
CGGAACTGTGCATTGTAGAG	CTCTACAATGCACAGTTCCG	126	126	NC_012660	+	2726458	0				0
TCGATCGTAAGGGCTGTTGT	ACAACAGCCCTTACGATCGA	207	189	NC_012660	-	43910	4	NC_012660	-	1077607	0
TATAAACTTGTCGAAAATCT	AGATTTTCGACAAGTTTATA	227	227	NC_012660	-	6343913	0				0
CGTAGTGGAGGGCAGGGCTG	CAGCCCTGCCCTCCACTACG	190	185	NC_012660	+	4032971	2	NC_012660	-	5073681	0
GGGTAGTGGGGGGGGGGGGG	CCCCCCCCCCCCCACTACCC	15	14	NC_012660	-	4382172	1	NC_012660	+	117160	0
GCGTAGGATTTTTCGTGTGG	CCACACGAAAAATCCTACGC	104	104	NC_012660	+	961488	0				0
GGATGGCTCTTCTGTTTCTC	GAGAAACAGAAGAGCCATCC	33	33	NC_012660	+	5114494	0				0
CTGGATTGAGCCTTCTTTGG	CCAAAGAAGGCTCAATCCAG	16	16	NC_012660	-	2754941	0				0
GTGTCCCCCTAGGTACTTAA	TTAAGTACCTAGGGGGACAC	74	74	NC_012660	-	214650	0				0
ATACGTAAGAAATCTGCCAT	ATGGCAGATTTCTTACGTAT	110	109	NC_012660	-	2379394	1	NC_012660	-	895340	0
TAGTACCCCCTGGTGATGTG	CACATCACCAGGGGGTACTA	263	244	NC_012660	+	6567370	4	NC_012660	-	3973395	0
GTGATATAGTATTTACGACC	GGTCGTAAATACTATATCAC	146	141	NC_012660	-	793600	2	NC_012660	+	5342147	0
GCAGGGTGCCAATGGGACTT	AAGTCCCATTGGCACCCTGC	143	139	NC_012660	+	4687835	2	NC_012660	-	6085455	0
AGCTGGTCCTCTAAATTTTT	AAAAATTTAGAGGACCAGCT	65	65	NC_012660	+	1955400	0				0
GGGAGTGACTGGGGAGGAAG	CTTCCTCCCCAGTCACTCCC	36	31	NC_012660	+	5604835	2	NC_012660	-	6325211	0
GTTACAGCTTAACTAGAGAA	TTCTCTAGTTAAGCTGTAAC	57	57	NC_012660	-	2202958	0				0
GTCACCGGTTGAACTGGGAG	CTCCCAGTTCAACCGGTGAC	109	106	NC_012660	+	5660465	1	NC_012660	-	2000720	0
GGTCCTCCATTATCCACGTG	CACGTGGATAATGGAGGACC	94	86	NC_012660	-	1142169	4	NC_012660	+	1472604	0
TCCCGGCCCTGATTTGGGAC	GTCCCAAATCAGGGCCGGGA	103	101	NC_012660	-	5032719	1	NC_012660	-	779282	0
GAGTACACCCAGGGGGACAG	CTGTCCCCCTGGGTGTACTC	151	141	NC_012660	-	3347631	4	NC_012660	-	4643125	0
TGTCGGGGGGCGGGCGCGAG	CTCGCGCCCGCCCCCCGACA	168	161	NC_012660	-	2518845	2	NC_012660	-	5681559	0
TTTTCGTGACCATTGTGTGG	CCACACAATGGTCACGAAAA	32	32	NC_012660	+	4194541	0				0
TGGGGGGGGATGGAGGGTGG	CCACCCTCCATCCCCCCCCA	26	26	NC_012660	-	2372342	0				0
GACTTAATGTTATGGGTATC	GATACCCATAACATTAAGTC	58	55	NC_012660	+	1471447	2	NC_012660	-	2275377	0
TGTGGAACTACGTACCACTA	TAGTGGTACGTAGTTCCACA	190	187	NC_012660	-	3021627	1	NC_012660	+	1241237	0
CTTTCAAATGCCTAGAAGTT	AACTTCTAGGCATTTGAAAG	259	253	NC_012660	-	6209461	1	NC_012660	+	5446627	0
TTATTACCTCGCTTCAAGGT	ACCTTGAAGCGAGGTAATAA	136	132	NC_012660	-	5296665	2	NC_012660	-	2026093	0
GGAGTCCGTTAAGGTTATGA	TCATAACCTTAACGGACTCC	73	71	NC_012660	-	2022984	2	NC_012660	+	737547	0
TTATGTAGCGAGAGTTTTTG	CAAAAACTCTCGCTACATAA	210	205	NC_012660	-	5459881	2	NC_012660	+	2822970	0
ACATGTTGACTGCGGAGTCT	AGACTCCGCAGTCAACATGT	66	65	NC_012660	-	2469089	1	NC_012660	-	5285379	0
GGTAGGCAGTGGTCGGCTGG	CCAGCCGACCACTGCCTACC	119	119	NC_012660	-	1834080	0				0
CCACGACTGAGGGGCATTCG	CGAATGCCCCTCAGTCGTGG	11	11	NC_012660	-	537134	0				0
CGGTGTTCGTAGGGGCTGTG	CACAGCCCCTACGAACACCG	137	135	NC_012660	-	5197585	2	NC_012660	+	180408	0
GCCAGTCATGTTGGGTTTGT	ACAAACCCAACATGACTGGC	242	236	NC_012660	+	5907791	2	NC_012660	-	1401079	0
GGACGACATTAGTGACCTTC	GAAGGTCACTAATGTCGTCC	92	89	NC_012660	-	300955	2	NC_012660	+	782581	0
ATCTACTTCCACTTGCGAGT	ACTCGCAAGTGGAAGTAGAT	115	109	NC_012660	+	2525808	2	NC_012660	-	2438800	0
AACTGGGTGTACGCCCAAGG	CCTTGGGCGTACACCCAGTT	45	45	NC_012660	+	5399177	0				0
AGAAATTATCCTCCCCTCGA	TCGAGGGGAGGATAATTTCT	32	32	NC_012660	+	6493599	0				0
GCCTGTAGGTCCCAATGTAG	CTACATTGGGACCTACAGGC	174	171	NC_012660	-	4301875	1	NC_012660	+	5712045	0
CGGGTAGGCAGCTGGCAGTG	CACTGCCAGCTGCCTACCCG	72	69	NC_012660	+	1260929	1	NC_012660	-	236646	0
GACAATTAGGTCTAGCATTT	AAATGCTAGACCTAATTGTC	24	23	NC_012660	-	3433102	1	NC_012660	-	1262114	0
TTTAAGCGACGGTATGGTGC	GCACCATACCGTCGCTTAAA	29	29	NC_012660	-	5850171	0				0
ATAGCGGTCGTGGGGAGTAG	CTACTCCCCACGACCGCTAT	143	139	NC_012660	+	4544725	2	NC_012660	-	1344477	0
GGGGAGTGGGGGGGGGGGGT	ACCCCCCCCCCCCACTCCCC	23	23	NC_012660	+	2461001	0				0
TGAGGTTGGACAACTCGAGA	TCTCGAGTTGTCCAACCTCA	178	177	NC_012660	+	5872890	1	NC_012660	+	4249000	0
GCTCTTCTCAGACTGACGTT	AACGTCAGTCTGAGAAGAGC	187	186	NC_012660	-	3205143	1	NC_012660	+	1267271	0
TACGCTCTGTATTGGTAGAG	CTCTACCAATACAGAGCGTA	139	131	NC_012660	+	1786141	2	NC_012660	-	1618510	0
GGTCGGTGCGAGAGGCCGGT	ACCGGCCTCTCGCACCGACC	150	143	NC_012660	-	5886261	4	NC_012660	+	217720	0
GGAGGGGGCTGGGCGGGGGG	CCCCCCGCCCAGCCCCCTCC	64	59	NC_012660	-	1215837	2	NC_012660	+	501590	0
CAGGGATTTACGGCTTCAAA	TTTGAAGCCGTAAATCCCTG	58	55	NC_012660	-	3658823	1	NC_012660	-	6147446	0
CCTGCTTAAAATACTGGGCC	GGCCCAGTATTTTAAGCAGG	49	48	NC_012660	+	2749870	1	NC_012660	+	5422493	0
CACTAGGTCAGGGGCGTGGC	GCCACGCCCCTGACCTAGTG	23	23	NC_012660	-	4908666	0				0
GGGTTAGACTACATGTTAAT	ATTAACATGTAGTCTAACCC	45	43	NC_012660	-	5077360	1	NC_012660	-	6182917	0
TGTGGGTCCACGGCCAAGGC	GCCTTGGCCGTGGACCCACA	78	78	NC_012660	+	3171940	0				0
CGCATAGAAAATCTCTGGAG	CTCCAGAGATTTTCTATGCG	73	71	NC_012660	-	5685675	1	NC_012660	+	5726535	0
GAGGAGTGGTCCGGGAGGGC	GCCCTCCCGGACCACTCCTC	157	157	NC_012660	+	3972057	0				0
ACCATCCACCACCCGCCAAA	TTTGGCGGGTGGTGGATGGT	137	130	NC_012660	-	575949	2	NC_012660	+	5295336	0
GAGTGAAGTTGTATGCTGAG	CTCAGCATACAACTTCACTC	77	76	NC_012660	+	1553584	1	NC_012660	+	1704215	0
GATCGAAGGCCTCCGGCTCC	GGAGCCGGAGGCCTTCGATC	48	46	NC_012660	+	1041477	2	NC_012660	-	6635446	0
TTATTTGGTGGAGGAGTATC	GATACTCCTCCACCAAATAA	104	102	NC_012660	+	623882	2	NC_012660	-	2399883	0
TCGGCACTGGTGGGCGGCCT	AGGCCGCCCACCAGTGCCGA	203	197	NC_012660	+	6533396	2	NC_012660	-	4662248	0
GACTCAGGTCCGTATACTTT	AAAGTATACGGACCTGAGTC	212	207	NC_012660	-	5320360	2	NC_012660	+	5151669	0
TTCAATAAGGAGCAGCTAAT	ATTAGCTGCTCCTTATTGAA	104	101	NC_012660	+	5399181	1	NC_012660	+	3541943	0
ATAACGTCTGACCCTACGGG	CCCGTAGGGTCAGACGTTAT	53	48	NC_012660	-	16589	2	NC_012660	-	4885413	0
GTTCGATGCTGTTGCTCGGG	CCCGAGCAACAGCATCGAAC	64	59	NC_012660	+	1466116	1	NC_012660	-	3917108	0
GTGTTGGGCACTTTGGTGTA	TACACCAAAGTGCCCAACAC	109	109	NC_012660	+	1959099	0				0
CAAGGTTGTATGTCCTGTTT	AAACAGGACATACAACCTTG	78	77	NC_012660	+	5576398	1	NC_012660	+	5576399	0
GTTCATGTGGTTCATTAAAA	TTTTAATGAACCACATGAAC	160	157	NC_012660	-	3245810	2	NC_012660	+	6440222	0
GGCGGTCGAGTGTTGGGGGG	CCCCCCAACACTCGACCGCC	150	148	NC_012660	-	2163370	1	NC_012660	+	4161343	0
GGTGTGGAGATGGGGCGGGG	CCCCGCCCCATCTCCACACC	100	98	NC_012660	-	2395307	1	NC_012660	+	1399184	0
TGTCGTCATGACGGGGCTTA	TAAGCCCCGTCATGACGACA	71	71	NC_012660	-	3688003	0				0
TCCCGGGTGTACAGAGTGCC	GGCACTCTGTACACCCGGGA	184	181	NC_012660	+	5350752	2	NC_012660	+	6208713	0
GTGGGGGCCGCGGTGGAACT	AGTTCCACCGCGGCCCCCAC	39	39	NC_012660	-	946061	0				0
AGCCCAGGGGTGGGGGGCTG	CAGCCCCCCACCCCTGGGCT	140	136	NC_012660	-	818004	2	NC_012660	+	803016	0
TCAAAATTGGTCTTCAGCTG	CAGCTGAAGACCAATTTTGA	12	12	NC_012660	-	5890515	0				0
GTTGGTTTACGGTGTTGGAG	CTCCAACACCGTAAACCAAC	269	257	NC_012660	-	6543444	2	NC_012660	+	2612046	0
GGTTGGAGGGGGGGGGGGGC	GCCCCCCCCCCCCTCCAACC	52	52	NC_012660	+	5833382	0				0
GCGGAGGGGGTTGCGGTTGA	TCAACCGCAACCCCCTCCGC	141	136	NC_012660	-	1625780	2	NC_012660	-	5003543	0
TCAAGTACGTAGGCAGGCGT	ACGCCTGCCTACGTACTTGA	88	88	NC_012660	+	1769556	0				0
GGGATGGAGTCGGGTGGGCG	CGCCCACCCGACTCCATCCC	42	41	NC_012660	+	395649	1	NC_012660	+	4231147	0
TCGGTCATCGGAATTTGTGC	GCACAAATTCCGATGACCGA	113	107	NC_012660	+	6086210	2	NC_012660	+	5432939	0
TACCAGTGATTGGAGACAAG	CTTGTCTCCAATCACTGGTA	40	39	NC_012660	+	4855841	1	NC_012660	+	326698	0
TGAAGGCACTATCAAGGGAG	CTCCCTTGATAGTGCCTTCA	85	80	NC_012660	+	1623141	2	NC_012660	-	6717225	0
GCAACGCGTGATGAGCCTTG	CAAGGCTCATCACGCGTTGC	166	160	NC_012660	+	4986243	2	NC_012660	+	6111121	0
AGCAGGCGCACTAGGGTTGG	CCAACCCTAGTGCGCCTGCT	276	258	NC_012660	-	5907612	2	NC_012660	-	1157960	0
TGGTTTCGGCGTGGTAGCTG	CAGCTACCACGCCGAAACCA	22	20	NC_012660	-	4331548	2	NC_012660	-	6004536	0
TTTCTTTTTTGCACGGTTGG	CCAACCGTGCAAAAAAGAAA	90	87	NC_012660	+	5489004	2	NC_012660	+	1470951	0
GGCTTTGGGGCTCGCAGTTT	AAACTGCGAGCCCCAAAGCC	77	76	NC_012660	-	3280699	1	NC_012660	-	4156651	0
CCTTCATAAATGTGGGCCTA	TAGGCCCACATTTATGAAGG	93	91	NC_012660	+	5544690	2	NC_012660	+	4215885	0
CCAAGTGAATTACGCTCGCG	CGCGAGCGTAATTCACTTGG	67	65	NC_012660	+	937700	1	NC_012660	-	74981	0
GAAGGCAGCTGTAGAAGTAA	TTACTTCTACAGCTGCCTTC	160	153	NC_012660	-	6618994	2	NC_012660	-	5731687	0
TTGGTTGTTTGATGTTTGTT	AACAAACATCAAACAACCAA	135	132	NC_012660	+	3727440	2	NC_012660	-	57695	0
CCCGGCCCGGATGGCAGGTG	CACCTGCCATCCGGGCCGGG	246	240	NC_012660	-	5976408	2	NC_012660	+	72872	0
CGAGGCGCGTGGATGGGGTG	CACCCCATCCACGCGCCTCG	285	280	NC_012660	-	2035377	3	NC_012660	+	2774893	0
TTGCAGCTATACAAAGTGGA	TCCACTTTGTATAGCTGCAA	52	51	NC_012660	-	1038792	1	NC_012660	+	5086063	0
GGCGTAGGGGGGCGGGCTAA	TTAGCCCGCCCCCCTACGCC	47	46	NC_012660	+	3195498	1	NC_012660	-	867538	0
GCGACAGTGCTGAGGGGGAG	CTCCCCCTCAGCACTGTCGC	144	139	NC_012660	+	6101715	2	NC_012660	-	6197184	0
TTTTGGATGTCACAGAAGCG	CGCTTCTGTGACATCCAAAA	141	132	NC_012660	-	1448461	2	NC_012660	+	187543	0
GGGTAACCATGTCGCGTGCG	CGCACGCGACATGGTTACCC	126	123	NC_012660	+	4766856	2	NC_012660	+	5991031	0
CTGTCTAACATGCGCGTGGG	CCCACGCGCATGTTAGACAG	59	58	NC_012660	+	2078905	1	NC_012660	+	6168635	0
CATAGGTAGAATTTGGGTGT	ACACCCAAATTCTACCTATG	17	17	NC_012660	-	3171875	0				0
GGAGTTAGGGGAATCTGGTG	CACCAGATTCCCCTAACTCC	161	155	NC_012660	-	1486068	1	NC_012660	-	5914186	0
CGAGGTAAGCCGCTCAAGAA	TTCTTGAGCGGCTTACCTCG	129	122	NC_012660	-	1160212	4	NC_012660	-	5939095	0
TCCACGCCTATGTAGGGATT	AATCCCTACATAGGCGTGGA	203	194	NC_012660	-	4735908	2	NC_012660	-	645121	0
CAGAGTGAGGTCCGACGGGA	TCCCGTCGGACCTCACTCTG	124	120	NC_012660	-	4633367	2	NC_012660	+	5606803	0
TGATCTTTACCGTGGTACCT	AGGTACCACGGTAAAGATCA	112	103	NC_012660	+	5738300	2	NC_012660	-	4196295	0
GGTGGGAGAATGGGAGCGTT	AACGCTCCCATTCTCCCACC	561	545	NC_012660	-	5967366	2	NC_012660	-	5334301	0
AGCATTTGTGAACGTGGGCG	CGCCCACGTTCACAAATGCT	80	76	NC_012660	+	5146759	1	NC_012660	-	4509281	0
TGGATACGGCGTTAGTACGC	GCGTACTAACGCCGTATCCA	164	162	NC_012660	+	6664585	1	NC_012660	+	3833082	0
AGCACGGCTGATGGGTTTAG	CTAAACCCATCAGCCGTGCT	247	236	NC_012660	-	668409	4	NC_012660	-	2051090	0
GTCCTATGGAGATTTGTTGA	TCAACAAATCTCCATAGGAC	14	13	NC_012660	+	6053601	1	NC_012660	-	5807643	0
CTCTGAATAGGGTGGTATGG	CCATACCACCCTATTCAGAG	140	132	NC_012660	+	1958718	2	NC_012660	+	2176475	0
AACATGATGTAAAGGCTGGG	CCCAGCCTTTACATCATGTT	133	131	NC_012660	+	3474017	2	NC_012660	-	3753131	0
GAGGTTGGTCGTTGGCATTG	CAATGCCAACGACCAACCTC	144	136	NC_012660	+	4894352	4	NC_012660	+	6397095	0
GAGATCAAAGTAGTCGAGCG	CGCTCGACTACTTTGATCTC	132	127	NC_012660	+	5330047	2	NC_012660	-	6576172	0
GTTCTTGGGTATCGGTAGCT	AGCTACCGATACCCAAGAAC	85	84	NC_012660	-	113549	1	NC_012660	+	1654865	0
TGGTCATGGAGATGCCTATC	GATAGGCATCTCCATGACCA	14	14	NC_012660	+	2198216	0				0
TAAAGGGCTCTCTGCGCGTG	CACGCGCAGAGAGCCCTTTA	127	121	NC_012660	-	2916381	2	NC_012660	-	2092047	0
GAGAGATTGGCGTAGGTATA	TATACCTACGCCAATCTCTC	24	24	NC_012660	-	3901269	0				0
TCCTAAATTCAACTGCCTGG	CCAGGCAGTTGAATTTAGGA	383	370	NC_012660	-	3069797	4	NC_012660	-	710918	0
GGCCGGGCGGAAGGGGGGGC	GCCCCCCCTTCCGCCCGGCC	40	39	NC_012660	+	953467	1	NC_012660	+	6392522	0
TCACTTTTGGGGGTTTATCT	AGATAAACCCCCAAAAGTGA	157	157	NC_012660	+	5826146	0				0
GCGGGCTTTACGCTCATTAT	ATAATGAGCGTAAAGCCCGC	52	52	NC_012660	-	2416856	0				0
ACCAACTATTTATGCGGATG	CATCCGCATAAATAGTTGGT	140	134	NC_012660	+	5432738	2	NC_012660	+	4199808	0
GCAGGGGGCGGTGTATTAGC	GCTAATACACCGCCCCCTGC	176	169	NC_012660	-	5525268	2	NC_012660	+	4333846	0
GTCGCCATTCACACCGCGGG	CCCGCGGTGTGAATGGCGAC	58	56	NC_012660	-	1835680	2	NC_012660	-	2090283	0
CGGTATGGGGGGGAGTCGGT	ACCGACTCCCCCCCATACCG	60	58	NC_012660	-	3365987	1	NC_012660	-	325134	0
CCGTAAAGATGGTGATTTAG	CTAAATCACCATCTTTACGG	50	47	NC_012660	+	2223791	1	NC_012660	-	1756986	0
GTAATGGATGCACGAGAGTA	TACTCTCGTGCATCCATTAC	129	124	NC_012660	+	5655325	1	NC_012660	+	3342474	0
CCACGCAGTTGTGACGATAG	CTATCGTCACAACTGCGTGG	125	121	NC_012660	+	36240	1	NC_012660	-	1143881	0
GTGTGGGAGCGGGGGGGGGC	GCCCCCCCCCGCTCCCACAC	294	273	NC_012660	+	6429028	4	NC_012660	+	6397095	0
ACTCAAGAACGTTGGGTTAG	CTAACCCAACGTTCTTGAGT	67	66	NC_012660	-	3995397	1	NC_012660	-	2194596	0
TTTCAGGTCGAACCATCTGG	CCAGATGGTTCGACCTGAAA	155	152	NC_012660	+	4234096	2	NC_012660	-	359746	0
AGGTTGCACGTGGGACTGAA	TTCAGTCCCACGTGCAACCT	253	245	NC_012660	+	1800992	2	NC_012660	-	3525686	0
TAGCATATCGAAGACATATC	GATATGTCTTCGATATGCTA	84	82	NC_012660	-	4599561	1	NC_012660	-	5266597	0
ACCCTCCAAGCAGCGTGTTG	CAACACGCTGCTTGGAGGGT	91	90	NC_012660	-	2485004	1	NC_012660	-	1468866	0
CTGCCGGTCAGGGATTACAA	TTGTAATCCCTGACCGGCAG	52	52	NC_012660	+	400700	0				0
GTTGTGAGCTGTTTCAGTTA	TAACTGAAACAGCTCACAAC	171	165	NC_012660	+	298890	2	NC_012660	+	3372218	0
TCCAGGCGGGATTTGGGTTT	AAACCCAAATCCCGCCTGGA	84	80	NC_012660	+	5215137	2	NC_012660	+	6021663	0
TGGTTTTGTTTACACAATGG	CCATTGTGTAAACAAAACCA	26	26	NC_012660	-	2094395	0				0
TGGGTTAAACAACCCTTTAG	CTAAAGGGTTGTTTAACCCA	109	108	NC_012660	-	2158743	1	NC_012660	-	4349396	0
TCGATTCACGTCCCGTGACC	GGTCACGGGACGTGAATCGA	221	215	NC_012660	+	5912834	2	NC_012660	+	6181460	0
TCAGGAGCTTGGGTTACTGT	ACAGTAACCCAAGCTCCTGA	89	81	NC_012660	-	4704788	2	NC_012660	-	4015292	0
GAACGGGGGGGCGGAAAACG	CGTTTTCCGCCCCCCCGTTC	149	148	NC_012660	-	6192056	1	NC_012660	+	5649796	0
TGGTGACGTCCGCTCGACCT	AGGTCGAGCGGACGTCACCA	87	87	NC_012660	+	5254695	0				0
TAGGGGGGGAGGGGGGGGGT	ACCCCCCCCCTCCCCCCCTA	135	134	NC_012660	-	5460730	1	NC_012660	+	5338483	0
TAGGGTGCACTCGGGAAGAG	CTCTTCCCGAGTGCACCCTA	112	109	NC_012660	+	850235	1	NC_012660	+	4658191	0
GCCGTCGGGGGCGCGGGTGC	GCACCCGCGCCCCCGACGGC	102	101	NC_012660	+	5625665	1	NC_012660	-	321233	0
TGTGGACGTTGCGTTTTCAG	CTGAAAACGCAACGTCCACA	60	60	NC_012660	+	4784082	0				0
ACGTGTCAAAATCACGAGAC	GTCTCGTGATTTTGACACGT	64	63	NC_012660	+	2400446	1	NC_012660	+	3500667	0
TCATGTAGGGTGGTTGCTTT	AAAGCAACCACCCTACATGA	80	79	NC_012660	+	643250	1	NC_012660	-	5248317	0
GAATTTTATGTACGACAACA	TGTTGTCGTACATAAAATTC	62	60	NC_012660	+	1736981	2	NC_012660	+	5747151	0
TATTTACCCAATCATGAAAC	GTTTCATGATTGGGTAAATA	167	161	NC_012660	+	745589	2	NC_012660	+	3099605	0
TGGGTGTTTAATTAAGACGT	ACGTCTTAATTAAACACCCA	69	64	NC_012660	-	74716	4	NC_012660	-	1345059	0
AGTTGTGTGTCGAGGAATGT	ACATTCCTCGACACACAACT	228	219	NC_012660	+	844194	2	NC_012660	-	5244573	0
TTTCAACTGACTTTCACTTT	AAAGTGAAAGTCAGTTGAAA	71	70	NC_012660	+	1736157	1	NC_012660	-	6504051	0
TGGTTTGATACGGCCAGTTT	AAACTGGCCGTATCAAACCA	11	11	NC_012660	-	4215886	0				0
CAGTCGAATTTTTTCGCACT	AGTGCGAAAAAATTCGACTG	80	80	NC_012660	+	1696806	0				0
GGAAGGCATAGAGGTTTGTG	CACAAACCTCTATGCCTTCC	53	49	NC_012660	+	4519972	2	NC_012660	-	4111289	0
ATTATGGGACGGTTGGTATG	CATACCAACCGTCCCATAAT	46	44	NC_012660	-	1460641	1	NC_012660	+	2961242	0
GGGGCCGTCTATAATTCGAC	GTCGAATTATAGACGGCCCC	80	78	NC_012660	-	1539124	1	NC_012660	+	6308549	0
CAAAGCTCTCGTTTTTTTGG	CCAAAAAAACGAGAGCTTTG	45	43	NC_012660	+	5947627	1	NC_012660	+	201883	0
TACGAGAGATATTTTCCTTT	AAAGGAAAATATCTCTCGTA	59	56	NC_012660	+	5112875	1	NC_012660	-	920622	0
AGGTATTTCTATTTCTTTAA	TTAAAGAAATAGAAATACCT	138	131	NC_012660	+	417804	2	NC_012660	+	6578788	0
GTATGCATGATGGGTTCGAG	CTCGAACCCATCATGCATAC	77	74	NC_012660	+	5264651	2	NC_012660	+	6363941	0
GGGCGCGAGGCAGGGGAGGT	ACCTCCCCTGCCTCGCGCCC	181	178	NC_012660	+	3251249	2	NC_012660	+	1704470	0
GTCGTTTGATCGATGGGTCA	TGACCCATCGATCAAACGAC	132	122	NC_012660	-	38352	2	NC_012660	+	5625546	0
ATACGACAGTGCCGCCGCCT	AGGCGGCGGCACTGTCGTAT	39	38	NC_012660	+	6521428	1	NC_012660	-	6628312	0
CTTTATTGCCTCATACCAGC	GCTGGTATGAGGCAATAAAG	113	113	NC_012660	-	5853515	0				0
GTCAGGCCGTGAGATAGGCC	GGCCTATCTCACGGCCTGAC	90	81	NC_012660	+	29870	2	NC_012660	+	1293066	0
GCTTACTTAAAAGTAGGTAT	ATACCTACTTTTAAGTAAGC	51	48	NC_012660	-	3225824	2	NC_012660	+	149987	0
TGTTGGATTGGGTTGACTGG	CCAGTCAACCCAATCCAACA	256	249	NC_012660	+	4325870	2	NC_012660	-	4737335	0
TGATGTTTGAAGCGTGTGAG	CTCACACGCTTCAAACATCA	118	118	NC_012660	+	5952801	0				0
[truncated: 633,109+ more rows]
