# Supplementary material for: Phenylpropanoid methyl esterase unlocks catabolism of aromatic biological nitrification inhibitors
Source: ISME J. 2025 Nov 13;19(1):wraf251. doi: 10.1093/ismejo/wraf251 (PMC12642758; doi:10.1093/ismejo/wraf251)
Supplement: Supplementary_File_P1_wraf251 [file supplementary_file_p1_wraf251.zip]

Archive with 25 entries (24 files):
- plasmids/
- plasmids/pAW5.gb
- __MACOSX/plasmids/._pAW5.gb
- plasmids/pAW30.gb
- __MACOSX/plasmids/._pAW30.gb
- plasmids/pAW11.gb
- __MACOSX/plasmids/._pAW11.gb
- plasmids/pRS337.gb
- __MACOSX/plasmids/._pRS337.gb
- plasmids/pJE1918.gb
- __MACOSX/plasmids/._pJE1918.gb
- plasmids/pRS338.gb
- __MACOSX/plasmids/._pRS338.gb
- plasmids/pRS329.gb
- __MACOSX/plasmids/._pRS329.gb
- plasmids/pRS309.gb
- __MACOSX/plasmids/._pRS309.gb
- plasmids/pEVF-SBP1-P2.gb
- __MACOSX/plasmids/._pEVF-SBP1-P2.gb
- plasmids/pJE1920.gb
- __MACOSX/plasmids/._pJE1920.gb
- plasmids/pAF002.gb
- __MACOSX/plasmids/._pAF002.gb
- plasmids/pAW6.gb
- __MACOSX/plasmids/._pAW6.gb
