# Supplementary material for: Phenylpropanoid methyl esterase unlocks catabolism of aromatic biological nitrification inhibitors
Source: ISME J. 2025 Nov 13;19(1):wraf251. doi: 10.1093/ismejo/wraf251 (PMC12642758; doi:10.1093/ismejo/wraf251)
Supplement: Supplementary_File_P1_wraf251 [file supplementary_file_p1_wraf251.zip › plasmids/pAW5.gb]

LOCUS       pAW5                    7485 bp ds-DNA     circular     01-JUN-2023
DEFINITION  .
ACCESSION   urn.local...18-gc75nmn
KEYWORDS    .
SOURCE      
  ORGANISM  .
COMMENT     Imported using the Genbank importer. File name: pJE1532 - pJE382 + 
            ∆pilQ (PP_5080).ape ApEinfo:methylated:1.
FEATURES             Location/Qualifiers
     oriT            815..884
                     /label="RP4\oriT"
     rep_origin      1770..2452
                     /label="ColE1 origin"
     misc_feature    2756..2771
                     /label="P1"
     gene            2758..2771
                     /label="lacZalpha"
     CDS             2758..2771
                     /label="LacZ\alpha\fragment"
     misc_feature    2766..2771
                     /label="EcoRI"
     gene            complement(2772..3638)
                     /label="PFLU_3296"
     CDS             complement(2772..3638)
                     /label="PFLU_3296"
     gene            complement(3669..3688)
                     /label="PFLU_3297"
     CDS             complement(3669..3688)
                     /label="PFLU_3297"
     gene            complement(3689..3696)
                     /label="PFLU_3297"
     CDS             complement(3689..3696)
                     /label="PFLU_3297"
     gene            complement(3693..4661)
                     /label="PFLU_3298"
     CDS             complement(3693..4661)
                     /label="PFLU_3298"
     misc_feature    4662..4667
                     /label="HindIII"
     gene            4662..4833
                     /label="lacZalpha"
     CDS             4662..4833
                     /label="LacZ\alpha\fragment"
     misc_feature    4815..4833
                     /label="P2"
     -35_signal      5060..5065
                     /label="-35 kanR"
     -10_signal      5083..5088
                     /label="-10"
     CDS             5192..5986
                     /label="neomycin\phosphotransferase"
     CDS             6478..414
                     /label="levan\sucrase"
ORIGIN      
        1 gtaacagatg aaattgaacg cgcgaacgtc tttaaaatga acggcaaatg gtacctgttc
       61 actgactccc gcggatcaaa aatgacgatt gacggcatta cgtctaacga tatttacatg
      121 cttggttatg tttctaattc tttaactggc ccatacaagc cgctgaacaa aactggcctt
      181 gtgttaaaaa tggatcttga tcctaacgat gtaaccttta cttactcaca cttcgctgta
      241 cctcaagcga aaggaaacaa tgtcgtgatt acaagctata tgacaaacag aggattctac
      301 gcagacaaac aatcaacgtt tgcgccgagc ttcctgctga acatcaaagg caagaaaaca
      361 tctgttgtca aagacagcat ccttgaacaa ggacaattaa cagttaacaa ataaaaacgc
      421 aaaagaaaat gccgatgggt accgagcgaa atgaccgacc aagcgacgcc caacctgcca
      481 tcacgagatt tcgattccac cgccgccttc tatgaaaggt tgggcttcgg aatcgttttc
      541 cgggacgccc tcgcggacgt gctcatagtc cacgacgccc gtgattttgt agccctggcc
      601 gacggccagc aggtaggccg acaggctcat gccggccgcc gccgcctttt cctcaatcgc
      661 tcttcgttcg tctggaaggc agtacacctt gataggtggg ctgcccttcc tggttggctt
      721 ggtttcatca gccatccgct tgccctcatc tgttacgccg gcggtagccg gccagcctcg
      781 cagagcagga ttcccgttga gcaccgccag gtgcgaataa gggacagtga agaaggaaca
      841 cccgctcgcg ggtgggccta cttcacctat cctgcccggc tgacgccgtt ggatacacca
      901 aggaaagtct acacgaaccc tttggcaaaa tcctgtatat cgtgcgaaaa aggatggata
      961 taccgaaaaa atcgctataa tgaccccgaa gcagggttat gcagcggaaa agcgctgctt
     1021 ccctgctgtt ttgtggaata tctaccgact ggaaacaggc aaatgcagga aattactgaa
     1081 ctgaggggac aggcgagaga cgatgccaaa gagctcctga aaatctcgat aactcaaaaa
     1141 atacgcccgg tagtgatctt atttcattat ggtgaaagtt ggaacctctt acgtgccgat
     1201 caacgtctca ttttcgccaa aagttggccc agggcttccc ggtatcaaca gggacaccag
     1261 gatttattta ttctgcgaag tgatcttccg tcacaggtat ttattcggcg caaagtgcgt
     1321 cgggtgatgc tgccaactta ctgatttagt gtatgatggt gtttttgagg tgctccagtg
     1381 gcttctgttt ctatcagctc ctgaaaatct cgataactca aaaaatacgc ccggtagtga
     1441 tcttatttca ttatggtgaa agttggaacc tcttacgtgc cgatcaacgt ctcattttcg
     1501 ccaaaagttg gcccagggct tcccggtatc aacagggaca ccaggattta tttattctgc
     1561 gaagtgatct tccgtcacag gtatttattc ggcgcaaagt gcgtcgggtg atgctgccaa
     1621 cttactgatt tagtgtatga tggtgttttt gaggtgctcc agtggcttct gtttctatca
     1681 gggctggatg atcctccagc gcggggatct catgctggag ttcttcgccc accccaaaag
     1741 gatctaggtg aagatccttt ttgataatct catgaccaaa atcccttaac gtgagttttc
     1801 gttccactga gcgtcagacc ccgtagaaaa gatcaaagga tcttcttgag atcctttttt
     1861 tctgcgcgta atctgctgct tgcaaacaaa aaaaccaccg ctaccagcgg tggtttgttt
     1921 gccggatcaa gagctaccaa ctctttttcc gaaggtaact ggcttcagca gagcgcagat
     1981 accaaatact gttcttctag tgtagccgta gttaggccac cacttcaaga actctgtagc
     2041 accgcctaca tacctcgctc tgctaatcct gttaccagtg gctgctgcca gtggcgataa
     2101 gtcgtgtctt accgggttgg actcaagacg atagttaccg gataaggcgc agcggtcggg
     2161 ctgaacgggg ggttcgtgca cacagcccag cttggagcga acgacctaca ccgaactgag
     2221 atacctacag cgtgagctat gagaaagcgc cacgcttccc gaagggagaa aggcggacag
     2281 gtatccggta agcggcaggg tcggaacagg agagcgcacg agggagcttc cagggggaaa
     2341 cgcctggtat ctttatagtc ctgtcgggtt tcgccacctc tgacttgagc gtcgattttt
     2401 gtgatgctcg tcaggggggc ggagcctatg gaaaaacgcc agcaacgcgg cctttttacg
     2461 gttcctggcc ttttgctggc cttttgctca catgttcttt cctgcgttat cccctgattc
     2521 tgtggataac cgtattaccg cctttgagtg agctgatacc gctcgccgca gccgaacgac
     2581 cgagcgcagc gagtcagtga gcgaggaagc ggaagagcgc ccaatacgca aaccgcctct
     2641 ccccgcgcgt tggccgattc attaatgcag ctggcacgac aggtttcccg actggaaagc
     2701 gggcagtgag cgcaacgcaa ttaatgtgag ttagctcact caggaaacag ctatgacatg
     2761 attacgaatt ccatcatcac aaacatcgcc gccagaccgc gattggtcgc gccgatcagc
     2821 cagccttggg caccgtcgaa taccagcgag cacgtcgcgc tgcccttgat gcccatcttg
     2881 tgttcaatgc cgtcacaccg cacgccattg ggctggccat cgtccagctg cttgggcacc
     2941 aggaacagtg aaatgccacg gctgcccggc ggcgcatcgg gcacgcgcgc gagcaccagg
     3001 tgcaggatgt tggccgtgag gtcgtgctcg ccaccggaga taaatatttt gctgccgctc
     3061 aggcgatagc tgccatccgc ctggggctcg gcgcgacagc gcagcaagcc gacgtcgctg
     3121 ccggcctggg gttcggtcag gcacatggtg ggcaaggtct ggccgctgac aatctcgggc
     3181 aaatagcgcg cctgcagcca gggggcggcg tgggccttga ggcacaggta cgcgccgtgg
     3241 gcgatgccgg tgtacatggc ccaggcgtga ttgctggcgt agagcatctc ttgcagcgcc
     3301 gcctcgagca gttgcggcaa gccctgcccg cccgccgcct cggcgcacgc cagcgcgggc
     3361 cagccaccct cgacataggc gcgataggcc tcgacgaagc cgtccggggt gctgacctgg
     3421 cccgcctgcc accggcagcc ctggcggtca ccctggctgt tcaacggcgc cagcacgccc
     3481 tgactgaagc gcgccgcctc ttccagcacc tggagcgcga gcggcaggtc cagggcctcg
     3541 aacgccgggc tgcggcgcca cgtgtcgggt gcctgcaacc agtgctcaag cacaaactgc
     3601 atatcgcgca aaggcgcctc atagctccac atcggcacac ctcatcgact aaaaaggaat
     3661 cgtgcgcttc aagcgcgata ggcagggtcc gctcaaggct tgggtccggc gcgcaggatg
     3721 gtcgggtctt caccgcgata caacgcctcg acccttgccg cgcgccattg caacaccgca
     3781 cgctggttga tcgagccttt atcggtgatt tccccacggt cgatggacgc cggctcatcc
     3841 aacacagcaa tccactccaa gcgactggca ttgccggtgg cctcgcgatt gagccgcgcc
     3901 aaccagtcac cgaaccacgc gcgcaccggc gcgctggcca gcacctcggc gtcactggcg
     3961 tcggtgctca agcccgccag ccggcgacac tcgtagagcc tggggaacac cagggccccc
     4021 aggcactcgc ggtccggcgc ggcaatcacg aggtcctgca catagggcga gccttcgagc
     4081 accgcacgat tgcgcagcgg cccaacgctg acaaacacgc ctgaggagag cttgaagtcc
     4141 tcggcaatgc gcccatcgaa catcagcccc agttgcggtt gctgcgggtc ggcgagcttg
     4201 atcgcgtcgc ccgaacaata gaaacccagt tcgtcgaaca cctcggcggt ctgctcgggc
     4261 gcccgccagt aaccgggcat gatgtgcggc ccgcgaaagc gtccttcgaa tttgccgtcc
     4321 agcggcacca ggcgcacctc gcagccgggt gcgggtaacc cgatataccc ggccatcgac
     4381 agcggcccgg tggtaaaggt gcaggacggc gcggcttcgg tcatgcccag cccggccatc
     4441 atgcggatac gttcaccgca gtgccgctcg gccacgcggt cgaggcggtc ccagatactt
     4501 tgcgacaggc cggcggcggc gaagaagaac agtttcatcc gcgcgaaaaa gcgctcgcgc
     4561 aactcagcgt cctgctccag ggcgttgacc agttcttccc agcccttggg caccgtcagg
     4621 taggccgtgg gcgacacgtc cttgaggttg cgcagggtct caagcttggc actggccgtc
     4681 gttttacaac gtcgtgactg ggaaaaccct ggcgttaccc aacttaatcg ccttgcagca
     4741 catccccctt tcgccagctg gcgtaatagc gaagaggccc gcaccgatcg cccttcccaa
     4801 cagttgcgca gcctgaatgg cgaatggcga taagctagct tcacgctgcc gcaagcactc
     4861 agggcgcaag ggctgctaaa ggaagcggaa cacgtagaaa gccagtccgc agaaacggtg
     4921 ctgaccccgg atgaatgtca gctactgggc tatctggaca agggaaaacg caagcgcaaa
     4981 gagaaagcag gtagcttgca gtgggcttac atggcgatag ctagactggg cggttttatg
     5041 gacagcaagc gaaccggaat tgccagctgg ggcgccctct ggtaaggttg ggaagccctg
     5101 caaagtaaac tggatggctt tcttgccgcc aaggatctga tggcgcaggg gatcaagatc
     5161 tgatcaagag acaggatgag gatcgtttcg catgattgaa caagatggat tgcacgcagg
     5221 ttctccggcc gcttgggtgg agaggctatt cggctatgac tgggcacaac agacaatcgg
     5281 ctgctctgat gccgccgtgt tccggctgtc agcgcagggg cgcccggttc tttttgtcaa
     5341 gaccgacctg tccggtgccc tgaatgaact ccaagacgag gcagcgcggc tatcgtggct
     5401 ggccacgacg ggcgttcctt gcgcagctgt gctcgacgtt gtcactgaag cgggaaggga
     5461 ctggctgcta ttgggcgaag tgccggggca ggatctcctg tcatctcacc ttgctcctgc
     5521 cgagaaagta tccatcatgg ctgatgcaat gcggcggctg catacgcttg atccggctac
     5581 ctgcccattc gaccaccaag cgaaacatcg catcgagcga gcacgtactc ggatggaagc
     5641 cggtcttgtc gatcaggatg atctggacga agagcatcag gggctcgcgc cagccgaact
     5701 gttcgccagg ctcaaggcgc ggatgcccga cggcgaggat ctcgtcgtga cccatggcga
     5761 tgcctgcttg ccgaatatca tggtggaaaa tggccgcttt tctggattca tcgactgtgg
     5821 ccggctgggt gtggcggacc gctatcagga catagcgttg gctacccgtg atattgctga
     5881 agagcttggc ggcgaatggg ctgaccgctt cctcgtgctt tacggtatcg ccgctcccga
     5941 ttcgcagcgc atcgccttct atcgccttct tgacgagttc ttctgagcgg gactctgggg
     6001 ttcgctagag gatcgatcct ttttaaccca tcacatatac ctgccgttca ctattattta
     6061 gtgaaatgag atattatgat attttctgaa ttgtgattaa aaaggcaact ttatgcccat
     6121 gcaacagaaa ctataaaaaa tacagagaat gaaaagaaac agatagattt tttagttctt
     6181 taggcccgta gtctgcaaat ccttttatga ttttctatca aacaaaagag gaaaatagac
     6241 cagttgcaat ccaaacgaga gtctaataga atgaggtcga aaagtaaatc gcgcgggttt
     6301 gttactgata aagcaggcaa gacctaaaat gtgtaaaggg caaagtgtat actttggcgt
     6361 caccccttac atattttagg tcttttttta ttgtgcgtaa ctaacttgcc atcttcaaac
     6421 aggagggctg gaagaagcag accgctaaca cagtacataa aaaaggagac atgaacgatg
     6481 aacatcaaaa agtttgcaaa acaagcaaca gtattaacct ttactaccgc actgctggca
     6541 ggaggcgcaa ctcaagcgtt tgcgaaagaa acgaaccaaa agccatataa ggaaacatac
     6601 ggcatttccc atattacacg ccatgatatg ctgcaaatcc ctgaacagca aaaaaatgaa
     6661 aaatatcaag tttctgaatt tgattcgtcc acaattaaaa atatctcttc tgcaaaaggc
     6721 ctggacgttt gggacagctg gccattacaa aacgctgacg gcactgtcgc aaactatcac
     6781 ggctaccaca tcgtctttgc attagccgga gatcctaaaa atgcggatga cacatcgatt
     6841 tacatgttct atcaaaaagt cggcgaaact tctattgaca gctggaaaaa cgctggccgc
     6901 gtctttaaag acagcgacaa attcgatgca aatgattcta tcctaaaaga ccaaacacaa
     6961 gaatggtcag gttcagccac atttacatct gacggaaaaa tccgtttatt ctacactgat
     7021 ttctccggta aacattacgg caaacaaaca ctgacaactg cacaagttaa cgtatcagca
     7081 tcagacagct ctttgaacat caacggtgta gaggattata aatcaatctt tgacggtgac
     7141 ggaaaaacgt atcaaaatgt acagcagttc atcgatgaag gcaactacag ctcaggcgac
     7201 aaccatacgc tgagagatcc tcactacgta gaagataaag gccacaaata cttagtattt
     7261 gaagcaaaca ctggaactga agatggctac caaggcgaag aatctttatt taacaaagca
     7321 tactatggca aaagcacatc attcttccgt caagaaagtc aaaaacttct gcaaagcgat
     7381 aaaaaacgca cggctgagtt agcaaacggc gctctcggta tgattgagct aaacgatgat
     7441 tacacactga aaaaagtgat gaaaccgctg attgcatcta acaca
//
