# Supplementary material for: Phenylpropanoid methyl esterase unlocks catabolism of aromatic biological nitrification inhibitors
Source: ISME J. 2025 Nov 13;19(1):wraf251. doi: 10.1093/ismejo/wraf251 (PMC12642758; doi:10.1093/ismejo/wraf251)
Supplement: Supplementary_File_P1_wraf251 [file supplementary_file_p1_wraf251.zip › plasmids/pAW30.gb]

LOCUS       pAW30                   4392 bp ds-DNA     circular     01-JUN-2023
DEFINITION  .
ACCESSION   urn.local...14-gc75nmf
KEYWORDS    .
SOURCE      
  ORGANISM  .
FEATURES             Location/Qualifiers
     rep_origin      35..717
                     /note="ApEinfo_fwdcolor: gray50 ApEinfo_revcolor: gray50
                     ApEinfo_graphicformat: arrow_data {{0 1 2 0 0 -1} {}
                     0}width 5 offset 0"
                     /label="ColE1 origin"
     terminator      complement(906..954)
                     /note="ApEinfo_revcolor: #9d1b1c ApEinfo_graphicformat:
                     arrow_data {{0 1 2 0 0 -1} {} 0}width 5 offset 0"
                     /label="L3S3P22 terminator"
     terminator      967..1008
                     /note="ApEinfo_revcolor: #9d1b1c ApEinfo_graphicformat:
                     arrow_data {{0 1 2 0 0 -1} {} 0}width 5 offset 0"
                     /label="ECK120035133"
     CDS             complement(1018..1812)
                     /note="gene: nptII transl_table: 11 product: neomycin
                     phosphotransferase protein_id: ACJ66844.1 db_xref:
                     GI:215434895 vntifkey: 4 ApEinfo_revcolor: #66ff66
                     ApEinfo_graphicformat: arrow_data {{0 1 2 0 0 -1} {}
                     0}width 5 offset 0"
                     /label="neomycin\phosphotransferase"
     -10_signal      complement(1977..1985)
                     /note="ApEinfo_revcolor: #07e500 ApEinfo_graphicformat:
                     arrow_data {{0 1 2 0 0 -1} {} 0}width 5 offset 0"
                     /label="-10 KanR (BPROM_pred)"
     -35_signal      complement(2003..2008)
                     /note="ApEinfo_revcolor: #07e500 ApEinfo_graphicformat:
                     arrow_data {{0 1 2 0 0 -1} {} 0}width 5 offset 0"
                     /label="-35 KanR (BPROM_pred)"
     misc_recomb     2084..2125
                     /note="ApEinfo_revcolor: #ff8275 ApEinfo_graphicformat:
                     arrow_data {{0 1 2 0 0 -1} {} 0}width 5 offset 0"
                     /label="phiC31 attP"
     protein_bind    2126..2131
                     /note="ApEinfo_revcolor: #ffc526 ApEinfo_graphicformat:
                     arrow_data {{0 1 2 0 0 -1} {} 0}width 5 offset 0"
                     /label="ClaI"
     regulatory      2132..2163
                     /note="regulatory_class: terminator note: TonB terminator
                     ApEinfo_revcolor: #ff4649 ApEinfo_graphicformat:
                     arrow_data {{0 1 2 0 0 -1} {} 0}width 5 offset 0"
                     /label="TonB terminator"
     promoter        2266..2293
                     /note="ApEinfo_revcolor: #1d43bd ApEinfo_graphicformat:
                     arrow_data {{0 1 2 0 0 -1} {} 0}width 5 offset 0"
                     /label="tac promoter"
     protein_bind    2305..2328
                     /note="ApEinfo_revcolor: #ffc526 ApEinfo_graphicformat:
                     arrow_data {{0 1 2 0 0 -1} {} 0}width 5 offset 0"
                     /label="lac operator"
     misc_binding    2306..2328
                     /note="ApEinfo_revcolor: #6495ed ApEinfo_graphicformat:
                     arrow_data {{0 1 2 0 0 -1} {} 0}width 5 offset 0"
                     /label="LacO"
     CDS             2371..4113
                     /note="old_locus_tag: PFLU3296 inference: COORDINATES:
                     similar to AAsequence:RefSeq:WP_010657341.1 note: Derived
                     by automated computational analysis usinggene prediction
                     method: Protein Homology. transl_table: 11 product:
                     acyl-CoA dehydrogenase protein_id: WP_043205397.1 db_xref:
                     GI:759484468 translation:
                     MWSYEAPLRDMQFVLEHWLQAPDTWRRSPAFEALDLPLALQVLEEAARFSQGVLAPLN
                     SQGDRQGCRWQAGQVSTPDGFVEAYRAYVEGGWPALACAEAAGGQGLPQLLEAALQEM
                     LYASNHAWAMYTGIAHGAYLCLKAHAAPWLQARYLPEIVSGQTLPTMCLTEPQAGSDV
                     GLLRCRAEPQADGSYRLSGSKIFISGGEHDLTANILHLVLARVPDAPPGSRGISLFLV
                     PKQLDDGQPNGVRCDGIEHKMGIKGSATCSLVFDGAQGWLIGATNRGLAAMFVMMNSA
                     RLHVGLQGLGHVEAAWQNARQYAAERLQMRAPSRPEEVVAQAADPIRYHPAMRRVLLE
                     LRTTSEGMRAIGYWAAHLLDQAEHDQDSSAAQLAPLLTPIIKAFFTEQGFRQASHALQ
                     VFGGYGYVTEFAIEQTLRDSRIAMIYEGSNEIQANDLLLRKVLGDEGRAFGLLLDAFR
                     AEAGQGGQSVECAGFCGALGSLCDALARVVSAIRERAHEDSEYPYRAAPDFLQLCGVA
                     LLAFAWARAARVSRALPDDDPLRAAKLQSAGFFFDYLPSRLAQHLGAIDGARAALAFI
                     "
                     /label="PFLU_RS16060"
     terminator      4120..4170
                     /note="ApEinfo_revcolor: #9d1b1c ApEinfo_graphicformat:
                     arrow_data {{0 1 2 0 0 -1} {} 0}width 5 offset 0"
                     /label="L3S1P13 terminator"
     terminator      complement(4178..4222)
                     /note="ApEinfo_revcolor: #9d1b1c ApEinfo_graphicformat:
                     arrow_data {{0 1 2 0 0 -1} {} 0}width 5 offset 0"
                     /label="ECK120010850"
     misc_structure  4223..4230
                     /note="ApEinfo_revcolor: #ffcef3 ApEinfo_graphicformat:
                     arrow_data {{0 1 2 0 0 -1} {} 0}width 5 offset 0"
                     /label="MCS"
     misc_structure  4289..4294
                     /note="ApEinfo_revcolor: #ffcef3 ApEinfo_graphicformat:
                     arrow_data {{0 1 2 0 0 -1} {} 0}width 5 offset 0 label:
                     MCS(1)"
                     /label="MCS"
     terminator      4295..4347
                     /note="ApEinfo_revcolor: #9d1b1c ApEinfo_graphicformat:
                     arrow_data {{0 1 2 0 0 -1} {} 0}width 5 offset 0"
                     /label="ECK120033736"
     misc_recomb     4348..4392
                     /note="ApEinfo_revcolor: #ff8275 ApEinfo_graphicformat:
                     arrow_data {{0 1 2 0 0 -1} {} 0}width 5 offset 0"
                     /label="phiC31 attB"
ORIGIN      
        1 aaaaggatct aggtgaagat cctttttgat aatctcatga ccaaaatccc ttaacgtgag
       61 ttttcgttcc actgagcgtc agaccccgta gaaaagatca aaggatcttc ttgagatcct
      121 ttttttctgc gcgtaatctg ctgcttgcaa acaaaaaaac caccgctacc agcggtggtt
      181 tgtttgccgg atcaagagct accaactctt tttccgaagg taactggctt cagcagagcg
      241 cagataccaa atactgttct tctagtgtag ccgtagttag gccaccactt caagaactct
      301 gtagcaccgc ctacatacct cgctctgcta atcctgttac cagtggctgc tgccagtggc
      361 gataagtcgt gtcttaccgg gttggactca agacgatagt taccggataa ggcgcagcgg
      421 tcgggctgaa cggggggttc gtgcacacag cccagcttgg agcgaacgac ctacaccgaa
      481 ctgagatacc tacagcgtga gctatgagaa agcgccacgc ttcccgaagg gagaaaggcg
      541 gacaggtatc cggtaagcgg cagggtcgga acaggagagc gcacgaggga gcttccaggg
      601 ggaaacgcct ggtatcttta tagtcctgtc gggtttcgcc acctctgact tgagcgtcga
      661 tttttgtgat gctcgtcagg ggggcggagc ctatggaaaa acgccagcaa cgcggccttt
      721 ttacggttcc tggccttttg ctggcctttt gctcacatgt tctttcctgc gttatcccct
      781 gattctgtgg ataaccgtat taccgccttt gagtgagctg ataccgctcg ccgcagccga
      841 acgaccgagc gcagcgagtc agtgagcgag gaagcggaag agcgcccaat acgcaaaccg
      901 cctctgggag accagaaaca aaaaaaggcc gcgttagcgg ccttcaataa ttggacctgg
      961 ctcctaactg atttttaagg cgactgatga gtcgcctttt ttttgtctaa gaattcatca
     1021 gaagaactcg tcaagaaggc gatagaaggc gatgcgctgc gaatcgggag cggcgatacc
     1081 gtaaagcacg aggaagcggt cagcccattc gccgccaagc tcttcagcaa tatcacgggt
     1141 agccaacgct atgtcctgat agcggtccgc cacacccagc cggccacagt cgatgaatcc
     1201 agaaaagcgg ccattttcca ccatgatatt cggcaagcag gcatcgccat gggtcacgac
     1261 gagatcctcg ccgtcgggca tccgcgcctt gagcctggcg aacagttcgg ctggcgcgag
     1321 cccctgatgc tcttcgtcca gatcatcctg atcgacaaga ccggcttcca tccgagtacg
     1381 tgctcgctcg atgcgatgtt tcgcttggtg gtcgaatggg caggtagccg gatcaagcgt
     1441 atgcagccgc cgcattgcat cagccatgat ggatactttc tcggcaggag caaggtgaga
     1501 tgacaggaga tcctgccccg gcacttcgcc caatagcagc cagtcccttc ccgcttcagt
     1561 gacaacgtcg agcacagctg cgcaaggaac gcccgtcgtg gccagccacg atagccgcgc
     1621 tgcctcgtct tggagttcat tcagggcacc ggacaggtcg gtcttgacaa aaagaaccgg
     1681 gcgcccctgc gctgacagcc ggaacacggc ggcatcagag cagccgattg tctgttgtgc
     1741 ccagtcatag ccgaatagcc tctccaccca agcggccgga gaacctgcgt gcaatccatc
     1801 ttgttcaatc atgcgaaacg atcctcatcc tgtctcttga tcagatcttg atcccctgcg
     1861 ccatcagatc cttggcggca agaaagccat ccagtttact ttgcagggct tcccaacctt
     1921 accagagggc gccccagctg gcaattccgg ttcgcttgct gtccataaaa ccgcccagtc
     1981 tagctatcgc catgtaagcc cactgcaagc tacctgcttt ctctttgcgc ttgcgttttc
     2041 ccttgtccag atagcccagt agctgacatt catccgggac gtcgtgcccc aactggggta
     2101 acctttgagt tctctcagtt gggggatcga tagtcaaaag cctccggtcg gaggcttttg
     2161 actagcacct cggtaccaaa ttccagaaaa gaggcctccc gaaagggggg ccttttttcg
     2221 ttttggtcca ctagtagtct ctatggaggt caggtatgat tactattgac aattaatcat
     2281 cggctcgtat aatgtgatca gacctggaat tgtgagcgga taacaattct taagagcgca
     2341 cgattccttt ttagtcgatg aggtgtgccg atgtggagct atgaggcgcc tttgcgcgat
     2401 atgcagtttg tgcttgagca ctggttgcag gcacccgaca cgtggcgccg cagcccggcg
     2461 ttcgaggccc tggacctgcc gctcgcgctc caggtgctgg aagaggcggc gcgcttcagt
     2521 cagggcgtgc tggcgccgtt gaacagccag ggtgaccgcc agggctgccg gtggcaggcg
     2581 ggccaggtca gcaccccgga cggcttcgtc gaggcctatc gcgcctatgt cgagggtggc
     2641 tggcccgcgc tggcgtgcgc cgaggcggcg ggcgggcagg gcttgccgca actgctcgag
     2701 gcggcgctgc aagagatgct ctacgccagc aatcacgcct gggccatgta caccggcatc
     2761 gcccacggcg cgtacctgtg cctcaaggcc cacgccgccc cctggctgca ggcgcgctat
     2821 ttgcccgaga ttgtcagcgg ccagaccttg cccaccatgt gcctgaccga accccaggcc
     2881 ggcagcgacg tcggcttgct gcgctgtcgc gccgagcccc aggcggatgg cagctatcgc
     2941 ctgagcggca gcaaaatatt tatctccggt ggcgagcacg acctcacggc caacatcctg
     3001 cacctggtgc tcgcgcgcgt gcccgatgcg ccgccgggca gccgtggcat ttcactgttc
     3061 ctggtgccca agcagctgga cgatggccag cccaatggcg tgcggtgtga cggcattgaa
     3121 cacaagatgg gcatcaaggg cagcgcgacg tgctcgctgg tattcgacgg tgcccaaggc
     3181 tggctgatcg gcgcgaccaa tcgcggtctg gcggcgatgt ttgtgatgat gaattcggcg
     3241 cgcctgcatg tcggcctgca aggcttgggg catgtcgagg cggcttggca gaacgcccgc
     3301 cagtacgccg ccgaacgctt gcagatgcgt gcgccgtcaa ggccggaaga ggtggtcgcc
     3361 caggcggctg acccgatccg ttaccacccg gccatgcgcc gcgtgttgct ggagctgcgc
     3421 accaccagcg agggcatgcg cgccatcggc tattgggcgg cgcacctgct ggatcaggcc
     3481 gagcatgacc aggactcgtc ggccgcgcag ttggcgccgt tgctgacgcc catcatcaag
     3541 gcgtttttca ccgaacaggg ttttcggcag gccagccatg cgctgcaggt gttcggcggt
     3601 tacggctacg tcaccgagtt cgccatcgag caaaccctgc gtgacagccg tatcgcgatg
     3661 atctacgagg gcagtaatga gatccaggcc aatgacctgt tgctgcgcaa agtgctgggg
     3721 gatgagggcc gcgccttcgg cctgctgctg gacgcgtttc gcgccgaggc cgggcagggc
     3781 ggacagtctg tcgaatgcgc aggcttttgc ggtgcgttgg gtagcctgtg cgacgcgttg
     3841 gcccgtgtgg tgagcgccat acgtgaacgc gcgcacgagg acagtgaata cccctatcgg
     3901 gcggcgccgg atttcctcca gctctgtggc gtcgcgttgc tggcctttgc ctgggcgcgg
     3961 gccgcgcggg tctccagggc actgcccgac gatgatccct tgcgtgccgc caagctgcaa
     4021 agcgccgggt tctttttcga ttacctgccg tcgcggctgg cgcagcacct gggcgccata
     4081 gacggggcac gggcagcgct ggcgttcatc tgatctagag acgaacaata aggcctccct
     4141 aacggggggc cttttttatt gataacaaaa atccacaagg aaaaattaaa ggggagataa
     4201 aatcccccct ttttggttaa ctgcggccgc gtcgtggttt gtctggtcaa ccaccgcggt
     4261 ctcagtggtg tacggtacaa accccgacgc tagcaacgca tgagaaagcc cccggaagat
     4321 caccttccgg gggctttttt attgcgctgc gggtgccagg gcgtgccctt gggctccccg
     4381 ggcgcgtact cc
//
