# Supplementary material for: Phenylpropanoid methyl esterase unlocks catabolism of aromatic biological nitrification inhibitors
Source: ISME J. 2025 Nov 13;19(1):wraf251. doi: 10.1093/ismejo/wraf251 (PMC12642758; doi:10.1093/ismejo/wraf251)
Supplement: Supplementary_File_P1_wraf251 [file supplementary_file_p1_wraf251.zip › plasmids/pAW11.gb]

LOCUS       pAW11                   7178 bp ds-DNA     circular     01-JUN-2023
DEFINITION  .
ACCESSION   urn.local...10-gc75nm4
KEYWORDS    .
SOURCE      
  ORGANISM  .
COMMENT     Imported using the Genbank importer. File name: pJE1532 - pJE382 + 
            ∆pilQ (PP_5080).ape ApEinfo:methylated:1.
FEATURES             Location/Qualifiers
     oriT            815..884
                     /label="RP4\oriT"
     rep_origin      1770..2452
                     /label="ColE1 origin"
     misc_feature    2756..2771
                     /label="P1"
     gene            2758..2771
                     /label="lacZalpha"
     CDS             2758..2771
                     /label="LacZ\alpha\fragment"
     misc_feature    2766..2771
                     /label="EcoRI"
     CDS             complement(2772..3566)
                     /label="PFLU_3297"
     CDS             complement(3563..3629)
                     /label="PFLU_3298"
     CDS             complement(3798..4354)
                     /label="PFLU_3299"
     gene            4355..4526
                     /label="lacZalpha"
     misc_feature    4355..4360
                     /label="HindIII"
     CDS             4355..4526
                     /label="LacZ\alpha\fragment"
     misc_feature    4508..4526
                     /label="P2"
     -35_signal      4753..4758
                     /label="-35 kanR"
     -10_signal      4776..4781
                     /label="-10"
     CDS             4885..5679
                     /label="nptII"
     CDS             6171..414
                     /label="sacB"
ORIGIN      
        1 gtaacagatg aaattgaacg cgcgaacgtc tttaaaatga acggcaaatg gtacctgttc
       61 actgactccc gcggatcaaa aatgacgatt gacggcatta cgtctaacga tatttacatg
      121 cttggttatg tttctaattc tttaactggc ccatacaagc cgctgaacaa aactggcctt
      181 gtgttaaaaa tggatcttga tcctaacgat gtaaccttta cttactcaca cttcgctgta
      241 cctcaagcga aaggaaacaa tgtcgtgatt acaagctata tgacaaacag aggattctac
      301 gcagacaaac aatcaacgtt tgcgccgagc ttcctgctga acatcaaagg caagaaaaca
      361 tctgttgtca aagacagcat ccttgaacaa ggacaattaa cagttaacaa ataaaaacgc
      421 aaaagaaaat gccgatgggt accgagcgaa atgaccgacc aagcgacgcc caacctgcca
      481 tcacgagatt tcgattccac cgccgccttc tatgaaaggt tgggcttcgg aatcgttttc
      541 cgggacgccc tcgcggacgt gctcatagtc cacgacgccc gtgattttgt agccctggcc
      601 gacggccagc aggtaggccg acaggctcat gccggccgcc gccgcctttt cctcaatcgc
      661 tcttcgttcg tctggaaggc agtacacctt gataggtggg ctgcccttcc tggttggctt
      721 ggtttcatca gccatccgct tgccctcatc tgttacgccg gcggtagccg gccagcctcg
      781 cagagcagga ttcccgttga gcaccgccag gtgcgaataa gggacagtga agaaggaaca
      841 cccgctcgcg ggtgggccta cttcacctat cctgcccggc tgacgccgtt ggatacacca
      901 aggaaagtct acacgaaccc tttggcaaaa tcctgtatat cgtgcgaaaa aggatggata
      961 taccgaaaaa atcgctataa tgaccccgaa gcagggttat gcagcggaaa agcgctgctt
     1021 ccctgctgtt ttgtggaata tctaccgact ggaaacaggc aaatgcagga aattactgaa
     1081 ctgaggggac aggcgagaga cgatgccaaa gagctcctga aaatctcgat aactcaaaaa
     1141 atacgcccgg tagtgatctt atttcattat ggtgaaagtt ggaacctctt acgtgccgat
     1201 caacgtctca ttttcgccaa aagttggccc agggcttccc ggtatcaaca gggacaccag
     1261 gatttattta ttctgcgaag tgatcttccg tcacaggtat ttattcggcg caaagtgcgt
     1321 cgggtgatgc tgccaactta ctgatttagt gtatgatggt gtttttgagg tgctccagtg
     1381 gcttctgttt ctatcagctc ctgaaaatct cgataactca aaaaatacgc ccggtagtga
     1441 tcttatttca ttatggtgaa agttggaacc tcttacgtgc cgatcaacgt ctcattttcg
     1501 ccaaaagttg gcccagggct tcccggtatc aacagggaca ccaggattta tttattctgc
     1561 gaagtgatct tccgtcacag gtatttattc ggcgcaaagt gcgtcgggtg atgctgccaa
     1621 cttactgatt tagtgtatga tggtgttttt gaggtgctcc agtggcttct gtttctatca
     1681 gggctggatg atcctccagc gcggggatct catgctggag ttcttcgccc accccaaaag
     1741 gatctaggtg aagatccttt ttgataatct catgaccaaa atcccttaac gtgagttttc
     1801 gttccactga gcgtcagacc ccgtagaaaa gatcaaagga tcttcttgag atcctttttt
     1861 tctgcgcgta atctgctgct tgcaaacaaa aaaaccaccg ctaccagcgg tggtttgttt
     1921 gccggatcaa gagctaccaa ctctttttcc gaaggtaact ggcttcagca gagcgcagat
     1981 accaaatact gttcttctag tgtagccgta gttaggccac cacttcaaga actctgtagc
     2041 accgcctaca tacctcgctc tgctaatcct gttaccagtg gctgctgcca gtggcgataa
     2101 gtcgtgtctt accgggttgg actcaagacg atagttaccg gataaggcgc agcggtcggg
     2161 ctgaacgggg ggttcgtgca cacagcccag cttggagcga acgacctaca ccgaactgag
     2221 atacctacag cgtgagctat gagaaagcgc cacgcttccc gaagggagaa aggcggacag
     2281 gtatccggta agcggcaggg tcggaacagg agagcgcacg agggagcttc cagggggaaa
     2341 cgcctggtat ctttatagtc ctgtcgggtt tcgccacctc tgacttgagc gtcgattttt
     2401 gtgatgctcg tcaggggggc ggagcctatg gaaaaacgcc agcaacgcgg cctttttacg
     2461 gttcctggcc ttttgctggc cttttgctca catgttcttt cctgcgttat cccctgattc
     2521 tgtggataac cgtattaccg cctttgagtg agctgatacc gctcgccgca gccgaacgac
     2581 cgagcgcagc gagtcagtga gcgaggaagc ggaagagcgc ccaatacgca aaccgcctct
     2641 ccccgcgcgt tggccgattc attaatgcag ctggcacgac aggtttcccg actggaaagc
     2701 gggcagtgag cgcaacgcaa ttaatgtgag ttagctcact caggaaacag ctatgacatg
     2761 attacgaatt cgttaccggc ggtttgtaca ccgttggcat gcacggcgtg cagacgcgcc
     2821 agggccgcca ggtcggtggg ccgtgggtgg ctgtcggcgc tgacggcact ggcgcggcgt
     2881 gccaggctga tccctctggg ctgatagccc tcaagcgcga acacctggtg atcgaccgtg
     2941 acgatttctt cagcccaggc gccgtcacgt tgtgcctgca aggcgcgctg atggctgtcg
     3001 caggcgtaac ggtccaccgc ctcgcggctc aggccataac ggcgcgcgag gttgtcggcc
     3061 gtggcgatca tgtccaggcc cggcgccggg tcgtacagcg cttcccagag aaaatccttg
     3121 aactgcactt cgccgccgag acgaaagccg ccccggtggg tgtaggcggc aatcgggtta
     3181 cgcgacatcg attcacaggc cacgcatagg gccagttgca cctcgtcacg cagctgctcg
     3241 gcggcctggc gcaacagctc gaaaccggtg gcgcagatgc gctgcacccc cagcgcgggc
     3301 accgattgcg ccacgccgct gtacaagccg atatgccgtg gcagcaaata ggcatcgaag
     3361 ctggcctggg ccatggagcc ggccagtacg ctgtccaccg ccccaggctc gatgccggct
     3421 cgcgccagca cttcgcggcc caccttgatc cccaaatcga tgggcgacac ctgggacagc
     3481 gcgccgccaa ggtcgaccca cggggtgcgc accgcctcga aaatcgccgc gtcggcaaac
     3541 gccgaatact gcccggcgcc gctcaaggct tgggtccggc gcgcaggatg gtcgggtctt
     3601 aattcaccca gcggctccag ggaacgcatg tgcagcacgc cctgttcttc agtgacctgc
     3661 accggcgcgt ggccgatgga cacctcgcgg tatcgcggcg tgggctgggg ttgcggtcgg
     3721 aattcggaac tcacaaggat gtcctccatc aaggcggatc aacgccgcct tgttattgtt
     3781 atgtcgccgc gccttgctca gatcgggtaa tgccgcggcc cgttctgcaa ggtgacccaa
     3841 cgcaattgcg taaagtgttc aatcgaagcc ttgccgccaa agctgccgta gccgctggac
     3901 ttgaccccgc caaacggcat ctgcgcctcg tcgtgcacgg tcgggccgtt gatatggcaa
     3961 atgcccgact ccacccgttg cgccagggcc agcgcacgcc cggtgtcgcg actgaagatc
     4021 gccgccgaca ggccgaactc agagtcgttg gccagacgca gcagggcttc gtctccatca
     4081 ccgcgcaaca gcaccgccac cggcccgaaa gactcttcgc ggtacaaacg catgtgttcg
     4141 gtgacgccat cgatcagggt cggctgcagg atactgcctt ccaattggcc gcccaccacc
     4201 agccgtgcac ctttggcgag ggcatcgtcg atcaaggcct tgatgcgcgt gccggcacgc
     4261 gcgtccacca gcgaccccag cactgaatcc gccgcctcgg ggttgcccgc gcgcagggtc
     4321 gcgaccttgg ccgccagctt ggcggtgaac gcataagctt ggcactggcc gtcgttttac
     4381 aacgtcgtga ctgggaaaac cctggcgtta cccaacttaa tcgccttgca gcacatcccc
     4441 ctttcgccag ctggcgtaat agcgaagagg cccgcaccga tcgcccttcc caacagttgc
     4501 gcagcctgaa tggcgaatgg cgataagcta gcttcacgct gccgcaagca ctcagggcgc
     4561 aagggctgct aaaggaagcg gaacacgtag aaagccagtc cgcagaaacg gtgctgaccc
     4621 cggatgaatg tcagctactg ggctatctgg acaagggaaa acgcaagcgc aaagagaaag
     4681 caggtagctt gcagtgggct tacatggcga tagctagact gggcggtttt atggacagca
     4741 agcgaaccgg aattgccagc tggggcgccc tctggtaagg ttgggaagcc ctgcaaagta
     4801 aactggatgg ctttcttgcc gccaaggatc tgatggcgca ggggatcaag atctgatcaa
     4861 gagacaggat gaggatcgtt tcgcatgatt gaacaagatg gattgcacgc aggttctccg
     4921 gccgcttggg tggagaggct attcggctat gactgggcac aacagacaat cggctgctct
     4981 gatgccgccg tgttccggct gtcagcgcag gggcgcccgg ttctttttgt caagaccgac
     5041 ctgtccggtg ccctgaatga actccaagac gaggcagcgc ggctatcgtg gctggccacg
     5101 acgggcgttc cttgcgcagc tgtgctcgac gttgtcactg aagcgggaag ggactggctg
     5161 ctattgggcg aagtgccggg gcaggatctc ctgtcatctc accttgctcc tgccgagaaa
     5221 gtatccatca tggctgatgc aatgcggcgg ctgcatacgc ttgatccggc tacctgccca
     5281 ttcgaccacc aagcgaaaca tcgcatcgag cgagcacgta ctcggatgga agccggtctt
     5341 gtcgatcagg atgatctgga cgaagagcat caggggctcg cgccagccga actgttcgcc
     5401 aggctcaagg cgcggatgcc cgacggcgag gatctcgtcg tgacccatgg cgatgcctgc
     5461 ttgccgaata tcatggtgga aaatggccgc ttttctggat tcatcgactg tggccggctg
     5521 ggtgtggcgg accgctatca ggacatagcg ttggctaccc gtgatattgc tgaagagctt
     5581 ggcggcgaat gggctgaccg cttcctcgtg ctttacggta tcgccgctcc cgattcgcag
     5641 cgcatcgcct tctatcgcct tcttgacgag ttcttctgag cgggactctg gggttcgcta
     5701 gaggatcgat cctttttaac ccatcacata tacctgccgt tcactattat ttagtgaaat
     5761 gagatattat gatattttct gaattgtgat taaaaaggca actttatgcc catgcaacag
     5821 aaactataaa aaatacagag aatgaaaaga aacagataga ttttttagtt ctttaggccc
     5881 gtagtctgca aatcctttta tgattttcta tcaaacaaaa gaggaaaata gaccagttgc
     5941 aatccaaacg agagtctaat agaatgaggt cgaaaagtaa atcgcgcggg tttgttactg
     6001 ataaagcagg caagacctaa aatgtgtaaa gggcaaagtg tatactttgg cgtcacccct
     6061 tacatatttt aggtcttttt ttattgtgcg taactaactt gccatcttca aacaggaggg
     6121 ctggaagaag cagaccgcta acacagtaca taaaaaagga gacatgaacg atgaacatca
     6181 aaaagtttgc aaaacaagca acagtattaa cctttactac cgcactgctg gcaggaggcg
     6241 caactcaagc gtttgcgaaa gaaacgaacc aaaagccata taaggaaaca tacggcattt
     6301 cccatattac acgccatgat atgctgcaaa tccctgaaca gcaaaaaaat gaaaaatatc
     6361 aagtttctga atttgattcg tccacaatta aaaatatctc ttctgcaaaa ggcctggacg
     6421 tttgggacag ctggccatta caaaacgctg acggcactgt cgcaaactat cacggctacc
     6481 acatcgtctt tgcattagcc ggagatccta aaaatgcgga tgacacatcg atttacatgt
     6541 tctatcaaaa agtcggcgaa acttctattg acagctggaa aaacgctggc cgcgtcttta
     6601 aagacagcga caaattcgat gcaaatgatt ctatcctaaa agaccaaaca caagaatggt
     6661 caggttcagc cacatttaca tctgacggaa aaatccgttt attctacact gatttctccg
     6721 gtaaacatta cggcaaacaa acactgacaa ctgcacaagt taacgtatca gcatcagaca
     6781 gctctttgaa catcaacggt gtagaggatt ataaatcaat ctttgacggt gacggaaaaa
     6841 cgtatcaaaa tgtacagcag ttcatcgatg aaggcaacta cagctcaggc gacaaccata
     6901 cgctgagaga tcctcactac gtagaagata aaggccacaa atacttagta tttgaagcaa
     6961 acactggaac tgaagatggc taccaaggcg aagaatcttt atttaacaaa gcatactatg
     7021 gcaaaagcac atcattcttc cgtcaagaaa gtcaaaaact tctgcaaagc gataaaaaac
     7081 gcacggctga gttagcaaac ggcgctctcg gtatgattga gctaaacgat gattacacac
     7141 tgaaaaaagt gatgaaaccg ctgattgcat ctaacaca
//
