# Supplementary material for: Phenylpropanoid methyl esterase unlocks catabolism of aromatic biological nitrification inhibitors
Source: ISME J. 2025 Nov 13;19(1):wraf251. doi: 10.1093/ismejo/wraf251 (PMC12642758; doi:10.1093/ismejo/wraf251)
Supplement: Supplementary_File_P1_wraf251 [file supplementary_file_p1_wraf251.zip › plasmids/pRS337.gb]

LOCUS       pRS337                  7105 bp ds-DNA     circular     01-JUN-2023
DEFINITION  .
ACCESSION   urn.local...1o-gc75nnz
KEYWORDS    .
SOURCE      
  ORGANISM  .
COMMENT     Imported using the Genbank importer. File name: pJE1532 - pJE382 + 
            ∆pilQ (PP_5080).ape ApEinfo:methylated:1.
FEATURES             Location/Qualifiers
     oriT            815..884
                     /label="RP4\oriT"
     rep_origin      1770..2452
                     /label="ColE1 origin"
     gene            2758..2771
                     /label="lacZalpha"
     CDS             2758..2771
                     /label="LacZ\alpha\fragment"
     misc_feature    2772..3471
                     /label="PFLU3302_UP arm"
     CDS             2978..3466
                     /label="PFLU_3301"
     CDS             complement(3472..3483)
                     /label="PFLU_3302"
     misc_feature    3484..4281
                     /label="PFLU_3302_DN arm"
     gene            4282..4453
                     /label="lacZalpha"
     CDS             4282..4453
                     /label="LacZ\alpha\fragment"
     -35_signal      4680..4685
                     /label="-35 kanR"
     -10_signal      4703..4708
                     /label="-10"
     CDS             4812..5606
                     /label="nptII"
     CDS             6098..414
                     /label="sacB"
ORIGIN      
        1 gtaacagatg aaattgaacg cgcgaacgtc tttaaaatga acggcaaatg gtacctgttc
       61 actgactccc gcggatcaaa aatgacgatt gacggcatta cgtctaacga tatttacatg
      121 cttggttatg tttctaattc tttaactggc ccatacaagc cgctgaacaa aactggcctt
      181 gtgttaaaaa tggatcttga tcctaacgat gtaaccttta cttactcaca cttcgctgta
      241 cctcaagcga aaggaaacaa tgtcgtgatt acaagctata tgacaaacag aggattctac
      301 gcagacaaac aatcaacgtt tgcgccgagc ttcctgctga acatcaaagg caagaaaaca
      361 tctgttgtca aagacagcat ccttgaacaa ggacaattaa cagttaacaa ataaaaacgc
      421 aaaagaaaat gccgatgggt accgagcgaa atgaccgacc aagcgacgcc caacctgcca
      481 tcacgagatt tcgattccac cgccgccttc tatgaaaggt tgggcttcgg aatcgttttc
      541 cgggacgccc tcgcggacgt gctcatagtc cacgacgccc gtgattttgt agccctggcc
      601 gacggccagc aggtaggccg acaggctcat gccggccgcc gccgcctttt cctcaatcgc
      661 tcttcgttcg tctggaaggc agtacacctt gataggtggg ctgcccttcc tggttggctt
      721 ggtttcatca gccatccgct tgccctcatc tgttacgccg gcggtagccg gccagcctcg
      781 cagagcagga ttcccgttga gcaccgccag gtgcgaataa gggacagtga agaaggaaca
      841 cccgctcgcg ggtgggccta cttcacctat cctgcccggc tgacgccgtt ggatacacca
      901 aggaaagtct acacgaaccc tttggcaaaa tcctgtatat cgtgcgaaaa aggatggata
      961 taccgaaaaa atcgctataa tgaccccgaa gcagggttat gcagcggaaa agcgctgctt
     1021 ccctgctgtt ttgtggaata tctaccgact ggaaacaggc aaatgcagga aattactgaa
     1081 ctgaggggac aggcgagaga cgatgccaaa gagctcctga aaatctcgat aactcaaaaa
     1141 atacgcccgg tagtgatctt atttcattat ggtgaaagtt ggaacctctt acgtgccgat
     1201 caacgtctca ttttcgccaa aagttggccc agggcttccc ggtatcaaca gggacaccag
     1261 gatttattta ttctgcgaag tgatcttccg tcacaggtat ttattcggcg caaagtgcgt
     1321 cgggtgatgc tgccaactta ctgatttagt gtatgatggt gtttttgagg tgctccagtg
     1381 gcttctgttt ctatcagctc ctgaaaatct cgataactca aaaaatacgc ccggtagtga
     1441 tcttatttca ttatggtgaa agttggaacc tcttacgtgc cgatcaacgt ctcattttcg
     1501 ccaaaagttg gcccagggct tcccggtatc aacagggaca ccaggattta tttattctgc
     1561 gaagtgatct tccgtcacag gtatttattc ggcgcaaagt gcgtcgggtg atgctgccaa
     1621 cttactgatt tagtgtatga tggtgttttt gaggtgctcc agtggcttct gtttctatca
     1681 gggctggatg atcctccagc gcggggatct catgctggag ttcttcgccc accccaaaag
     1741 gatctaggtg aagatccttt ttgataatct catgaccaaa atcccttaac gtgagttttc
     1801 gttccactga gcgtcagacc ccgtagaaaa gatcaaagga tcttcttgag atcctttttt
     1861 tctgcgcgta atctgctgct tgcaaacaaa aaaaccaccg ctaccagcgg tggtttgttt
     1921 gccggatcaa gagctaccaa ctctttttcc gaaggtaact ggcttcagca gagcgcagat
     1981 accaaatact gttcttctag tgtagccgta gttaggccac cacttcaaga actctgtagc
     2041 accgcctaca tacctcgctc tgctaatcct gttaccagtg gctgctgcca gtggcgataa
     2101 gtcgtgtctt accgggttgg actcaagacg atagttaccg gataaggcgc agcggtcggg
     2161 ctgaacgggg ggttcgtgca cacagcccag cttggagcga acgacctaca ccgaactgag
     2221 atacctacag cgtgagctat gagaaagcgc cacgcttccc gaagggagaa aggcggacag
     2281 gtatccggta agcggcaggg tcggaacagg agagcgcacg agggagcttc cagggggaaa
     2341 cgcctggtat ctttatagtc ctgtcgggtt tcgccacctc tgacttgagc gtcgattttt
     2401 gtgatgctcg tcaggggggc ggagcctatg gaaaaacgcc agcaacgcgg cctttttacg
     2461 gttcctggcc ttttgctggc cttttgctca catgttcttt cctgcgttat cccctgattc
     2521 tgtggataac cgtattaccg cctttgagtg agctgatacc gctcgccgca gccgaacgac
     2581 cgagcgcagc gagtcagtga gcgaggaagc ggaagagcgc ccaatacgca aaccgcctct
     2641 ccccgcgcgt tggccgattc attaatgcag ctggcacgac aggtttcccg actggaaagc
     2701 gggcagtgag cgcaacgcaa ttaatgtgag ttagctcact caggaaacag ctatgacatg
     2761 attacgaatt cacgctcttg ttctggtgtg aagatgagtc gaaattaaac cgcaaatata
     2821 gttatgtcaa ttaactatta atctggataa ccaatatttt tccggtgtaa aacctgcgtt
     2881 tttctggtgt tgtgaaacgt cggcatagcc agggctcgcc aacctcggca aactagatag
     2941 ccttcttaac ctccacctct tgaggattgc actgttaatg gccaagcctt ccaacatcgc
     3001 cgcccccagc ccggccctgc ccgacaacga ggaggtgcgg ccgccgctgg attcagccct
     3061 ggacgatctg atcggttacg ccatgcgccg cgcccagctc aagctgttcc agaacctgat
     3121 cggccggctg tcggaccacg acctgcgtcc cgcgcagttc tcggccctgg cgatcatcga
     3181 gcagaaccct gggctgatgc aggccgacct ggcccgtgcc ctggcgattg agccgcccca
     3241 ggtggtgccc ctgctgaaca agctggagag ccgcgccctc gccgtgcggg tccgctgcaa
     3301 gcccgacaaa cgctcctacg ggatcttcct cagcaagacc ggcgaaaccc tgctcaaagc
     3361 gctcaaggaa atcgccgccc agagcgacca ggacgctacc gccgccctgg acagccagga
     3421 acgtgaagaa ctgctgcgct tgctcaagaa ggtctatcag gactgatcgc cgagttctag
     3481 catgttcgat gtccattttt tgttgttgtt tttggggtgt cacacgctcg gcccagtcgg
     3541 ctttgcgagc caagaatgga aacagcctag ggcgctcgtc aactgcaagt gagcgataat
     3601 cgaacattaa taaaactatc tatttttcag cttcatatgg atcttcatca taagcacatg
     3661 tttttgatcg atttattatt attttttaag gatttttatc cgcgattcat tttttagtta
     3721 tctttgttat cttaatcgcc agcagccact gaagctcgcc atccccataa aaacaacaat
     3781 gaggtttgcc catggacagt ccatcgcgtc gttcgacgct gactattgcg ttgtgcttta
     3841 tcgttgcgct gatcgagggg ttcgatctgc aagccgccgg caccgccgcc gccgggttac
     3901 gtcaaacgtt cgccctggac ccgaagatgc tcggctgggt cttcagcgtt ggcatcattg
     3961 gcctgctgcc gggggcgttc ttcggcggtt gggtcgccga ccgcatcggg cgcaagaaaa
     4021 tcctggtgat ggcagtgctg ctgttcgggg tgttttccct gagcaccgcg tttgtcgaca
     4081 gctactcggg cctgttgctg gtgcgcttcc tgaccggcct ggggctgggt gcggcactgc
     4141 ccaacctgat cgccctgtgc gccgaagcgg tgagtgaaca caagcgcggc accgccatca
     4201 gcgtgatgta ctgcggcgta ccgctgggtg gcgccttggc tgccgtggta gcgatgtttt
     4261 ccagtgaaca ctggcaaacc aaagcttggc actggccgtc gttttacaac gtcgtgactg
     4321 ggaaaaccct ggcgttaccc aacttaatcg ccttgcagca catccccctt tcgccagctg
     4381 gcgtaatagc gaagaggccc gcaccgatcg cccttcccaa cagttgcgca gcctgaatgg
     4441 cgaatggcga taagctagct tcacgctgcc gcaagcactc agggcgcaag ggctgctaaa
     4501 ggaagcggaa cacgtagaaa gccagtccgc agaaacggtg ctgaccccgg atgaatgtca
     4561 gctactgggc tatctggaca agggaaaacg caagcgcaaa gagaaagcag gtagcttgca
     4621 gtgggcttac atggcgatag ctagactggg cggttttatg gacagcaagc gaaccggaat
     4681 tgccagctgg ggcgccctct ggtaaggttg ggaagccctg caaagtaaac tggatggctt
     4741 tcttgccgcc aaggatctga tggcgcaggg gatcaagatc tgatcaagag acaggatgag
     4801 gatcgtttcg catgattgaa caagatggat tgcacgcagg ttctccggcc gcttgggtgg
     4861 agaggctatt cggctatgac tgggcacaac agacaatcgg ctgctctgat gccgccgtgt
     4921 tccggctgtc agcgcagggg cgcccggttc tttttgtcaa gaccgacctg tccggtgccc
     4981 tgaatgaact ccaagacgag gcagcgcggc tatcgtggct ggccacgacg ggcgttcctt
     5041 gcgcagctgt gctcgacgtt gtcactgaag cgggaaggga ctggctgcta ttgggcgaag
     5101 tgccggggca ggatctcctg tcatctcacc ttgctcctgc cgagaaagta tccatcatgg
     5161 ctgatgcaat gcggcggctg catacgcttg atccggctac ctgcccattc gaccaccaag
     5221 cgaaacatcg catcgagcga gcacgtactc ggatggaagc cggtcttgtc gatcaggatg
     5281 atctggacga agagcatcag gggctcgcgc cagccgaact gttcgccagg ctcaaggcgc
     5341 ggatgcccga cggcgaggat ctcgtcgtga cccatggcga tgcctgcttg ccgaatatca
     5401 tggtggaaaa tggccgcttt tctggattca tcgactgtgg ccggctgggt gtggcggacc
     5461 gctatcagga catagcgttg gctacccgtg atattgctga agagcttggc ggcgaatggg
     5521 ctgaccgctt cctcgtgctt tacggtatcg ccgctcccga ttcgcagcgc atcgccttct
     5581 atcgccttct tgacgagttc ttctgagcgg gactctgggg ttcgctagag gatcgatcct
     5641 ttttaaccca tcacatatac ctgccgttca ctattattta gtgaaatgag atattatgat
     5701 attttctgaa ttgtgattaa aaaggcaact ttatgcccat gcaacagaaa ctataaaaaa
     5761 tacagagaat gaaaagaaac agatagattt tttagttctt taggcccgta gtctgcaaat
     5821 ccttttatga ttttctatca aacaaaagag gaaaatagac cagttgcaat ccaaacgaga
     5881 gtctaataga atgaggtcga aaagtaaatc gcgcgggttt gttactgata aagcaggcaa
     5941 gacctaaaat gtgtaaaggg caaagtgtat actttggcgt caccccttac atattttagg
     6001 tcttttttta ttgtgcgtaa ctaacttgcc atcttcaaac aggagggctg gaagaagcag
     6061 accgctaaca cagtacataa aaaaggagac atgaacgatg aacatcaaaa agtttgcaaa
     6121 acaagcaaca gtattaacct ttactaccgc actgctggca ggaggcgcaa ctcaagcgtt
     6181 tgcgaaagaa acgaaccaaa agccatataa ggaaacatac ggcatttccc atattacacg
     6241 ccatgatatg ctgcaaatcc ctgaacagca aaaaaatgaa aaatatcaag tttctgaatt
     6301 tgattcgtcc acaattaaaa atatctcttc tgcaaaaggc ctggacgttt gggacagctg
     6361 gccattacaa aacgctgacg gcactgtcgc aaactatcac ggctaccaca tcgtctttgc
     6421 attagccgga gatcctaaaa atgcggatga cacatcgatt tacatgttct atcaaaaagt
     6481 cggcgaaact tctattgaca gctggaaaaa cgctggccgc gtctttaaag acagcgacaa
     6541 attcgatgca aatgattcta tcctaaaaga ccaaacacaa gaatggtcag gttcagccac
     6601 atttacatct gacggaaaaa tccgtttatt ctacactgat ttctccggta aacattacgg
     6661 caaacaaaca ctgacaactg cacaagttaa cgtatcagca tcagacagct ctttgaacat
     6721 caacggtgta gaggattata aatcaatctt tgacggtgac ggaaaaacgt atcaaaatgt
     6781 acagcagttc atcgatgaag gcaactacag ctcaggcgac aaccatacgc tgagagatcc
     6841 tcactacgta gaagataaag gccacaaata cttagtattt gaagcaaaca ctggaactga
     6901 agatggctac caaggcgaag aatctttatt taacaaagca tactatggca aaagcacatc
     6961 attcttccgt caagaaagtc aaaaacttct gcaaagcgat aaaaaacgca cggctgagtt
     7021 agcaaacggc gctctcggta tgattgagct aaacgatgat tacacactga aaaaagtgat
     7081 gaaaccgctg attgcatcta acaca
//
