# Supplementary material for: Phenylpropanoid methyl esterase unlocks catabolism of aromatic biological nitrification inhibitors
Source: ISME J. 2025 Nov 13;19(1):wraf251. doi: 10.1093/ismejo/wraf251 (PMC12642758; doi:10.1093/ismejo/wraf251)
Supplement: Supplementary_File_P1_wraf251 [file supplementary_file_p1_wraf251.zip › plasmids/pJE1918.gb]

LOCUS       pJE1918                 3920 bp ds-DNA     circular     01-JUN-2023
DEFINITION  .
ACCESSION   urn.local...j-gc74apt
KEYWORDS    .
SOURCE      .
  ORGANISM  .
COMMENT     COMMENT                                                            
            COMMENT     ApEinfo:methylated:1.
FEATURES             Location/Qualifiers
     rep_origin      35..717
                     /ApEinfo_fwdcolor="gray50"
                     /ApEinfo_revcolor="gray50"
                     /ApEinfo_graphicformat="arrow_data {{0 1 2 0 0 -1} {} 0}
                     width 5 offset 0"
                     /label="ColE1 origin"
     terminator      complement(906..954)
                     /ApEinfo_fwdcolor="#9d1b1c"
                     /ApEinfo_revcolor="#9d1b1c"
                     /ApEinfo_graphicformat="arrow_data {{0 1 2 0 0 -1} {} 0}
                     width 5 offset 0"
                     /label="L3S3P22 terminator"
     terminator      967..1008
                     /ApEinfo_fwdcolor="#9d1b1c"
                     /ApEinfo_revcolor="#9d1b1c"
                     /ApEinfo_graphicformat="arrow_data {{0 1 2 0 0 -1} {} 0}
                     width 5 offset 0"
                     /label="ECK120035133"
     CDS             complement(1018..1812)
                     /gene="nptII"
                     /codon_start=1
                     /transl_table=11
                     /product="neomycin phosphotransferase"
                     /protein_id="ACJ66844.1"
                     /db_xref="GI:215434895"
                     /vntifkey=4
                     /ApEinfo_fwdcolor="#66ff66"
                     /ApEinfo_revcolor="#66ff66"
                     /ApEinfo_graphicformat="arrow_data {{0 1 2 0 0 -1} {} 0}
                     width 5 offset 0"
                     /label="neomycin\phosphotransferase"
     -10_signal      complement(1977..1985)
                     /ApEinfo_fwdcolor="#07e500"
                     /ApEinfo_revcolor="#07e500"
                     /ApEinfo_graphicformat="arrow_data {{0 1 2 0 0 -1} {} 0}
                     width 5 offset 0"
                     /label="-10 KanR (BPROM_pred)"
     -35_signal      complement(2003..2008)
                     /ApEinfo_fwdcolor="#07e500"
                     /ApEinfo_revcolor="#07e500"
                     /ApEinfo_graphicformat="arrow_data {{0 1 2 0 0 -1} {} 0}
                     width 5 offset 0"
                     /label="-35 KanR (BPROM_pred)"
     misc_recomb     2084..2125
                     /ApEinfo_fwdcolor="#ff8275"
                     /ApEinfo_revcolor="#ff8275"
                     /ApEinfo_graphicformat="arrow_data {{0 1 2 0 0 -1} {} 0}
                     width 5 offset 0"
                     /label="phiC31 attP"
     protein_bind    2126..2131
                     /ApEinfo_fwdcolor="#ffc526"
                     /ApEinfo_revcolor="#ffc526"
                     /ApEinfo_graphicformat="arrow_data {{0 1 2 0 0 -1} {} 0}
                     width 5 offset 0"
                     /label="ClaI"
     regulatory      2132..2163
                     /regulatory_class="terminator"
                     /note="TonB terminator"
                     /ApEinfo_fwdcolor="#ff4649"
                     /ApEinfo_revcolor="#ff4649"
                     /ApEinfo_graphicformat="arrow_data {{0 1 2 0 0 -1} {} 0}
                     width 5 offset 0"
                     /label="TonB terminator"
     terminator      2169..2229
                     /locus_tag="/product="" /label=L3S2P21
                     /ApEinfo_fwdcolor=""#9d1b1c"
                     /ApEinfo_revcolor="#9d1b1c"
                     /ApEinfo_graphicformat="arrow_data {{0 1 2 0 0 -1} {} 0}
                     width 5 offset 0"
     promoter        2266..2293
                     /ApEinfo_fwdcolor="#346ee0"
                     /ApEinfo_revcolor="#1d43bd"
                     /ApEinfo_graphicformat="arrow_data {{0 1 2 0 0 -1} {} 0}
                     width 5 offset 0"
                     /label="tac promoter"
     protein_bind    2305..2328
                     /ApEinfo_fwdcolor="#ffc526"
                     /ApEinfo_revcolor="#ffc526"
                     /ApEinfo_graphicformat="arrow_data {{0 1 2 0 0 -1} {} 0}
                     width 5 offset 0"
                     /label="lac operator"
     misc_binding    2306..2328
                     /ApEinfo_fwdcolor="#6495ed"
                     /ApEinfo_revcolor="#6495ed"
                     /ApEinfo_graphicformat="arrow_data {{0 1 2 0 0 -1} {} 0}
                     width 5 offset 0"
                     /label="LacO"
     CDS             2370..3632
                     /locus_tag="PFLU_RS16135"
                     /old_locus_tag="PFLU3311"
                     /inference="COORDINATES: similar to AA
                     sequence:RefSeq:WP_019649015.1"
                     /note="Derived by automated computational analysis using
                     gene prediction method: Protein Homology."
                     /codon_start=1
                     /transl_table=11
                     /product="serine hydrolase"
                     /protein_id="WP_043205400.1"
                     /db_xref="GI:759484471"
                     /translation="MGQNIMPSLASLYVETNESSTQPRLAPLLMQGFPAGPKYRVTWH
                     NWMRPPFNQWGFRNLARLRPSIDVRAGAGPAGPLNTVSQALDALYFDSECGLSVSVIE
                     HLLASQTDAFLVMQGDTVLFERYFNGQRPCDRHIMFSVTKSLVGTLGEELVTRGVLNP
                     ELPAGYYVPELVGSAFGDATVRQLFDMAVGIDYSEVYDDPNSESSQYGYACGFQPALA
                     QYAQFESLYQYLPSLKKRGVHGGFFHYVTATTEALAWVMERASGSACSELLEGIWQQL
                     GCDRDGYFIADPWGRNVAGAGFSATLRDMARFGRLLANNGRQDGVELLSPETVARITA
                     GADPAVYAQNAEFSHWTPGASYRSQWYVFNDHSQALMAGGIHGQYLFIDKPSGVVIVK
                     QSSLNEAVSPFDTDSVRMLRAIAAHLSH"
     repeat_region   2567..2591
                     /locus_tag="PFLU_RS16135"
                     /old_locus_tag="PFLU3311"
                     /note="FLUR1 score = 15.52"
     terminator      3648..3698
                     /locus_tag="/note=""Terminator (synthetic)"
                     /product="/label=L3S1P13 /ApEinfo_fwdcolor=""#9d1b1c"
                     /ApEinfo_revcolor="#9d1b1c"
                     /ApEinfo_graphicformat="arrow_data {{0 1 2 0 0 -1} {} 0}
                     width 5 offset 0"
     terminator      complement(3706..3750)
                     /ApEinfo_fwdcolor="#9d1b1c"
                     /ApEinfo_revcolor="#9d1b1c"
                     /ApEinfo_graphicformat="arrow_data {{0 1 2 0 0 -1} {} 0}
                     width 5 offset 0"
                     /label="ECK120010850"
     misc_recomb     3759..3816
                     /locus_tag="/product="" /label=BxB1 attP|misc_recomb
                     /ApEinfo_fwdcolor=""#06ff00"
                     /ApEinfo_revcolor="#06ff00"
                     /ApEinfo_graphicformat="arrow_data {{0 1 2 0 0 -1} {} 0}
                     width 5 offset 0"
     terminator      3823..3875
                     /ApEinfo_fwdcolor="#9d1b1c"
                     /ApEinfo_revcolor="#9d1b1c"
                     /ApEinfo_graphicformat="arrow_data {{0 1 2 0 0 -1} {} 0}
                     width 5 offset 0"
                     /label="ECK120033736"
     misc_recomb     3876..3920
                     /ApEinfo_fwdcolor="#ff8275"
                     /ApEinfo_revcolor="#ff8275"
                     /ApEinfo_graphicformat="arrow_data {{0 1 2 0 0 -1} {} 0}
                     width 5 offset 0"
                     /label="phiC31 attB"
ORIGIN      
        1 aaaaggatct aggtgaagat cctttttgat aatctcatga ccaaaatccc ttaacgtgag
       61 ttttcgttcc actgagcgtc agaccccgta gaaaagatca aaggatcttc ttgagatcct
      121 ttttttctgc gcgtaatctg ctgcttgcaa acaaaaaaac caccgctacc agcggtggtt
      181 tgtttgccgg atcaagagct accaactctt tttccgaagg taactggctt cagcagagcg
      241 cagataccaa atactgttct tctagtgtag ccgtagttag gccaccactt caagaactct
      301 gtagcaccgc ctacatacct cgctctgcta atcctgttac cagtggctgc tgccagtggc
      361 gataagtcgt gtcttaccgg gttggactca agacgatagt taccggataa ggcgcagcgg
      421 tcgggctgaa cggggggttc gtgcacacag cccagcttgg agcgaacgac ctacaccgaa
      481 ctgagatacc tacagcgtga gctatgagaa agcgccacgc ttcccgaagg gagaaaggcg
      541 gacaggtatc cggtaagcgg cagggtcgga acaggagagc gcacgaggga gcttccaggg
      601 ggaaacgcct ggtatcttta tagtcctgtc gggtttcgcc acctctgact tgagcgtcga
      661 tttttgtgat gctcgtcagg ggggcggagc ctatggaaaa acgccagcaa cgcggccttt
      721 ttacggttcc tggccttttg ctggcctttt gctcacatgt tctttcctgc gttatcccct
      781 gattctgtgg ataaccgtat taccgccttt gagtgagctg ataccgctcg ccgcagccga
      841 acgaccgagc gcagcgagtc agtgagcgag gaagcggaag agcgcccaat acgcaaaccg
      901 cctctgggag accagaaaca aaaaaaggcc gcgttagcgg ccttcaataa ttggacctgg
      961 ctcctaactg atttttaagg cgactgatga gtcgcctttt ttttgtctaa gaattcatca
     1021 gaagaactcg tcaagaaggc gatagaaggc gatgcgctgc gaatcgggag cggcgatacc
     1081 gtaaagcacg aggaagcggt cagcccattc gccgccaagc tcttcagcaa tatcacgggt
     1141 agccaacgct atgtcctgat agcggtccgc cacacccagc cggccacagt cgatgaatcc
     1201 agaaaagcgg ccattttcca ccatgatatt cggcaagcag gcatcgccat gggtcacgac
     1261 gagatcctcg ccgtcgggca tccgcgcctt gagcctggcg aacagttcgg ctggcgcgag
     1321 cccctgatgc tcttcgtcca gatcatcctg atcgacaaga ccggcttcca tccgagtacg
     1381 tgctcgctcg atgcgatgtt tcgcttggtg gtcgaatggg caggtagccg gatcaagcgt
     1441 atgcagccgc cgcattgcat cagccatgat ggatactttc tcggcaggag caaggtgaga
     1501 tgacaggaga tcctgccccg gcacttcgcc caatagcagc cagtcccttc ccgcttcagt
     1561 gacaacgtcg agcacagctg cgcaaggaac gcccgtcgtg gccagccacg atagccgcgc
     1621 tgcctcgtct tggagttcat tcagggcacc ggacaggtcg gtcttgacaa aaagaaccgg
     1681 gcgcccctgc gctgacagcc ggaacacggc ggcatcagag cagccgattg tctgttgtgc
     1741 ccagtcatag ccgaatagcc tctccaccca agcggccgga gaacctgcgt gcaatccatc
     1801 ttgttcaatc atgcgaaacg atcctcatcc tgtctcttga tcagatcttg atcccctgcg
     1861 ccatcagatc cttggcggca agaaagccat ccagtttact ttgcagggct tcccaacctt
     1921 accagagggc gccccagctg gcaattccgg ttcgcttgct gtccataaaa ccgcccagtc
     1981 tagctatcgc catgtaagcc cactgcaagc tacctgcttt ctctttgcgc ttgcgttttc
     2041 ccttgtccag atagcccagt agctgacatt catccgggac gtcgtgcccc aactggggta
     2101 acctttgagt tctctcagtt gggggatcga tagtcaaaag cctccggtcg gaggcttttg
     2161 actagcacct cggtaccaaa ttccagaaaa gaggcctccc gaaagggggg ccttttttcg
     2221 ttttggtcca ctagtagtct ctatggaggt caggtatgat tactattgac aattaatcat
     2281 cggctcgtat aatgtgatca gacctggaat tgtgagcgga taacaattct taagctgctc
     2341 gcatgcagag tcatttccag ggttatccca tgggtcagaa catcatgccg tcattggcca
     2401 gcctttacgt tgagacgaac gagtcttcca cccagccccg cttggcgcct ttactgatgc
     2461 agggcttccc ggcggggccc aaataccgcg tcacttggca caactggatg cgcccgccct
     2521 ttaaccagtg ggggtttcgc aacctggcgc gactgcgtcc ctccatcgat gtgcgcgcgg
     2581 gcgccggccc tgccgggccc ttgaataccg tgtcgcaggc attggatgcc ctgtacttcg
     2641 acagtgagtg cgggttgagc gtgagtgtca tcgagcatct gctggccagc cagaccgatg
     2701 cctttttggt gatgcagggt gacaccgtgc tgttcgaacg ctacttcaac ggccagcgcc
     2761 cctgtgaccg gcacatcatg ttctcggtga ccaaatcgct ggtcggcacc ctgggcgaag
     2821 aactggtgac ccgcggcgtg ctcaaccccg agctgcccgc cgggtactac gtgccggaac
     2881 tggtgggcag cgcgtttggt gatgcgacgg tgcgccagct tttcgacatg gcggtgggca
     2941 tcgattacag cgaggtctat gacgacccca attcagagag ctcgcagtac ggctatgcct
     3001 gtggcttcca gccggcattg gcgcaatacg ctcagttcga gtcgttgtac caatacctgc
     3061 cgtcgctgaa aaaacgtggc gtgcacggcg ggtttttcca ctatgtgacc gccaccaccg
     3121 aagccttggc gtgggtgatg gagcgggctt cgggcagcgc ctgcagtgag ctgctggagg
     3181 gtatctggca gcagttgggg tgcgaccgcg acgggtattt catcgccgat ccgtgggggc
     3241 gtaatgtcgc cggggcgggc tttagtgcca ccttgcgcga catggcgcgt tttggtcgcc
     3301 tgctggccaa caacggccgc caggacgggg ttgagctgct gtcgcccgag accgtcgccc
     3361 gcatcaccgc aggggccgac ccggcggttt acgcgcaaaa cgccgagttc tcccactgga
     3421 cacccggtgc gtcctatcga agccagtggt acgtgttcaa cgaccacagc caggccctga
     3481 tggccggggg cattcacggt caatacctgt tcatcgacaa accgtccggc gtggtgatcg
     3541 tcaagcaatc gtcgctgaac gaggcggtca gcccgttcga taccgacagc gtgcgcatgc
     3601 tgcgcgcgat tgccgcccac ctgagtcact gacttcgtca atctagagac gaacaataag
     3661 gcctccctaa cggggggcct tttttattga taacaaaaat ccacaaggaa aaattaaagg
     3721 ggagataaaa tccccccttt ttggttaact gcggccgcgt cgtggtttgt ctggtcaacc
     3781 accgcggtct cagtggtgta cggtacaaac cccgacgcta gcaacgcatg agaaagcccc
     3841 cggaagatca ccttccgggg gcttttttat tgcgctgcgg gtgccagggc gtgcccttgg
     3901 gctccccggg cgcgtactcc
//
