# Supplementary material for: Phenylpropanoid methyl esterase unlocks catabolism of aromatic biological nitrification inhibitors
Source: ISME J. 2025 Nov 13;19(1):wraf251. doi: 10.1093/ismejo/wraf251 (PMC12642758; doi:10.1093/ismejo/wraf251)
Supplement: Supplementary_File_P1_wraf251 [file supplementary_file_p1_wraf251.zip › plasmids/pRS338.gb]

LOCUS       pRS338                  6981 bp ds-DNA     circular     01-JUN-2023
DEFINITION  .
ACCESSION   urn.local...1s-gc75no6
KEYWORDS    .
SOURCE      
  ORGANISM  .
COMMENT     Imported using the Genbank importer. File name: pJE1532 - pJE382 + 
            ∆pilQ (PP_5080).ape ApEinfo:methylated:1.
FEATURES             Location/Qualifiers
     oriT            815..884
                     /label="RP4\oriT"
     rep_origin      1770..2452
                     /label="ColE1 origin"
     gene            2758..2771
                     /label="lacZalpha"
     CDS             2758..2771
                     /label="LacZ\alpha\fragment"
     misc_feature    2772..3421
                     /label="PFLU3303_Up_arm"
     gene            3422..3444
                     /label="PFLU_3303"
     misc_feature    3422..4157
                     /label="PFLU3303_DN_arm"
     CDS             3422..3444
                     /label="PFLU_3303"
     gene            4158..4329
                     /label="lacZalpha"
     CDS             4158..4329
                     /label="LacZ\alpha\fragment"
     -35_signal      4556..4561
                     /label="-35 kanR"
     -10_signal      4579..4584
                     /label="-10"
     CDS             4688..5482
                     /label="nptII"
     CDS             5974..414
                     /label="levan\sucrase"
ORIGIN      
        1 gtaacagatg aaattgaacg cgcgaacgtc tttaaaatga acggcaaatg gtacctgttc
       61 actgactccc gcggatcaaa aatgacgatt gacggcatta cgtctaacga tatttacatg
      121 cttggttatg tttctaattc tttaactggc ccatacaagc cgctgaacaa aactggcctt
      181 gtgttaaaaa tggatcttga tcctaacgat gtaaccttta cttactcaca cttcgctgta
      241 cctcaagcga aaggaaacaa tgtcgtgatt acaagctata tgacaaacag aggattctac
      301 gcagacaaac aatcaacgtt tgcgccgagc ttcctgctga acatcaaagg caagaaaaca
      361 tctgttgtca aagacagcat ccttgaacaa ggacaattaa cagttaacaa ataaaaacgc
      421 aaaagaaaat gccgatgggt accgagcgaa atgaccgacc aagcgacgcc caacctgcca
      481 tcacgagatt tcgattccac cgccgccttc tatgaaaggt tgggcttcgg aatcgttttc
      541 cgggacgccc tcgcggacgt gctcatagtc cacgacgccc gtgattttgt agccctggcc
      601 gacggccagc aggtaggccg acaggctcat gccggccgcc gccgcctttt cctcaatcgc
      661 tcttcgttcg tctggaaggc agtacacctt gataggtggg ctgcccttcc tggttggctt
      721 ggtttcatca gccatccgct tgccctcatc tgttacgccg gcggtagccg gccagcctcg
      781 cagagcagga ttcccgttga gcaccgccag gtgcgaataa gggacagtga agaaggaaca
      841 cccgctcgcg ggtgggccta cttcacctat cctgcccggc tgacgccgtt ggatacacca
      901 aggaaagtct acacgaaccc tttggcaaaa tcctgtatat cgtgcgaaaa aggatggata
      961 taccgaaaaa atcgctataa tgaccccgaa gcagggttat gcagcggaaa agcgctgctt
     1021 ccctgctgtt ttgtggaata tctaccgact ggaaacaggc aaatgcagga aattactgaa
     1081 ctgaggggac aggcgagaga cgatgccaaa gagctcctga aaatctcgat aactcaaaaa
     1141 atacgcccgg tagtgatctt atttcattat ggtgaaagtt ggaacctctt acgtgccgat
     1201 caacgtctca ttttcgccaa aagttggccc agggcttccc ggtatcaaca gggacaccag
     1261 gatttattta ttctgcgaag tgatcttccg tcacaggtat ttattcggcg caaagtgcgt
     1321 cgggtgatgc tgccaactta ctgatttagt gtatgatggt gtttttgagg tgctccagtg
     1381 gcttctgttt ctatcagctc ctgaaaatct cgataactca aaaaatacgc ccggtagtga
     1441 tcttatttca ttatggtgaa agttggaacc tcttacgtgc cgatcaacgt ctcattttcg
     1501 ccaaaagttg gcccagggct tcccggtatc aacagggaca ccaggattta tttattctgc
     1561 gaagtgatct tccgtcacag gtatttattc ggcgcaaagt gcgtcgggtg atgctgccaa
     1621 cttactgatt tagtgtatga tggtgttttt gaggtgctcc agtggcttct gtttctatca
     1681 gggctggatg atcctccagc gcggggatct catgctggag ttcttcgccc accccaaaag
     1741 gatctaggtg aagatccttt ttgataatct catgaccaaa atcccttaac gtgagttttc
     1801 gttccactga gcgtcagacc ccgtagaaaa gatcaaagga tcttcttgag atcctttttt
     1861 tctgcgcgta atctgctgct tgcaaacaaa aaaaccaccg ctaccagcgg tggtttgttt
     1921 gccggatcaa gagctaccaa ctctttttcc gaaggtaact ggcttcagca gagcgcagat
     1981 accaaatact gttcttctag tgtagccgta gttaggccac cacttcaaga actctgtagc
     2041 accgcctaca tacctcgctc tgctaatcct gttaccagtg gctgctgcca gtggcgataa
     2101 gtcgtgtctt accgggttgg actcaagacg atagttaccg gataaggcgc agcggtcggg
     2161 ctgaacgggg ggttcgtgca cacagcccag cttggagcga acgacctaca ccgaactgag
     2221 atacctacag cgtgagctat gagaaagcgc cacgcttccc gaagggagaa aggcggacag
     2281 gtatccggta agcggcaggg tcggaacagg agagcgcacg agggagcttc cagggggaaa
     2341 cgcctggtat ctttatagtc ctgtcgggtt tcgccacctc tgacttgagc gtcgattttt
     2401 gtgatgctcg tcaggggggc ggagcctatg gaaaaacgcc agcaacgcgg cctttttacg
     2461 gttcctggcc ttttgctggc cttttgctca catgttcttt cctgcgttat cccctgattc
     2521 tgtggataac cgtattaccg cctttgagtg agctgatacc gctcgccgca gccgaacgac
     2581 cgagcgcagc gagtcagtga gcgaggaagc ggaagagcgc ccaatacgca aaccgcctct
     2641 ccccgcgcgt tggccgattc attaatgcag ctggcacgac aggtttcccg actggaaagc
     2701 gggcagtgag cgcaacgcaa ttaatgtgag ttagctcact caggaaacag ctatgacatg
     2761 attacgaatt cgccgctgcg gtccggtgac gagtcgagct tgacccccat caacccacgc
     2821 acatccaagc caaagcccac tgggcctggg gtgtatcccg attccaggtt gaggatgaac
     2881 gcctgggccc attcccgtgc ggcggtcttc gcaccgtcgt ccttgtagtc acggtccagg
     2941 tagtaattgc gcagggtcaa ggtaccgtgg ctgtcgtcga taaagcctgc cgcccacagt
     3001 ggggtgggca gcacgctcaa ggccagcgac gccagcagca gacgtggaag gttgttcgac
     3061 acacaggaga ctgacgcagc cgcaacggcg tcctccatcg ggagttctag catgttcgat
     3121 gtccattttt tgttgttgtt tttggggtgt cacacgctcg gcccagtcgg ctttgcgagc
     3181 caagaatgga aacagcctag ggcgctcgtc aactgcaagt gagcgataat cgaacattaa
     3241 taaaactatc tatttttcag cttcatatgg atcttcatca taagcacatg tttttgatcg
     3301 atttattatt attttttaag gatttttatc cgcgattcat tttttagtta tctttgttat
     3361 cttaatcgcc agcagccact gaagctcgcc atccccataa aaacaacaat gaggtttgcc
     3421 cctagaactt gtgcagccaa ttgagcacca gtttgttgcc ctgggtgcgg ttctcagcct
     3481 gctgctcgaa gtaggcgttc accgacagca cgttttcctt gttgaaggca tagaccaggc
     3541 ctgggcccat ggcccagacc ttttcccgcc gcccactcac gtcgtgccca tcgacctggg
     3601 tgtcggtgat ctgcttcaac cagtagccat ttacccccac gctcagttgt tggttcaagg
     3661 catattgcag cgtcaggttg gcatgcaagg cctggccggc ctgggtatcg gaaacatccc
     3721 cgaagcctgc ctgtggatca tcgttcttgc cgttccacag gtacatgaaa cgcccgctcg
     3781 ccgaccattt cgggttgaac cagtacgtcg ccgcataata cgggttgaat gaccagaagt
     3841 tgctgccggg gttgatcgaa cgattgcggt tataggcccc caccggcacc gacacatcgg
     3901 cctcgacgcg ctgggtcaac agtgggctgc catcggcccg gctcagggtc ggcagttgca
     3961 ggaaggcacc aagcgtcacg tcgccaaagc cttcacgagc actcaacgcg gcgttatgca
     4021 aaccatcatc gacatccaca tgggccagcg aggtgttgat caaggtgaag ccgggcatgg
     4081 cgccattggc caaaggttga ccgaggtaga tgatctgcgt ggtcggcgcc accacttcca
     4141 gatcctgttt gggcaataag cttggcactg gccgtcgttt tacaacgtcg tgactgggaa
     4201 aaccctggcg ttacccaact taatcgcctt gcagcacatc cccctttcgc cagctggcgt
     4261 aatagcgaag aggcccgcac cgatcgccct tcccaacagt tgcgcagcct gaatggcgaa
     4321 tggcgataag ctagcttcac gctgccgcaa gcactcaggg cgcaagggct gctaaaggaa
     4381 gcggaacacg tagaaagcca gtccgcagaa acggtgctga ccccggatga atgtcagcta
     4441 ctgggctatc tggacaaggg aaaacgcaag cgcaaagaga aagcaggtag cttgcagtgg
     4501 gcttacatgg cgatagctag actgggcggt tttatggaca gcaagcgaac cggaattgcc
     4561 agctggggcg ccctctggta aggttgggaa gccctgcaaa gtaaactgga tggctttctt
     4621 gccgccaagg atctgatggc gcaggggatc aagatctgat caagagacag gatgaggatc
     4681 gtttcgcatg attgaacaag atggattgca cgcaggttct ccggccgctt gggtggagag
     4741 gctattcggc tatgactggg cacaacagac aatcggctgc tctgatgccg ccgtgttccg
     4801 gctgtcagcg caggggcgcc cggttctttt tgtcaagacc gacctgtccg gtgccctgaa
     4861 tgaactccaa gacgaggcag cgcggctatc gtggctggcc acgacgggcg ttccttgcgc
     4921 agctgtgctc gacgttgtca ctgaagcggg aagggactgg ctgctattgg gcgaagtgcc
     4981 ggggcaggat ctcctgtcat ctcaccttgc tcctgccgag aaagtatcca tcatggctga
     5041 tgcaatgcgg cggctgcata cgcttgatcc ggctacctgc ccattcgacc accaagcgaa
     5101 acatcgcatc gagcgagcac gtactcggat ggaagccggt cttgtcgatc aggatgatct
     5161 ggacgaagag catcaggggc tcgcgccagc cgaactgttc gccaggctca aggcgcggat
     5221 gcccgacggc gaggatctcg tcgtgaccca tggcgatgcc tgcttgccga atatcatggt
     5281 ggaaaatggc cgcttttctg gattcatcga ctgtggccgg ctgggtgtgg cggaccgcta
     5341 tcaggacata gcgttggcta cccgtgatat tgctgaagag cttggcggcg aatgggctga
     5401 ccgcttcctc gtgctttacg gtatcgccgc tcccgattcg cagcgcatcg ccttctatcg
     5461 ccttcttgac gagttcttct gagcgggact ctggggttcg ctagaggatc gatccttttt
     5521 aacccatcac atatacctgc cgttcactat tatttagtga aatgagatat tatgatattt
     5581 tctgaattgt gattaaaaag gcaactttat gcccatgcaa cagaaactat aaaaaataca
     5641 gagaatgaaa agaaacagat agatttttta gttctttagg cccgtagtct gcaaatcctt
     5701 ttatgatttt ctatcaaaca aaagaggaaa atagaccagt tgcaatccaa acgagagtct
     5761 aatagaatga ggtcgaaaag taaatcgcgc gggtttgtta ctgataaagc aggcaagacc
     5821 taaaatgtgt aaagggcaaa gtgtatactt tggcgtcacc ccttacatat tttaggtctt
     5881 tttttattgt gcgtaactaa cttgccatct tcaaacagga gggctggaag aagcagaccg
     5941 ctaacacagt acataaaaaa ggagacatga acgatgaaca tcaaaaagtt tgcaaaacaa
     6001 gcaacagtat taacctttac taccgcactg ctggcaggag gcgcaactca agcgtttgcg
     6061 aaagaaacga accaaaagcc atataaggaa acatacggca tttcccatat tacacgccat
     6121 gatatgctgc aaatccctga acagcaaaaa aatgaaaaat atcaagtttc tgaatttgat
     6181 tcgtccacaa ttaaaaatat ctcttctgca aaaggcctgg acgtttggga cagctggcca
     6241 ttacaaaacg ctgacggcac tgtcgcaaac tatcacggct accacatcgt ctttgcatta
     6301 gccggagatc ctaaaaatgc ggatgacaca tcgatttaca tgttctatca aaaagtcggc
     6361 gaaacttcta ttgacagctg gaaaaacgct ggccgcgtct ttaaagacag cgacaaattc
     6421 gatgcaaatg attctatcct aaaagaccaa acacaagaat ggtcaggttc agccacattt
     6481 acatctgacg gaaaaatccg tttattctac actgatttct ccggtaaaca ttacggcaaa
     6541 caaacactga caactgcaca agttaacgta tcagcatcag acagctcttt gaacatcaac
     6601 ggtgtagagg attataaatc aatctttgac ggtgacggaa aaacgtatca aaatgtacag
     6661 cagttcatcg atgaaggcaa ctacagctca ggcgacaacc atacgctgag agatcctcac
     6721 tacgtagaag ataaaggcca caaatactta gtatttgaag caaacactgg aactgaagat
     6781 ggctaccaag gcgaagaatc tttatttaac aaagcatact atggcaaaag cacatcattc
     6841 ttccgtcaag aaagtcaaaa acttctgcaa agcgataaaa aacgcacggc tgagttagca
     6901 aacggcgctc tcggtatgat tgagctaaac gatgattaca cactgaaaaa agtgatgaaa
     6961 ccgctgattg catctaacac a
//
