# Supplementary material for: Phenylpropanoid methyl esterase unlocks catabolism of aromatic biological nitrification inhibitors
Source: ISME J. 2025 Nov 13;19(1):wraf251. doi: 10.1093/ismejo/wraf251 (PMC12642758; doi:10.1093/ismejo/wraf251)
Supplement: Supplementary_File_P1_wraf251 [file supplementary_file_p1_wraf251.zip › plasmids/pRS329.gb]

LOCUS       pRS329                  5913 bp ds-DNA     circular     01-JUN-2023
DEFINITION  .
ACCESSION   urn.local...19k-afh4iau
VERSION     urn.local...19k-afh4iau
KEYWORDS    .
SOURCE      
  ORGANISM  .
COMMENT     Imported using the Genbank importer. File name: 7 documents from   
            12x poly-attB integration.gb COMMENT     ApEinfo:methylated:1.
FEATURES             Location/Qualifiers
     rep_origin      1..595
                     /label="pMB1 replication origin"
     primer          complement(71..90)
                     /note="sequence: AGCTCTTGATCCGGCAAACA"
                     /label="pGW60_Rp_attL_R2"
     primer          210..230
                     /note="sequence: TCGCTCTGCTAATCCTGTTAC"
                     /label="pUC_ori_R"
     primer          complement(210..230)
                     /note="sequence: GTAACAGGATTAGCAGAGCGA"
                     /label="pUC_ori_F"
     misc_feature    331..336
                     /label="ApaLI"
     primer          542..561
                     /note="sequence: GAGCGTCGATTTTTGTGATG"
                     /label="oPNL617-pK18sB_scr_F"
     primer          599..651
                     /note="sequence:
                     cacaggaaacagctatgacatgattacgaattcgttcgggtatttcaagacct"
                     /label="oPNl1600_pRS329_UP_F"
     primer_bind     601..617
                     /label="M13R"
     primer          601..617
                     /note="sequence: CAGGAAACAGCTATGAC"
                     /label="M13_R"
     misc_feature    626..631
                     /label="EcoRI"
     misc_feature    632..1331
                     /label="TBS28_3' ampC_UP arm"
     misc_feature    632..3551
                     /label="GAGCTCGGTACCCGGGGATCCTCTAGAGTCGACCTGCAGGCATGC"
     primer          complement(1314..1364)
                     /note="sequence:
                     cgatttgggaggcctttttagttagacggatccttattggctgtccagtgc"
                     /label="oPNL1601_pRS329_UP_R"
     primer          1332..1356
                     /note="sequence: GGATCCGTCTAACTAAAAAGGCCTC"
                     /label="oPNL609-pJE1700_INT_f"
     source          1338..2732
                     /label="pGW64"
     terminator      1339..1390
                     /label="L3S1P52"
     primer          1392..1417
                     /note="sequence: TTGATCGAATTCTTTCATTTAAGACC"
                     /label="12x-attB_int_scrF"
     primer          complement(1406..1430)
                     /note="sequence: GATGTCATATTAGGGTCTTAAATGA"
                     /label="pJE1775_bk_R"
     misc_binding    1431..1480
                     /label="Bxb1 attB"
     primer          complement(1497..1514)
                     /note="sequence: GGCAGAATTTTGGGAGTG"
                     /label="oPNL620-Bxb1_poly_scrR"
     misc_binding    1521..1580
                     /label="phiBT1 attB"
     misc_binding    1621..1676
                     /label="phiK38-attB"
     misc_binding    1717..1802
                     /label="phiC1"
     primer          1734..1756
                     /note="sequence: GAAAAATTTCGCGTGGATGAGCA"
                     /label="pJE1610seq2"
     misc_binding    1849..1916
                     /label="RV attB"
     misc_feature    1957..2002
                     /label="TG1 attB"
     primer          2010..2029
                     /note="sequence: CGTCCAAGCGGATGCAATGC"
                     /label="oPNL623-pJE1700seq1"
     misc_feature    2043..2099
                     /label="R4 attB"
     misc_feature    2106..2125
                     /label="F"
     primer          complement(2106..2125)
                     /note="sequence: CTGTGAAGTGTTCAACGCGT"
                     /label="oPNL619-R4_poly_scrR"
     misc_feature    2140..2202
                     /label="BL3 attB"
     misc_binding    2243..2299
                     /label="A118 attB"
     misc_feature    2264..2283
                     /label="64int2"
     misc_binding    2340..2459
                     /label="MR11 attB"
     primer          2477..2499
                     /note="sequence: TCAGTTAGCTCGTTCAGGTAATG"
                     /label="pJE1610seq3"
     misc_binding    2500..2564
                     /label="SPBeta attB"
     misc_feature    2605..2657
                     /label="phi370"
     primer          2660..2680
                     /note="sequence: TGCGCATTTCGTTCTTGCAGC"
                     /label="pJE1775_bk_F"
     primer          complement(2672..2692)
                     /note="sequence: AAGTACTGACGAGCTGCAAGA"
                     /label="12x-attB_int_scrR"
     terminator      complement(2698..2731)
                     /label="ECK120016882"
     primer          2710..2756
                     /note="sequence:
                     cgcttgcgcgggctttttcacaatctagacgagggccacgagttacc"
                     /label="oPNL1602_pRS329_DN_F"
     primer          complement(2714..2738)
                     /note="sequence: TCTAGATTGTGAAAAAGCCCGCGCA"
                     /label="oPNL610-pJE1700_INT_r"
     misc_feature    2739..3551
                     /label="TBS28_3'ampC_DN arm"
     CDS             complement(2912..3451)
                     /label="hypothetical protein CDS"
     primer          complement(3533..3585)
                     /note="sequence:
                     acgacgttgtaaaacgacggccagtgccaagctttaagcttcaaggcagacag"
                     /label="oPNL1603_pRS329_DN_R"
     misc_feature    3552..3557
                     /label="HindIII"
     primer_bind     complement(3561..3578)
                     /label="M13F"
     primer          complement(3561..3578)
                     /note="sequence: TGTAAAACGACGGCCAGT"
                     /label="M13_f"
     primer          3561..3581
                     /note="sequence: ACTGGCCGTCGTTTTACAACG"
                     /label="pJQ200SK_gib_F"
     primer          complement(3561..3581)
                     /note="sequence: CGTTGTAAAACGACGGCCAGT"
                     /label="pKSV7_laz_probe2_F"
     primer          complement(3565..3585)
                     /note="sequence: acgacgttgtaaaacgacggc"
                     /label="pEYF2T_seq_3"
     promoter        3588..3637
                     /label="NEOKAN Promoter"
     primer          complement(3589..3608)
                     /note="sequence: cgccccagctggcaattccg"
                     /label="pHJB80_F"
     primer          complement(3619..3637)
                     /note="sequence: TTGCAGGGCTTCCCAACCT"
                     /label="oPNL618-pK18sB_scr_R"
     gene            3659..4453
                     /label="nptII"
     CDS             3659..4453
                     /label="neomycin phosphotransferase"
     primer          complement(4003..4019)
                     /note="sequence: gcattgcatcagccatg"
                     /label="pJE1824-seq_R"
     misc_feature    4219..4224
                     /label="NcoI"
     misc_feature    4287..4292
                     /label="NaeI"
     misc_feature    4303..4307
                     /label="AvaII"
     primer          4375..4396
                     /note="sequence: cttcctcgtgctttacggtatc"
                     /label="pGW60-ins_seq"
     primer          4430..4452
                     /note="sequence: cgccttcttgacgagttcttctg"
                     /label="pBHV_kanR3_rev"
     gene            4460..5881
                     /label="sacB"
     CDS             4460..5881
                     /label="levan sucrase"
     misc_feature    4699..4704
                     /label="StuI"
     primer          complement(5169..5190)
                     /note="sequence: GTATGGTTGTCGCCTGAGCTGT"
                     /label="SacB_int_rev"
     primer          5443..5460
                     /note="sequence: gaaaccgctgattgcatc"
                     /label="pJE1818-seq_R"
     primer          5624..5643
                     /note="sequence: AAGCCGCTGAACAAAACTGG"
                     /label="pJE1687_scr_F"
     primer          5696..5716
                     /note="sequence: CACTTCGCTGTACCTCAAGCG"
                     /label="SacB_int_fwd"
ORIGIN      
        1 ttgagatcct ttttttctgc gcgtaatctg ctgcttgcaa acaaaaaaac caccgctacc
       61 agcggtggtt tgtttgccgg atcaagagct accaactctt tttccgaagg taactggctt
      121 cagcagagcg cagataccaa atactgttct tctagtgtag ccgtagttag gccaccactt
      181 caagaactct gtagcaccgc ctacatacct cgctctgcta atcctgttac cagtggctgc
      241 tgccagtggc gataagtcgt gtcttaccgg gttggactca agacgatagt taccggataa
      301 ggcgcagcgg tcgggctgaa cggggggttc gtgcacacag cccagcttgg agcgaacgac
      361 ctacaccgaa ctgagatacc tacagcgtga gctatgagaa agcgccacgc ttcccgaagg
      421 gagaaaggcg gacaggtatc cggtaagcgg cagggtcgga acaggagagc gcacgaggga
      481 gcttccaggg ggaaacgcct ggtatcttta tagtcctgtc gggtttcgcc acctctgact
      541 tgagcgtcga tttttgtgat gctcgtcagg ggggcggagc ctatggaaaa acgcctcaca
      601 caggaaacag ctatgacatg attacgaatt cgttcgggta tttcaagacc tggaaacaac
      661 tctacccggc cggtacccag cggctctatt cgaacccgag catcggcctg ttcggctatc
      721 tggcggcccg cagcctgggt cagccgttcg atgaggcgat ggagaaggtg ctgatgccgg
      781 cgctgggcct caagcatggt tatctgcatg tacccgcgca acagtcgggc cgatacgccc
      841 agggatatgc gaaggatggc aagcctgtcc gggtcgggcc cggcgcgctg gattccgaag
      901 cgtatggcgt gaagatcagt tcgtcggacc tgattcgttt cgtcgaggcc aacctgcacc
      961 cggaaaaact cggcgccgat ctgcagcagg ccatcggcac cacccatacc ggtttctacc
     1021 aggttggtgg aatgacccag ggcctgggct gggagttcta cccttacccg gtcagcctgg
     1081 aacagctgct ggccggcaac tctccccaga tggccctcac cccgcagaag gcgacgttgc
     1141 tccaaccgcc tcgccccgca ccggacaatg cctggatcaa caagaccggt tccacgggag
     1201 gctttggcgc ctacgtggcg ttcgtaccgg gcagggacat gggcatcgtg ctgctggcga
     1261 acaagaatta tcccatcgag gaacgggtga aagtcgccca taggatcctg acggcactgg
     1321 acagccaata aggatccgtc taactaaaaa ggcctcccaa atcggggggc cttttttatt
     1381 gataacaaaa attgatcgaa ttctttcatt taagacccta atatgacatc tcggccggct
     1441 tgtcgacgac ggcggtctcc gtcgtcagga tcatccgggc attagtgatt aaatgccact
     1501 cccaaaattc tgcctagaaa gtccttgacc aggtttttga cgaaagtgat ccagatgatc
     1561 cagctccaca ccccgaacgc tgtttaagtt cgctccacta aagttgttta aaacgactac
     1621 gagcgccgga tcagggagtg gacggcctgg gagcgctaca cgctgtggct gcggtctaaa
     1681 tccgcgtgat aggggatttc atatttaatc ttttatatat ttaaccgctt cccgaaaaat
     1741 ttcgcgtgga tgagcaatac tttgattcag tgaacctttg aaaatcgttt tctgttggat
     1801 aagaattccg acatggcaat aaccccccgt ttctacctca agaggagatc tcgtggtggt
     1861 ggaaggtgtt ggtgcggggt tggccgtggt cgaggtgggg tggtggtagc cattcgaaag
     1921 tattaacatg actgctgtcg gcacaagggc caaagagatc agctccgcgg gcaagacctt
     1981 ctccttcacg gggtggaagg tcgtttatcc gtccaagcgg atgcaatgcg atcctccgct
     2041 aagcgcccaa gttgcccatg accatgccga agcagtggta gaagggcacc ggcagacact
     2101 ggcgtacgcg ttgaacactt cacagatgat agggattcgc aacctgttga catgtttcca
     2161 cagacaactc acgtggaggt agtcacggct tttacgttag ttatggaagc tataagcgcg
     2221 ggtgagaggg taattaggcg tgtgtaactt tttcggatca agctatgaag gacgcaaaga
     2281 gggaactaaa cacttaattc agtaactccc caatatgtga gcatctgatg ttgcacggga
     2341 caggtcaaca catcgcagtt atcgaacaat cttcgaaaat gtatggaggc acttgtatca
     2401 atataggatg tataccttcg aagacacttg tacatgatgg attagaaggc aaatcctttg
     2461 tgatttgaaa gagttgtcag ttagctcgtt caggtaatga gtgcagcatg tcattaatat
     2521 cagtacagat aaagctgtat ctcctgtgaa cacaatgggt gccattatcc gtgattttct
     2581 cactactatc agtactcacg actctgtaaa ggagactgat aatggcatgt acaactatac
     2641 tcgtcggtaa aaaggcaagt gcgcatttcg ttcttgcagc tcgtcagtac tttcagacat
     2701 aaaaaaaccc gcttgcgcgg gctttttcac aatctagacg agggccacga gttaccctgt
     2761 ggcgagggga ttgatccccg ctggggcgcg cagcggccct ggaattctgg caacctggtg
     2821 tatcagatcg gggtggccgc tcggcagggc tgctgtgcag cccagcgggg atcaatccct
     2881 tcgccacaag ggcggtcggc ctagcggaaa atcagtcctc cagcggcttc ggcgccttcg
     2941 ttgccttggc cggcttggtg cctttggcat ccttggccgg ggcggcttcg gtgacgggag
     3001 gtggagcggg aggcgtggct tgcttttcgg tcgcgggcag cttgtcgacg gtgtcgaaga
     3061 tgtctttcag ctcgatcgcc ccggaatgtt caagcttctt ttccccatcc ttgcccacca
     3121 ggatgacctt ggtctgggcg ccggccccca acttcagaga acggatcaag gccatggtgc
     3181 tctgcgggtc caggtccttg ccgtcccgct gccctattgt gttgagcacg gtgtaaagca
     3241 ccatgttgcg ctcggaaaag ccttgcttgc ctgccggttc ctccagggcc tttttcaggc
     3301 tgacccaggt cgggtcgacg gtgctgggag cgatgacgat cagcgggcgg gttttgcctg
     3361 tctccgccat caggggcgag tcgccatcgg cggcgaacaa ggggccggcg aaggccagca
     3421 aggtagcgaa ggtcaacgac cgaatgagca tgcgcctctc cttttgatat tcacgctgta
     3481 ctgattgcac agggcggcga atgttccgcg agagagtccc ccgatactgc gcctgtctgc
     3541 cttgaagctt aaagcttggc actggccgtc gttttacaac gtcgtgaccg gaattgccag
     3601 ctggggcgcc ctctggtaag gttgggaagc cctgcaaaca ggatgaggat cgtttcgcat
     3661 gattgaacaa gatggattgc acgcaggttc tccggccgct tgggtggaga ggctattcgg
     3721 ctatgactgg gcacaacaga caatcggctg ctctgatgcc gccgtgttcc ggctgtcagc
     3781 gcaggggcgc ccggttcttt ttgtcaagac cgacctgtcc ggtgccctga atgaactcca
     3841 agacgaggca gcgcggctat cgtggctggc cacgacgggc gttccttgcg cagctgtgct
     3901 cgacgttgtc actgaagcgg gaagggactg gctgctattg ggcgaagtgc cggggcagga
     3961 tctcctgtca tctcaccttg ctcctgccga gaaagtatcc atcatggctg atgcaatgcg
     4021 gcggctgcat acgcttgatc cggctacctg cccattcgac caccaagcga aacatcgcat
     4081 cgagcgagca cgtactcgga tggaagccgg tcttgtcgat caggatgatc tggacgaaga
     4141 gcatcagggg ctcgcgccag ccgaactgtt cgccaggctc aaggcgcgga tgcccgacgg
     4201 cgaggatctc gtcgtgaccc atggcgatgc ctgcttgccg aatatcatgg tggaaaatgg
     4261 ccgcttttct ggattcatcg actgtggccg gctgggtgtg gcggaccgct atcaggacat
     4321 agcgttggct acccgtgata ttgctgaaga gcttggcggc gaatgggctg accgcttcct
     4381 cgtgctttac ggtatcgccg ctcccgattc gcagcgcatc gccttctatc gccttcttga
     4441 cgagttcttc tgagcgacga tgaacatcaa aaagtttgca aaacaagcaa cagtattaac
     4501 ctttactacc gcactgctgg caggaggcgc aactcaagcg tttgcgaaag aaacgaacca
     4561 aaagccatat aaggaaacat acggcatttc ccatattaca cgccatgata tgctgcaaat
     4621 ccctgaacag caaaaaaatg aaaaatatca agtttctgaa tttgattcgt ccacaattaa
     4681 aaatatctct tctgcaaaag gcctggacgt ttgggacagc tggccattac aaaacgctga
     4741 cggcactgtc gcaaactatc acggctacca catcgtcttt gcattagccg gagatcctaa
     4801 aaatgcggat gacacatcga tttacatgtt ctatcaaaaa gtcggcgaaa cttctattga
     4861 cagctggaaa aacgctggcc gcgtctttaa agacagcgac aaattcgatg caaatgattc
     4921 tatcctaaaa gaccaaacac aagaatggtc aggttcagcc acatttacat ctgacggaaa
     4981 aatccgttta ttctacactg atttctccgg taaacattac ggcaaacaaa cactgacaac
     5041 tgcacaagtt aacgtatcag catcagacag ctctttgaac atcaacggtg tagaggatta
     5101 taaatcaatc tttgacggtg acggaaaaac gtatcaaaat gtacagcagt tcatcgatga
     5161 aggcaactac agctcaggcg acaaccatac gctgagagat cctcactacg tagaagataa
     5221 aggccacaaa tacttagtat ttgaagcaaa cactggaact gaagatggct accaaggcga
     5281 agaatcttta tttaacaaag catactatgg caaaagcaca tcattcttcc gtcaagaaag
     5341 tcaaaaactt ctgcaaagcg ataaaaaacg cacggctgag ttagcaaacg gcgctctcgg
     5401 tatgattgag ctaaacgatg attacacact gaaaaaagtg atgaaaccgc tgattgcatc
     5461 taacacagta acagatgaaa ttgaacgcgc gaacgtcttt aaaatgaacg gcaaatggta
     5521 cctgttcact gactcccgcg gatcaaaaat gacgattgac ggcattacgt ctaacgatat
     5581 ttacatgctt ggttatgttt ctaattcttt aactggccca tacaagccgc tgaacaaaac
     5641 tggccttgtg ttaaaaatgg atcttgatcc taacgatgta acctttactt actcacactt
     5701 cgctgtacct caagcgaaag gaaacaatgt cgtgattaca agctatatga caaacagagg
     5761 attctacgca gacaaacaat caacgtttgc gccgagcttc ctgctgaaca tcaaaggcaa
     5821 gaaaacatct gttgtcaaag acagcatcct tgaacaagga caattaacag ttaacaaata
     5881 atcagacccc gtagaaaaga tcaaaggatc ttc
//
