# Supplementary material for: Phenylpropanoid methyl esterase unlocks catabolism of aromatic biological nitrification inhibitors
Source: ISME J. 2025 Nov 13;19(1):wraf251. doi: 10.1093/ismejo/wraf251 (PMC12642758; doi:10.1093/ismejo/wraf251)
Supplement: Supplementary_File_P1_wraf251 [file supplementary_file_p1_wraf251.zip › plasmids/pRS309.gb]

LOCUS       pRS309                  6782 bp ds-DNA     circular     01-JUN-2023
DEFINITION  .
ACCESSION   urn.local...1g-gc75nn6
KEYWORDS    .
SOURCE      
  ORGANISM  .
COMMENT     Imported using the Genbank importer. File name: pJE1532 - pJE382 + 
            ∆pilQ (PP_5080).ape ApEinfo:methylated:1.
FEATURES             Location/Qualifiers
     oriT            815..884
                     /label="RP4\oriT"
     rep_origin      1770..2452
                     /label="ColE1 origin"
     primer_bind     2661..2680
                     /label="oJE255 (mero_3)"
     misc_feature    2756..2771
                     /label="P1"
     gene            2758..2771
                     /label="lacZalpha"
     CDS             2758..2771
                     /label="LacZ\alpha\fragment"
     misc_feature    2766..2771
                     /label="EcoRI"
     misc_feature    2772..3369
                     /label="UParm_PFLU3310"
     misc_feature    3370..3958
                     /label="DN arm_PFLU3310"
     gene            3959..4130
                     /label="lacZalpha"
     CDS             3959..4130
                     /label="LacZ\alpha\fragment"
     misc_feature    3959..3964
                     /label="HindIII"
     misc_feature    4112..4130
                     /label="P2"
     primer_bind     complement(4118..4137)
                     /label="oJE256 (mero_4)"
     -35_signal      4357..4362
                     /label="-35 kanR"
     -10_signal      4380..4385
                     /label="-10"
     CDS             4489..5283
                     /label="neomycin\phosphotransferase"
     CDS             5775..414
                     /label="sacB"
ORIGIN      
        1 gtaacagatg aaattgaacg cgcgaacgtc tttaaaatga acggcaaatg gtacctgttc
       61 actgactccc gcggatcaaa aatgacgatt gacggcatta cgtctaacga tatttacatg
      121 cttggttatg tttctaattc tttaactggc ccatacaagc cgctgaacaa aactggcctt
      181 gtgttaaaaa tggatcttga tcctaacgat gtaaccttta cttactcaca cttcgctgta
      241 cctcaagcga aaggaaacaa tgtcgtgatt acaagctata tgacaaacag aggattctac
      301 gcagacaaac aatcaacgtt tgcgccgagc ttcctgctga acatcaaagg caagaaaaca
      361 tctgttgtca aagacagcat ccttgaacaa ggacaattaa cagttaacaa ataaaaacgc
      421 aaaagaaaat gccgatgggt accgagcgaa atgaccgacc aagcgacgcc caacctgcca
      481 tcacgagatt tcgattccac cgccgccttc tatgaaaggt tgggcttcgg aatcgttttc
      541 cgggacgccc tcgcggacgt gctcatagtc cacgacgccc gtgattttgt agccctggcc
      601 gacggccagc aggtaggccg acaggctcat gccggccgcc gccgcctttt cctcaatcgc
      661 tcttcgttcg tctggaaggc agtacacctt gataggtggg ctgcccttcc tggttggctt
      721 ggtttcatca gccatccgct tgccctcatc tgttacgccg gcggtagccg gccagcctcg
      781 cagagcagga ttcccgttga gcaccgccag gtgcgaataa gggacagtga agaaggaaca
      841 cccgctcgcg ggtgggccta cttcacctat cctgcccggc tgacgccgtt ggatacacca
      901 aggaaagtct acacgaaccc tttggcaaaa tcctgtatat cgtgcgaaaa aggatggata
      961 taccgaaaaa atcgctataa tgaccccgaa gcagggttat gcagcggaaa agcgctgctt
     1021 ccctgctgtt ttgtggaata tctaccgact ggaaacaggc aaatgcagga aattactgaa
     1081 ctgaggggac aggcgagaga cgatgccaaa gagctcctga aaatctcgat aactcaaaaa
     1141 atacgcccgg tagtgatctt atttcattat ggtgaaagtt ggaacctctt acgtgccgat
     1201 caacgtctca ttttcgccaa aagttggccc agggcttccc ggtatcaaca gggacaccag
     1261 gatttattta ttctgcgaag tgatcttccg tcacaggtat ttattcggcg caaagtgcgt
     1321 cgggtgatgc tgccaactta ctgatttagt gtatgatggt gtttttgagg tgctccagtg
     1381 gcttctgttt ctatcagctc ctgaaaatct cgataactca aaaaatacgc ccggtagtga
     1441 tcttatttca ttatggtgaa agttggaacc tcttacgtgc cgatcaacgt ctcattttcg
     1501 ccaaaagttg gcccagggct tcccggtatc aacagggaca ccaggattta tttattctgc
     1561 gaagtgatct tccgtcacag gtatttattc ggcgcaaagt gcgtcgggtg atgctgccaa
     1621 cttactgatt tagtgtatga tggtgttttt gaggtgctcc agtggcttct gtttctatca
     1681 gggctggatg atcctccagc gcggggatct catgctggag ttcttcgccc accccaaaag
     1741 gatctaggtg aagatccttt ttgataatct catgaccaaa atcccttaac gtgagttttc
     1801 gttccactga gcgtcagacc ccgtagaaaa gatcaaagga tcttcttgag atcctttttt
     1861 tctgcgcgta atctgctgct tgcaaacaaa aaaaccaccg ctaccagcgg tggtttgttt
     1921 gccggatcaa gagctaccaa ctctttttcc gaaggtaact ggcttcagca gagcgcagat
     1981 accaaatact gttcttctag tgtagccgta gttaggccac cacttcaaga actctgtagc
     2041 accgcctaca tacctcgctc tgctaatcct gttaccagtg gctgctgcca gtggcgataa
     2101 gtcgtgtctt accgggttgg actcaagacg atagttaccg gataaggcgc agcggtcggg
     2161 ctgaacgggg ggttcgtgca cacagcccag cttggagcga acgacctaca ccgaactgag
     2221 atacctacag cgtgagctat gagaaagcgc cacgcttccc gaagggagaa aggcggacag
     2281 gtatccggta agcggcaggg tcggaacagg agagcgcacg agggagcttc cagggggaaa
     2341 cgcctggtat ctttatagtc ctgtcgggtt tcgccacctc tgacttgagc gtcgattttt
     2401 gtgatgctcg tcaggggggc ggagcctatg gaaaaacgcc agcaacgcgg cctttttacg
     2461 gttcctggcc ttttgctggc cttttgctca catgttcttt cctgcgttat cccctgattc
     2521 tgtggataac cgtattaccg cctttgagtg agctgatacc gctcgccgca gccgaacgac
     2581 cgagcgcagc gagtcagtga gcgaggaagc ggaagagcgc ccaatacgca aaccgcctct
     2641 ccccgcgcgt tggccgattc attaatgcag ctggcacgac aggtttcccg actggaaagc
     2701 gggcagtgag cgcaacgcaa ttaatgtgag ttagctcact caggaaacag ctatgacatg
     2761 attacgaatt ctcgggcagc gcctgcagtg agctgctgga gggtatctgg cagcagttgg
     2821 ggtgcgaccg cgacgggtat ttcatcgccg atccgtgggg gcgtaatgtc gccggggcgg
     2881 gctttagtgc caccttgcgc gacatggcgc gttttggtcg cctgctggcc aacaacggcc
     2941 gccaggacgg ggttgagctg ctgtcgcccg agaccgtcgc ccgcatcacc gcaggggccg
     3001 acccggcggt ttacgcgcaa aacgccgagt tctcccactg gacacccggt gcgtcctatc
     3061 gaagccagtg gtacgtgttc aacgaccaca gccaggccct gatggccggg ggcattcacg
     3121 gtcaatacct gttcatcgac aaaccgtccg gcgtggtgat cgtcaagcaa tcgtcgctga
     3181 acgaggcggt cagcccgttc gataccgaca gcgtgcgcat gctgcgcgcg attgccgccc
     3241 acctgagtca ctgacttcgt caaaaaataa gagtcttgcg ttctattcac ctggcttgcc
     3301 caggtgttgg cgacgccctg cgtcgccatt gactgccctg taacaacaat aattccacag
     3361 gagcttcttg tgctgcgagc catcgtggcc gcgctggagt gttttcacca tgaacagttt
     3421 tttgcgtaac accgtgctgg gcactgtcgc tttgttgttg atcagtggtt tttgcctggc
     3481 tgaagaacgc accgtacgga tctacaactg gatcgaatac ctgccacccg aggtgctcaa
     3541 gagcttccag gaggaaaccg gcattcgccc gatttacgat gtgttcgaca ccgtcgaaac
     3601 catggagtcc aagctgctga cgggcaactc cgggtatgac gtggtgtttc ccggctcctc
     3661 caacctggga cgcttgatca cggccggtgc agtgcagccg ctggatcgca agcagttgcc
     3721 aaactggcag cacctggacc cgcaattcat gcaaaccctg gaaaccgcag gtgactccgg
     3781 caatcgctac gccgtgcctt acctgtgggg caccacgctg atcggctaca acgtcgacaa
     3841 ggtgcgcaaa gccctcggcc ctgacgtgca gatgaacagc tgggacatca tcttcaagga
     3901 agaaaacctc gccaagctcg ctagttgtgg cgtgggtttc ctcgacgccg ccaacgagaa
     3961 gcttggcact ggccgtcgtt ttacaacgtc gtgactggga aaaccctggc gttacccaac
     4021 ttaatcgcct tgcagcacat ccccctttcg ccagctggcg taatagcgaa gaggcccgca
     4081 ccgatcgccc ttcccaacag ttgcgcagcc tgaatggcga atggcgataa gctagcttca
     4141 cgctgccgca agcactcagg gcgcaagggc tgctaaagga agcggaacac gtagaaagcc
     4201 agtccgcaga aacggtgctg accccggatg aatgtcagct actgggctat ctggacaagg
     4261 gaaaacgcaa gcgcaaagag aaagcaggta gcttgcagtg ggcttacatg gcgatagcta
     4321 gactgggcgg ttttatggac agcaagcgaa ccggaattgc cagctggggc gccctctggt
     4381 aaggttggga agccctgcaa agtaaactgg atggctttct tgccgccaag gatctgatgg
     4441 cgcaggggat caagatctga tcaagagaca ggatgaggat cgtttcgcat gattgaacaa
     4501 gatggattgc acgcaggttc tccggccgct tgggtggaga ggctattcgg ctatgactgg
     4561 gcacaacaga caatcggctg ctctgatgcc gccgtgttcc ggctgtcagc gcaggggcgc
     4621 ccggttcttt ttgtcaagac cgacctgtcc ggtgccctga atgaactcca agacgaggca
     4681 gcgcggctat cgtggctggc cacgacgggc gttccttgcg cagctgtgct cgacgttgtc
     4741 actgaagcgg gaagggactg gctgctattg ggcgaagtgc cggggcagga tctcctgtca
     4801 tctcaccttg ctcctgccga gaaagtatcc atcatggctg atgcaatgcg gcggctgcat
     4861 acgcttgatc cggctacctg cccattcgac caccaagcga aacatcgcat cgagcgagca
     4921 cgtactcgga tggaagccgg tcttgtcgat caggatgatc tggacgaaga gcatcagggg
     4981 ctcgcgccag ccgaactgtt cgccaggctc aaggcgcgga tgcccgacgg cgaggatctc
     5041 gtcgtgaccc atggcgatgc ctgcttgccg aatatcatgg tggaaaatgg ccgcttttct
     5101 ggattcatcg actgtggccg gctgggtgtg gcggaccgct atcaggacat agcgttggct
     5161 acccgtgata ttgctgaaga gcttggcggc gaatgggctg accgcttcct cgtgctttac
     5221 ggtatcgccg ctcccgattc gcagcgcatc gccttctatc gccttcttga cgagttcttc
     5281 tgagcgggac tctggggttc gctagaggat cgatcctttt taacccatca catatacctg
     5341 ccgttcacta ttatttagtg aaatgagata ttatgatatt ttctgaattg tgattaaaaa
     5401 ggcaacttta tgcccatgca acagaaacta taaaaaatac agagaatgaa aagaaacaga
     5461 tagatttttt agttctttag gcccgtagtc tgcaaatcct tttatgattt tctatcaaac
     5521 aaaagaggaa aatagaccag ttgcaatcca aacgagagtc taatagaatg aggtcgaaaa
     5581 gtaaatcgcg cgggtttgtt actgataaag caggcaagac ctaaaatgtg taaagggcaa
     5641 agtgtatact ttggcgtcac cccttacata ttttaggtct ttttttattg tgcgtaacta
     5701 acttgccatc ttcaaacagg agggctggaa gaagcagacc gctaacacag tacataaaaa
     5761 aggagacatg aacgatgaac atcaaaaagt ttgcaaaaca agcaacagta ttaaccttta
     5821 ctaccgcact gctggcagga ggcgcaactc aagcgtttgc gaaagaaacg aaccaaaagc
     5881 catataagga aacatacggc atttcccata ttacacgcca tgatatgctg caaatccctg
     5941 aacagcaaaa aaatgaaaaa tatcaagttt ctgaatttga ttcgtccaca attaaaaata
     6001 tctcttctgc aaaaggcctg gacgtttggg acagctggcc attacaaaac gctgacggca
     6061 ctgtcgcaaa ctatcacggc taccacatcg tctttgcatt agccggagat cctaaaaatg
     6121 cggatgacac atcgatttac atgttctatc aaaaagtcgg cgaaacttct attgacagct
     6181 ggaaaaacgc tggccgcgtc tttaaagaca gcgacaaatt cgatgcaaat gattctatcc
     6241 taaaagacca aacacaagaa tggtcaggtt cagccacatt tacatctgac ggaaaaatcc
     6301 gtttattcta cactgatttc tccggtaaac attacggcaa acaaacactg acaactgcac
     6361 aagttaacgt atcagcatca gacagctctt tgaacatcaa cggtgtagag gattataaat
     6421 caatctttga cggtgacgga aaaacgtatc aaaatgtaca gcagttcatc gatgaaggca
     6481 actacagctc aggcgacaac catacgctga gagatcctca ctacgtagaa gataaaggcc
     6541 acaaatactt agtatttgaa gcaaacactg gaactgaaga tggctaccaa ggcgaagaat
     6601 ctttatttaa caaagcatac tatggcaaaa gcacatcatt cttccgtcaa gaaagtcaaa
     6661 aacttctgca aagcgataaa aaacgcacgg ctgagttagc aaacggcgct ctcggtatga
     6721 ttgagctaaa cgatgattac acactgaaaa aagtgatgaa accgctgatt gcatctaaca
     6781 ca
//
