# Supplementary material for: Phenylpropanoid methyl esterase unlocks catabolism of aromatic biological nitrification inhibitors
Source: ISME J. 2025 Nov 13;19(1):wraf251. doi: 10.1093/ismejo/wraf251 (PMC12642758; doi:10.1093/ismejo/wraf251)
Supplement: Supplementary_File_P1_wraf251 [file supplementary_file_p1_wraf251.zip › plasmids/pEVF-SBP1-P2.gb]

LOCUS       pEVF-SBP1-P2            6493 bp ds-DNA     circular     01-JUN-2023
DEFINITION  .
ACCESSION   urn.local...s-gc75nlb
KEYWORDS    .
SOURCE      
  ORGANISM  .
FEATURES             Location/Qualifiers
     rep_origin      12..467
                     /label="f1 ori"
     CDS             complement(560..1375)
                     /label="KanR"
     rep_origin      1497..2085
                     /label="ori"
     misc_feature    2271..2413
                     /label="bom"
     CDS             complement(2515..2706)
                     /label="rop"
     CDS             complement(3515..4597)
                     /label="lacI"
     promoter        complement(4598..4675)
                     /label="lacI promoter"
     promoter        4984..5002
                     /label="T7 promoter"
     protein_bind    5003..5027
                     /label="lac operator"
     RBS             5042..5064
     CDS             5071..6357
                     /translation="MGQNIMPSLASLYVETNESSTQPRLAPLLMQGFPAGPKYRVTWH
                     NWMRPPFNQWGFRNLARLRPSIDVRAGAGPAGPLNTVSQALDALYFDSECGLSVSVIE
                     HLLASQTDAFLVMQGDTVLFERYFNGQRPCDRHIMFSVTKSLVGTLGEELVTRGVLNP
                     ELPAGYYVPELVGSAFGDATVRQLFDMAVGIDYSEVYDDPNSESSQYGYACGFQPALA
                     QYAQFESLYQYLPSLKKRGVHGGFFHYVTATTEALAWVMERASGSACSELLEGIWQQL
                     GCDRDGYFIADPWGRNVAGAGFSATLRDMARFGRLLANNGRQDGVELLSPETVARITA
                     GADPAVYAQNAEFSHWTPGASYRSQWYVFNDHSQALMAGGIHGQYLFIDKPSGVVIVK
                     QSSLNEAVSPFDTDSVRMLRAIAAHLSHLEHHHHHH*"
                     /label="Translation 5071-6357"
     gene            5074..6330
                     /label="PfSH"
     CDS             6337..6354
                     /label="6xHis"
     terminator      6421..6468
                     /label="T7 terminator"
ORIGIN      
        1 tggcgaatgg gacgcgccct gtagcggcgc attaagcgcg gcgggtgtgg tggttacgcg
       61 cagcgtgacc gctacacttg ccagcgccct agcgcccgct cctttcgctt tcttcccttc
      121 ctttctcgcc acgttcgccg gctttccccg tcaagctcta aatcgggggc tccctttagg
      181 gttccgattt agtgctttac ggcacctcga ccccaaaaaa cttgattagg gtgatggttc
      241 acgtagtggg ccatcgccct gatagacggt ttttcgccct ttgacgttgg agtccacgtt
      301 ctttaatagt ggactcttgt tccaaactgg aacaacactc aaccctatct cggtctattc
      361 ttttgattta taagggattt tgccgatttc ggcctattgg ttaaaaaatg agctgattta
      421 acaaaaattt aacgcgaatt ttaacaaaat attaacgttt acaatttcag gtggcacttt
      481 tcggggaaat gtgcgcggaa cccctatttg tttatttttc taaatacatt caaatatgta
      541 tccgctcatg aattaattct tagaaaaact catcgagcat caaatgaaac tgcaatttat
      601 tcatatcagg attatcaata ccatattttt gaaaaagccg tttctgtaat gaaggagaaa
      661 actcaccgag gcagttccat aggatggcaa gatcctggta tcggtctgcg attccgactc
      721 gtccaacatc aatacaacct attaatttcc cctcgtcaaa aataaggtta tcaagtgaga
      781 aatcaccatg agtgacgact gaatccggtg agaatggcaa aagtttatgc atttctttcc
      841 agacttgttc aacaggccag ccattacgct cgtcatcaaa atcactcgca tcaaccaaac
      901 cgttattcat tcgtgattgc gcctgagcga gacgaaatac gcgatcgctg ttaaaaggac
      961 aattacaaac aggaatcgaa tgcaaccggc gcaggaacac tgccagcgca tcaacaatat
     1021 tttcacctga atcaggatat tcttctaata cctggaatgc tgttttcccg gggatcgcag
     1081 tggtgagtaa ccatgcatca tcaggagtac ggataaaatg cttgatggtc ggaagaggca
     1141 taaattccgt cagccagttt agtctgacca tctcatctgt aacatcattg gcaacgctac
     1201 ctttgccatg tttcagaaac aactctggcg catcgggctt cccatacaat cgatagattg
     1261 tcgcacctga ttgcccgaca ttatcgcgag cccatttata cccatataaa tcagcatcca
     1321 tgttggaatt taatcgcggc ctagagcaag acgtttcccg ttgaatatgg ctcataacac
     1381 cccttgtatt actgtttatg taagcagaca gttttattgt tcatgaccaa aatcccttaa
     1441 cgtgagtttt cgttccactg agcgtcagac cccgtagaaa agatcaaagg atcttcttga
     1501 gatccttttt ttctgcgcgt aatctgctgc ttgcaaacaa aaaaaccacc gctaccagcg
     1561 gtggtttgtt tgccggatca agagctacca actctttttc cgaaggtaac tggcttcagc
     1621 agagcgcaga taccaaatac tgtccttcta gtgtagccgt agttaggcca ccacttcaag
     1681 aactctgtag caccgcctac atacctcgct ctgctaatcc tgttaccagt ggctgctgcc
     1741 agtggcgata agtcgtgtct taccgggttg gactcaagac gatagttacc ggataaggcg
     1801 cagcggtcgg gctgaacggg gggttcgtgc acacagccca gcttggagcg aacgacctac
     1861 accgaactga gatacctaca gcgtgagcta tgagaaagcg ccacgcttcc cgaagggaga
     1921 aaggcggaca ggtatccggt aagcggcagg gtcggaacag gagagcgcac gagggagctt
     1981 ccagggggaa acgcctggta tctttatagt cctgtcgggt ttcgccacct ctgacttgag
     2041 cgtcgatttt tgtgatgctc gtcagggggg cggagcctat ggaaaaacgc cagcaacgcg
     2101 gcctttttac ggttcctggc cttttgctgg ccttttgctc acatgttctt tcctgcgtta
     2161 tcccctgatt ctgtggataa ccgtattacc gcctttgagt gagctgatac cgctcgccgc
     2221 agccgaacga ccgagcgcag cgagtcagtg agcgaggaag cggaagagcg cctgatgcgg
     2281 tattttctcc ttacgcatct gtgcggtatt tcacaccgca tatatggtgc actctcagta
     2341 caatctgctc tgatgccgca tagttaagcc agtatacact ccgctatcgc tacgtgactg
     2401 ggtcatggct gcgccccgac acccgccaac acccgctgac gcgccctgac gggcttgtct
     2461 gctcccggca tccgcttaca gacaagctgt gaccgtctcc gggagctgca tgtgtcagag
     2521 gttttcaccg tcatcaccga aacgcgcgag gcagctgcgg taaagctcat cagcgtggtc
     2581 gtgaagcgat tcacagatgt ctgcctgttc atccgcgtcc agctcgttga gtttctccag
     2641 aagcgttaat gtctggcttc tgataaagcg ggccatgtta agggcggttt tttcctgttt
     2701 ggtcactgat gcctccgtgt aagggggatt tctgttcatg ggggtaatga taccgatgaa
     2761 acgagagagg atgctcacga tacgggttac tgatgatgaa catgcccggt tactggaacg
     2821 ttgtgagggt aaacaactgg cggtatggat gcggcgggac cagagaaaaa tcactcaggg
     2881 tcaatgccag cgcttcgtta atacagatgt aggtgttcca cagggtagcc agcagcatcc
     2941 tgcgatgcag atccggaaca taatggtgca gggcgctgac ttccgcgttt ccagacttta
     3001 cgaaacacgg aaaccgaaga ccattcatgt tgttgctcag gtcgcagacg ttttgcagca
     3061 gcagtcgctt cacgttcgct cgcgtatcgg tgattcattc tgctaaccag taaggcaacc
     3121 ccgccagcct agccgggtcc tcaacgacag gagcacgatc atgcgcaccc gtggggccgc
     3181 catgccggcg ataatggcct gcttctcgcc gaaacgtttg gtggcgggac cagtgacgaa
     3241 ggcttgagcg agggcgtgca agattccgaa taccgcaagc gacaggccga tcatcgtcgc
     3301 gctccagcga aagcggtcct cgccgaaaat gacccagagc gctgccggca cctgtcctac
     3361 gagttgcatg ataaagaaga cagtcataag tgcggcgacg atagtcatgc cccgcgccca
     3421 ccggaaggag ctgactgggt tgaaggctct caagggcatc ggtcgagatc ccggtgccta
     3481 atgagtgagc taacttacat taattgcgtt gcgctcactg cccgctttcc agtcgggaaa
     3541 cctgtcgtgc cagctgcatt aatgaatcgg ccaacgcgcg gggagaggcg gtttgcgtat
     3601 tgggcgccag ggtggttttt cttttcacca gtgagacggg caacagctga ttgcccttca
     3661 ccgcctggcc ctgagagagt tgcagcaagc ggtccacgct ggtttgcccc agcaggcgaa
     3721 aatcctgttt gatggtggtt aacggcggga tataacatga gctgtcttcg gtatcgtcgt
     3781 atcccactac cgagatatcc gcaccaacgc gcagcccgga ctcggtaatg gcgcgcattg
     3841 cgcccagcgc catctgatcg ttggcaacca gcatcgcagt gggaacgatg ccctcattca
     3901 gcatttgcat ggtttgttga aaaccggaca tggcactcca gtcgccttcc cgttccgcta
     3961 tcggctgaat ttgattgcga gtgagatatt tatgccagcc agccagacgc agacgcgccg
     4021 agacagaact taatgggccc gctaacagcg cgatttgctg gtgacccaat gcgaccagat
     4081 gctccacgcc cagtcgcgta ccgtcttcat gggagaaaat aatactgttg atgggtgtct
     4141 ggtcagagac atcaagaaat aacgccggaa cattagtgca ggcagcttcc acagcaatgg
     4201 catcctggtc atccagcgga tagttaatga tcagcccact gacgcgttgc gcgagaagat
     4261 tgtgcaccgc cgctttacag gcttcgacgc cgcttcgttc taccatcgac accaccacgc
     4321 tggcacccag ttgatcggcg cgagatttaa tcgccgcgac aatttgcgac ggcgcgtgca
     4381 gggccagact ggaggtggca acgccaatca gcaacgactg tttgcccgcc agttgttgtg
     4441 ccacgcggtt gggaatgtaa ttcagctccg ccatcgccgc ttccactttt tcccgcgttt
     4501 tcgcagaaac gtggctggcc tggttcacca cgcgggaaac ggtctgataa gagacaccgg
     4561 catactctgc gacatcgtat aacgttactg gtttcacatt caccaccctg aattgactct
     4621 cttccgggcg ctatcatgcc ataccgcgaa aggttttgcg ccattcgatg gtgtccggga
     4681 tctcgacgct ctcccttatg cgactcctgc attaggaagc agcccagtag taggttgagg
     4741 ccgttgagca ccgccgccgc aaggaatggt gcatgcaagg agatggcgcc caacagtccc
     4801 ccggccacgg ggcctgccac catacccacg ccgaaacaag cgctcatgag cccgaagtgg
     4861 cgagcccgat cttccccatc ggtgatgtcg gcgatatagg cgccagcaac cgcacctgtg
     4921 gcgccggtga tgccggccac gatgcgtccg gcgtagagga tcgagatctc gatcccgcga
     4981 aattaatacg actcactata ggggaattgt gagcggataa caattcccct ctagaaataa
     5041 ttttgtttaa ctttaagaag gagatatacc atggggcaga acatcatgcc cagcttagcg
     5101 tcactgtacg tcgaaaccaa cgagtcctct acacagcccc gtcttgctcc acttttaatg
     5161 caaggattcc ctgcaggccc taaatatcgc gttacctggc acaactggat gcgtccccca
     5221 tttaaccagt ggggttttcg taacttagca cgccttcgtc catcaatcga tgtgcgtgcg
     5281 ggagcgggac ccgccgggcc tctgaataca gtatctcagg cattagatgc cttgtacttc
     5341 gattccgagt gtgggttaag tgtgtcagtt atcgagcatc ttctggcgtc tcagacagac
     5401 gcattccttg ttatgcaggg ggacacggtg ctgttcgaac gctacttcaa cgggcaacgc
     5461 ccgtgcgacc gccatatcat gttttctgtt actaaatctt tagtgggaac attgggggaa
     5521 gagttggtaa cgcgcggggt acttaacccg gagcttcctg ctggttatta cgtacccgag
     5581 ttggtcggca gcgcatttgg cgacgcgacc gtacgtcaat tatttgacat ggcggtaggt
     5641 attgactaca gtgaagtcta cgacgacccc aatagcgagt cgtctcaata cgggtacgcg
     5701 tgtggcttcc agcctgcgct tgctcagtac gcacaatttg agtctcttta ccaatacctt
     5761 cctagcctta aaaaacgtgg ggtacacgga gggttctttc actacgtgac ggcaacgacc
     5821 gaggcattgg cgtgggtaat ggaacgtgct tccggctcgg cgtgttctga attacttgag
     5881 ggcatttggc aacaacttgg atgcgatcgt gatggctatt ttatcgcaga tccctggggt
     5941 cgtaatgttg ctggagctgg attttccgca acacttcgtg acatggctcg tttcggccgc
     6001 ttattggcga ataacgggcg tcaagatggc gttgaactgt tatcccctga gacggtggcg
     6061 cgcattacgg ccggggcaga tccagccgtg tatgcccaaa atgcggagtt ctcacattgg
     6121 accccagggg cttcgtatcg ttcacaatgg tatgtgttca acgaccactc gcaagctctt
     6181 atggccggtg gcatccatgg acagtatctg tttattgaca aaccgagtgg agtcgtgatt
     6241 gtaaagcaat ctagcctgaa cgaggcggtg agtccgtttg acacggactc ggtacgtatg
     6301 cttcgcgcga tcgccgcaca tttgtcccat ctcgagcacc accaccacca ccactgagat
     6361 ccggctgcta acaaagcccg aaaggaagct gagttggctg ctgccaccgc tgagcaataa
     6421 ctagcataac cccttggggc ctctaaacgg gtcttgaggg gttttttgct gaaaggagga
     6481 actatatccg gat
//
