# Supplementary material for: Phenylpropanoid methyl esterase unlocks catabolism of aromatic biological nitrification inhibitors
Source: ISME J. 2025 Nov 13;19(1):wraf251. doi: 10.1093/ismejo/wraf251 (PMC12642758; doi:10.1093/ismejo/wraf251)
Supplement: Supplementary_File_P1_wraf251 [file supplementary_file_p1_wraf251.zip › plasmids/pJE1920.gb]

LOCUS       pJE1920                 5699 bp ds-DNA     circular     01-JUN-2023
DEFINITION  .
ACCESSION   urn.local...k-gc74apt
KEYWORDS    .
SOURCE      .
  ORGANISM  .
COMMENT     COMMENT                                                            
            COMMENT     ApEinfo:methylated:1.
FEATURES             Location/Qualifiers
     rep_origin      35..717
                     /ApEinfo_fwdcolor="gray50"
                     /ApEinfo_revcolor="gray50"
                     /ApEinfo_graphicformat="arrow_data {{0 1 2 0 0 -1} {} 0}
                     width 5 offset 0"
                     /label="ColE1 origin"
     terminator      complement(906..954)
                     /ApEinfo_fwdcolor="#9d1b1c"
                     /ApEinfo_revcolor="#9d1b1c"
                     /ApEinfo_graphicformat="arrow_data {{0 1 2 0 0 -1} {} 0}
                     width 5 offset 0"
                     /label="L3S3P22 terminator"
     terminator      967..1008
                     /ApEinfo_fwdcolor="#9d1b1c"
                     /ApEinfo_revcolor="#9d1b1c"
                     /ApEinfo_graphicformat="arrow_data {{0 1 2 0 0 -1} {} 0}
                     width 5 offset 0"
                     /label="ECK120035133"
     CDS             complement(1018..1812)
                     /gene="nptII"
                     /codon_start=1
                     /transl_table=11
                     /product="neomycin phosphotransferase"
                     /protein_id="ACJ66844.1"
                     /db_xref="GI:215434895"
                     /vntifkey=4
                     /ApEinfo_fwdcolor="#66ff66"
                     /ApEinfo_revcolor="#66ff66"
                     /ApEinfo_graphicformat="arrow_data {{0 1 2 0 0 -1} {} 0}
                     width 5 offset 0"
                     /label="neomycin\phosphotransferase"
     -10_signal      complement(1977..1985)
                     /ApEinfo_fwdcolor="#07e500"
                     /ApEinfo_revcolor="#07e500"
                     /ApEinfo_graphicformat="arrow_data {{0 1 2 0 0 -1} {} 0}
                     width 5 offset 0"
                     /label="-10 KanR (BPROM_pred)"
     -35_signal      complement(2003..2008)
                     /ApEinfo_fwdcolor="#07e500"
                     /ApEinfo_revcolor="#07e500"
                     /ApEinfo_graphicformat="arrow_data {{0 1 2 0 0 -1} {} 0}
                     width 5 offset 0"
                     /label="-35 KanR (BPROM_pred)"
     misc_recomb     2084..2125
                     /ApEinfo_fwdcolor="#ff8275"
                     /ApEinfo_revcolor="#ff8275"
                     /ApEinfo_graphicformat="arrow_data {{0 1 2 0 0 -1} {} 0}
                     width 5 offset 0"
                     /label="phiC31 attP"
     protein_bind    2126..2131
                     /ApEinfo_fwdcolor="#ffc526"
                     /ApEinfo_revcolor="#ffc526"
                     /ApEinfo_graphicformat="arrow_data {{0 1 2 0 0 -1} {} 0}
                     width 5 offset 0"
                     /label="ClaI"
     regulatory      2132..2163
                     /regulatory_class="terminator"
                     /note="TonB terminator"
                     /ApEinfo_fwdcolor="#ff4649"
                     /ApEinfo_revcolor="#ff4649"
                     /ApEinfo_graphicformat="arrow_data {{0 1 2 0 0 -1} {} 0}
                     width 5 offset 0"
                     /label="TonB terminator"
     terminator      2169..2229
                     /locus_tag="/product="" /label=L3S2P21
                     /ApEinfo_fwdcolor=""#9d1b1c"
                     /ApEinfo_revcolor="#9d1b1c"
                     /ApEinfo_graphicformat="arrow_data {{0 1 2 0 0 -1} {} 0}
                     width 5 offset 0"
     promoter        2266..2293
                     /ApEinfo_fwdcolor="#346ee0"
                     /ApEinfo_revcolor="#1d43bd"
                     /ApEinfo_graphicformat="arrow_data {{0 1 2 0 0 -1} {} 0}
                     width 5 offset 0"
                     /label="tac promoter"
     protein_bind    2305..2328
                     /ApEinfo_fwdcolor="#ffc526"
                     /ApEinfo_revcolor="#ffc526"
                     /ApEinfo_graphicformat="arrow_data {{0 1 2 0 0 -1} {} 0}
                     width 5 offset 0"
                     /label="lac operator"
     misc_binding    2306..2328
                     /ApEinfo_fwdcolor="#6495ed"
                     /ApEinfo_revcolor="#6495ed"
                     /ApEinfo_graphicformat="arrow_data {{0 1 2 0 0 -1} {} 0}
                     width 5 offset 0"
                     /label="LacO"
     CDS             2370..3632
                     /locus_tag="PFLU_RS16135"
                     /old_locus_tag="PFLU3311"
                     /inference="COORDINATES: similar to AA
                     sequence:RefSeq:WP_019649015.1"
                     /note="Derived by automated computational analysis using
                     gene prediction method: Protein Homology."
                     /codon_start=1
                     /transl_table=11
                     /product="serine hydrolase"
                     /protein_id="WP_043205400.1"
                     /db_xref="GI:759484471"
                     /translation="MGQNIMPSLASLYVETNESSTQPRLAPLLMQGFPAGPKYRVTWH
                     NWMRPPFNQWGFRNLARLRPSIDVRAGAGPAGPLNTVSQALDALYFDSECGLSVSVIE
                     HLLASQTDAFLVMQGDTVLFERYFNGQRPCDRHIMFSVTKSLVGTLGEELVTRGVLNP
                     ELPAGYYVPELVGSAFGDATVRQLFDMAVGIDYSEVYDDPNSESSQYGYACGFQPALA
                     QYAQFESLYQYLPSLKKRGVHGGFFHYVTATTEALAWVMERASGSACSELLEGIWQQL
                     GCDRDGYFIADPWGRNVAGAGFSATLRDMARFGRLLANNGRQDGVELLSPETVARITA
                     GADPAVYAQNAEFSHWTPGASYRSQWYVFNDHSQALMAGGIHGQYLFIDKPSGVVIVK
                     QSSLNEAVSPFDTDSVRMLRAIAAHLSH"
     repeat_region   2567..2591
                     /locus_tag="PFLU_RS16135"
                     /old_locus_tag="PFLU3311"
                     /note="FLUR1 score = 15.52"
     CDS             3678..5420
                     /locus_tag="PFLU_RS16060"
                     /old_locus_tag="PFLU3296"
                     /inference="COORDINATES: similar to AA
                     sequence:RefSeq:WP_010657341.1"
                     /note="Derived by automated computational analysis using
                     gene prediction method: Protein Homology."
                     /codon_start=1
                     /transl_table=11
                     /product="acyl-CoA dehydrogenase"
                     /protein_id="WP_043205397.1"
                     /db_xref="GI:759484468"
                     /translation="MWSYEAPLRDMQFVLEHWLQAPDTWRRSPAFEALDLPLALQVLE
                     EAARFSQGVLAPLNSQGDRQGCRWQAGQVSTPDGFVEAYRAYVEGGWPALACAEAAGG
                     QGLPQLLEAALQEMLYASNHAWAMYTGIAHGAYLCLKAHAAPWLQARYLPEIVSGQTL
                     PTMCLTEPQAGSDVGLLRCRAEPQADGSYRLSGSKIFISGGEHDLTANILHLVLARVP
                     DAPPGSRGISLFLVPKQLDDGQPNGVRCDGIEHKMGIKGSATCSLVFDGAQGWLIGAT
                     NRGLAAMFVMMNSARLHVGLQGLGHVEAAWQNARQYAAERLQMRAPSRPEEVVAQAAD
                     PIRYHPAMRRVLLELRTTSEGMRAIGYWAAHLLDQAEHDQDSSAAQLAPLLTPIIKAF
                     FTEQGFRQASHALQVFGGYGYVTEFAIEQTLRDSRIAMIYEGSNEIQANDLLLRKVLG
                     DEGRAFGLLLDAFRAEAGQGGQSVECAGFCGALGSLCDALARVVSAIRERAHEDSEYP
                     YRAAPDFLQLCGVALLAFAWARAARVSRALPDDDPLRAAKLQSAGFFFDYLPSRLAQH
                     LGAIDGARAALAFI"
     terminator      5427..5477
                     /locus_tag="/note=""Terminator (synthetic)"
                     /product="/label=L3S1P13 /ApEinfo_fwdcolor=""#9d1b1c"
                     /ApEinfo_revcolor="#9d1b1c"
                     /ApEinfo_graphicformat="arrow_data {{0 1 2 0 0 -1} {} 0}
                     width 5 offset 0"
     terminator      complement(5485..5529)
                     /ApEinfo_fwdcolor="#9d1b1c"
                     /ApEinfo_revcolor="#9d1b1c"
                     /ApEinfo_graphicformat="arrow_data {{0 1 2 0 0 -1} {} 0}
                     width 5 offset 0"
                     /label="ECK120010850"
     misc_feature    5538..5595
                     /locus_tag="/note=""polyattP2; color: #a6acb3"
                     /product="/label=misc_feature /ApEinfo_fwdcolor=""#ff0004"
                     /ApEinfo_revcolor="#ff0004"
                     /ApEinfo_graphicformat="arrow_data {{0 1 2 0 0 -1} {} 0}
                     width 5 offset 0"
     misc_recomb     5538..5595
                     /locus_tag="/product="" /label=BxB1 attP|misc_recomb
                     /ApEinfo_fwdcolor=""#06ff00"
                     /ApEinfo_revcolor="#06ff00"
                     /ApEinfo_graphicformat="arrow_data {{0 1 2 0 0 -1} {} 0}
                     width 5 offset 0"
     misc_feature    join(complement(5602..5604),complement(5583..5595))
                     /note=0
                     /ApEinfo_fwdcolor="cyan"
                     /ApEinfo_revcolor="#76788c"
                     /ApEinfo_graphicformat="arrow_data {{0 1 2 0 0 -1} {} 0}
                     width 5 offset 0"
                     /label="(oJE535)_pJE990_int_scr_4"
     terminator      5602..5654
                     /ApEinfo_fwdcolor="#9d1b1c"
                     /ApEinfo_revcolor="#9d1b1c"
                     /ApEinfo_graphicformat="arrow_data {{0 1 2 0 0 -1} {} 0}
                     width 5 offset 0"
                     /label="ECK120033736"
     misc_recomb     5655..5699
                     /ApEinfo_fwdcolor="#ff8275"
                     /ApEinfo_revcolor="#ff8275"
                     /ApEinfo_graphicformat="arrow_data {{0 1 2 0 0 -1} {} 0}
                     width 5 offset 0"
                     /label="phiC31 attB"
ORIGIN      
        1 aaaaggatct aggtgaagat cctttttgat aatctcatga ccaaaatccc ttaacgtgag
       61 ttttcgttcc actgagcgtc agaccccgta gaaaagatca aaggatcttc ttgagatcct
      121 ttttttctgc gcgtaatctg ctgcttgcaa acaaaaaaac caccgctacc agcggtggtt
      181 tgtttgccgg atcaagagct accaactctt tttccgaagg taactggctt cagcagagcg
      241 cagataccaa atactgttct tctagtgtag ccgtagttag gccaccactt caagaactct
      301 gtagcaccgc ctacatacct cgctctgcta atcctgttac cagtggctgc tgccagtggc
      361 gataagtcgt gtcttaccgg gttggactca agacgatagt taccggataa ggcgcagcgg
      421 tcgggctgaa cggggggttc gtgcacacag cccagcttgg agcgaacgac ctacaccgaa
      481 ctgagatacc tacagcgtga gctatgagaa agcgccacgc ttcccgaagg gagaaaggcg
      541 gacaggtatc cggtaagcgg cagggtcgga acaggagagc gcacgaggga gcttccaggg
      601 ggaaacgcct ggtatcttta tagtcctgtc gggtttcgcc acctctgact tgagcgtcga
      661 tttttgtgat gctcgtcagg ggggcggagc ctatggaaaa acgccagcaa cgcggccttt
      721 ttacggttcc tggccttttg ctggcctttt gctcacatgt tctttcctgc gttatcccct
      781 gattctgtgg ataaccgtat taccgccttt gagtgagctg ataccgctcg ccgcagccga
      841 acgaccgagc gcagcgagtc agtgagcgag gaagcggaag agcgcccaat acgcaaaccg
      901 cctctgggag accagaaaca aaaaaaggcc gcgttagcgg ccttcaataa ttggacctgg
      961 ctcctaactg atttttaagg cgactgatga gtcgcctttt ttttgtctaa gaattcatca
     1021 gaagaactcg tcaagaaggc gatagaaggc gatgcgctgc gaatcgggag cggcgatacc
     1081 gtaaagcacg aggaagcggt cagcccattc gccgccaagc tcttcagcaa tatcacgggt
     1141 agccaacgct atgtcctgat agcggtccgc cacacccagc cggccacagt cgatgaatcc
     1201 agaaaagcgg ccattttcca ccatgatatt cggcaagcag gcatcgccat gggtcacgac
     1261 gagatcctcg ccgtcgggca tccgcgcctt gagcctggcg aacagttcgg ctggcgcgag
     1321 cccctgatgc tcttcgtcca gatcatcctg atcgacaaga ccggcttcca tccgagtacg
     1381 tgctcgctcg atgcgatgtt tcgcttggtg gtcgaatggg caggtagccg gatcaagcgt
     1441 atgcagccgc cgcattgcat cagccatgat ggatactttc tcggcaggag caaggtgaga
     1501 tgacaggaga tcctgccccg gcacttcgcc caatagcagc cagtcccttc ccgcttcagt
     1561 gacaacgtcg agcacagctg cgcaaggaac gcccgtcgtg gccagccacg atagccgcgc
     1621 tgcctcgtct tggagttcat tcagggcacc ggacaggtcg gtcttgacaa aaagaaccgg
     1681 gcgcccctgc gctgacagcc ggaacacggc ggcatcagag cagccgattg tctgttgtgc
     1741 ccagtcatag ccgaatagcc tctccaccca agcggccgga gaacctgcgt gcaatccatc
     1801 ttgttcaatc atgcgaaacg atcctcatcc tgtctcttga tcagatcttg atcccctgcg
     1861 ccatcagatc cttggcggca agaaagccat ccagtttact ttgcagggct tcccaacctt
     1921 accagagggc gccccagctg gcaattccgg ttcgcttgct gtccataaaa ccgcccagtc
     1981 tagctatcgc catgtaagcc cactgcaagc tacctgcttt ctctttgcgc ttgcgttttc
     2041 ccttgtccag atagcccagt agctgacatt catccgggac gtcgtgcccc aactggggta
     2101 acctttgagt tctctcagtt gggggatcga tagtcaaaag cctccggtcg gaggcttttg
     2161 actagcacct cggtaccaaa ttccagaaaa gaggcctccc gaaagggggg ccttttttcg
     2221 ttttggtcca ctagtagtct ctatggaggt caggtatgat tactattgac aattaatcat
     2281 cggctcgtat aatgtgatca gacctggaat tgtgagcgga taacaattct taagctgctc
     2341 gcatgcagag tcatttccag ggttatccca tgggtcagaa catcatgccg tcattggcca
     2401 gcctttacgt tgagacgaac gagtcttcca cccagccccg cttggcgcct ttactgatgc
     2461 agggcttccc ggcggggccc aaataccgcg tcacttggca caactggatg cgcccgccct
     2521 ttaaccagtg ggggtttcgc aacctggcgc gactgcgtcc ctccatcgat gtgcgcgcgg
     2581 gcgccggccc tgccgggccc ttgaataccg tgtcgcaggc attggatgcc ctgtacttcg
     2641 acagtgagtg cgggttgagc gtgagtgtca tcgagcatct gctggccagc cagaccgatg
     2701 cctttttggt gatgcagggt gacaccgtgc tgttcgaacg ctacttcaac ggccagcgcc
     2761 cctgtgaccg gcacatcatg ttctcggtga ccaaatcgct ggtcggcacc ctgggcgaag
     2821 aactggtgac ccgcggcgtg ctcaaccccg agctgcccgc cgggtactac gtgccggaac
     2881 tggtgggcag cgcgtttggt gatgcgacgg tgcgccagct tttcgacatg gcggtgggca
     2941 tcgattacag cgaggtctat gacgacccca attcagagag ctcgcagtac ggctatgcct
     3001 gtggcttcca gccggcattg gcgcaatacg ctcagttcga gtcgttgtac caatacctgc
     3061 cgtcgctgaa aaaacgtggc gtgcacggcg ggtttttcca ctatgtgacc gccaccaccg
     3121 aagccttggc gtgggtgatg gagcgggctt cgggcagcgc ctgcagtgag ctgctggagg
     3181 gtatctggca gcagttgggg tgcgaccgcg acgggtattt catcgccgat ccgtgggggc
     3241 gtaatgtcgc cggggcgggc tttagtgcca ccttgcgcga catggcgcgt tttggtcgcc
     3301 tgctggccaa caacggccgc caggacgggg ttgagctgct gtcgcccgag accgtcgccc
     3361 gcatcaccgc aggggccgac ccggcggttt acgcgcaaaa cgccgagttc tcccactgga
     3421 cacccggtgc gtcctatcga agccagtggt acgtgttcaa cgaccacagc caggccctga
     3481 tggccggggg cattcacggt caatacctgt tcatcgacaa accgtccggc gtggtgatcg
     3541 tcaagcaatc gtcgctgaac gaggcggtca gcccgttcga taccgacagc gtgcgcatgc
     3601 tgcgcgcgat tgccgcccac ctgagtcact gacttcgtca aagcgcacga ttccttttta
     3661 gtcgatgagg tgtgccgatg tggagctatg aggcgccttt gcgcgatatg cagtttgtgc
     3721 ttgagcactg gttgcaggca cccgacacgt ggcgccgcag cccggcgttc gaggccctgg
     3781 acctgccgct cgcgctccag gtgctggaag aggcggcgcg cttcagtcag ggcgtgctgg
     3841 cgccgttgaa cagccagggt gaccgccagg gctgccggtg gcaggcgggc caggtcagca
     3901 ccccggacgg cttcgtcgag gcctatcgcg cctatgtcga gggtggctgg cccgcgctgg
     3961 cgtgcgccga ggcggcgggc gggcagggct tgccgcaact gctcgaggcg gcgctgcaag
     4021 agatgctcta cgccagcaat cacgcctggg ccatgtacac cggcatcgcc cacggcgcgt
     4081 acctgtgcct caaggcccac gccgccccct ggctgcaggc gcgctatttg cccgagattg
     4141 tcagcggcca gaccttgccc accatgtgcc tgaccgaacc ccaggccggc agcgacgtcg
     4201 gcttgctgcg ctgtcgcgcc gagccccagg cggatggcag ctatcgcctg agcggcagca
     4261 aaatatttat ctccggtggc gagcacgacc tcacggccaa catcctgcac ctggtgctcg
     4321 cgcgcgtgcc cgatgcgccg ccgggcagcc gtggcatttc actgttcctg gtgcccaagc
     4381 agctggacga tggccagccc aatggcgtgc ggtgtgacgg cattgaacac aagatgggca
     4441 tcaagggcag cgcgacgtgc tcgctggtat tcgacggtgc ccaaggctgg ctgatcggcg
     4501 cgaccaatcg cggtctggcg gcgatgtttg tgatgatgaa ttcggcgcgc ctgcatgtcg
     4561 gcctgcaagg cttggggcat gtcgaggcgg cttggcagaa cgcccgccag tacgccgccg
     4621 aacgcttgca gatgcgtgcg ccgtcaaggc cggaagaggt ggtcgcccag gcggctgacc
     4681 cgatccgtta ccacccggcc atgcgccgcg tgttgctgga gctgcgcacc accagcgagg
     4741 gcatgcgcgc catcggctat tgggcggcgc acctgctgga tcaggccgag catgaccagg
     4801 actcgtcggc cgcgcagttg gcgccgttgc tgacgcccat catcaaggcg tttttcaccg
     4861 aacagggttt tcggcaggcc agccatgcgc tgcaggtgtt cggcggttac ggctacgtca
     4921 ccgagttcgc catcgagcaa accctgcgtg acagccgtat cgcgatgatc tacgagggca
     4981 gtaatgagat ccaggccaat gacctgttgc tgcgcaaagt gctgggggat gagggccgcg
     5041 ccttcggcct gctgctggac gcgtttcgcg ccgaggccgg gcagggcgga cagtctgtcg
     5101 aatgcgcagg cttttgcggt gcgttgggta gcctgtgcga cgcgttggcc cgtgtggtga
     5161 gcgccatacg tgaacgcgcg cacgaggaca gtgaataccc ctatcgggcg gcgccggatt
     5221 tcctccagct ctgtggcgtc gcgttgctgg cctttgcctg ggcgcgggcc gcgcgggtct
     5281 ccagggcact gcccgacgat gatcccttgc gtgccgccaa gctgcaaagc gccgggttct
     5341 ttttcgatta cctgccgtcg cggctggcgc agcacctggg cgccatagac ggggcacggg
     5401 cagcgctggc gttcatctga tctagagacg aacaataagg cctccctaac ggggggcctt
     5461 ttttattgat aacaaaaatc cacaaggaaa aattaaaggg gagataaaat cccccctttt
     5521 tggttaactg cggccgcgtc gtggtttgtc tggtcaacca ccgcggtctc agtggtgtac
     5581 ggtacaaacc ccgacgctag caacgcatga gaaagccccc ggaagatcac cttccggggg
     5641 cttttttatt gcgctgcggg tgccagggcg tgcccttggg ctccccgggc gcgtactcc
//
