# Supplementary material for: Phenylpropanoid methyl esterase unlocks catabolism of aromatic biological nitrification inhibitors
Source: ISME J. 2025 Nov 13;19(1):wraf251. doi: 10.1093/ismejo/wraf251 (PMC12642758; doi:10.1093/ismejo/wraf251)
Supplement: Supplementary_File_P1_wraf251 [file supplementary_file_p1_wraf251.zip › plasmids/pAF002.gb]

LOCUS       pAF002                  7074 bp ds-DNA     circular     01-JUN-2023
DEFINITION  .
ACCESSION   urn.local...w-gc75nlv
KEYWORDS    "Strain backup" "Parent plasmid" "Plasmid Map" "Date Stocked";
            "Concentration" "Antibiotic Resistance" "Sequence Verified".
SOURCE      
  ORGANISM  .
FEATURES             Location/Qualifiers
     oriT            490..559
                     /label="RP4\oriT"
     rep_origin      1445..2127
                     /label="ColE1 origin"
     misc_feature    2431..2446
                     /label="P1"
     gene            2433..2446
                     /label="lacZalpha"
     CDS             2433..2446
                     /label="LacZ\alpha\fragment"
     misc_feature    2441..2446
                     /label="EcoRI"
     misc_feature    2447..3166
                     /label="PFLU3311 Up_arm"
     misc_feature    complement(3167..3925)
                     /label="PFLU3311_Dn arm"
     gene            3926..4097
                     /label="lacZalpha"
     CDS             3926..4097
                     /label="LacZ\alpha\fragment"
     misc_feature    3926..3931
                     /label="HindIII"
     misc_feature    4079..4097
                     /label="P2"
     -35_signal      4324..4329
                     /label="-35 kanR"
     -10_signal      4347..4352
                     /label="-10"
     CDS             4456..5250
                     /label="nptII"
     CDS             5742..89
                     /label="levan\sucrase"
ORIGIN      
        1 cgagcttcct gctgaacatc aaaggcaaga aaacatctgt tgtcaaagac agcatccttg
       61 aacaaggaca attaacagtt aacaaataaa aacgcaaaag aaaatgccga tgggtaccga
      121 gcgaaatgac cgaccaagcg acgcccaacc tgccatcacg agatttcgat tccaccgccg
      181 ccttctatga aaggttgggc ttcggaatcg ttttccggga cgccctcgcg gacgtgctca
      241 tagtccacga cgcccgtgat tttgtagccc tggccgacgg ccagcaggta ggccgacagg
      301 ctcatgccgg ccgccgccgc cttttcctca atcgctcttc gttcgtctgg aaggcagtac
      361 accttgatag gtgggctgcc cttcctggtt ggcttggttt catcagccat ccgcttgccc
      421 tcatctgtta cgccggcggt agccggccag cctcgcagag caggattccc gttgagcacc
      481 gccaggtgcg aataagggac agtgaagaag gaacacccgc tcgcgggtgg gcctacttca
      541 cctatcctgc ccggctgacg ccgttggata caccaaggaa agtctacacg aaccctttgg
      601 caaaatcctg tatatcgtgc gaaaaaggat ggatataccg aaaaaatcgc tataatgacc
      661 ccgaagcagg gttatgcagc ggaaaagcgc tgcttccctg ctgttttgtg gaatatctac
      721 cgactggaaa caggcaaatg caggaaatta ctgaactgag gggacaggcg agagacgatg
      781 ccaaagagct cctgaaaatc tcgataactc aaaaaatacg cccggtagtg atcttatttc
      841 attatggtga aagttggaac ctcttacgtg ccgatcaacg tctcattttc gccaaaagtt
      901 ggcccagggc ttcccggtat caacagggac accaggattt atttattctg cgaagtgatc
      961 ttccgtcaca ggtatttatt cggcgcaaag tgcgtcgggt gatgctgcca acttactgat
     1021 ttagtgtatg atggtgtttt tgaggtgctc cagtggcttc tgtttctatc agctcctgaa
     1081 aatctcgata actcaaaaaa tacgcccggt agtgatctta tttcattatg gtgaaagttg
     1141 gaacctctta cgtgccgatc aacgtctcat tttcgccaaa agttggccca gggcttcccg
     1201 gtatcaacag ggacaccagg atttatttat tctgcgaagt gatcttccgt cacaggtatt
     1261 tattcggcgc aaagtgcgtc gggtgatgct gccaacttac tgatttagtg tatgatggtg
     1321 tttttgaggt gctccagtgg cttctgtttc tatcagggct ggatgatcct ccagcgcggg
     1381 gatctcatgc tggagttctt cgcccacccc aaaaggatct aggtgaagat cctttttgat
     1441 aatctcatga ccaaaatccc ttaacgtgag ttttcgttcc actgagcgtc agaccccgta
     1501 gaaaagatca aaggatcttc ttgagatcct ttttttctgc gcgtaatctg ctgcttgcaa
     1561 acaaaaaaac caccgctacc agcggtggtt tgtttgccgg atcaagagct accaactctt
     1621 tttccgaagg taactggctt cagcagagcg cagataccaa atactgttct tctagtgtag
     1681 ccgtagttag gccaccactt caagaactct gtagcaccgc ctacatacct cgctctgcta
     1741 atcctgttac cagtggctgc tgccagtggc gataagtcgt gtcttaccgg gttggactca
     1801 agacgatagt taccggataa ggcgcagcgg tcgggctgaa cggggggttc gtgcacacag
     1861 cccagcttgg agcgaacgac ctacaccgaa ctgagatacc tacagcgtga gctatgagaa
     1921 agcgccacgc ttcccgaagg gagaaaggcg gacaggtatc cggtaagcgg cagggtcgga
     1981 acaggagagc gcacgaggga gcttccaggg ggaaacgcct ggtatcttta tagtcctgtc
     2041 gggtttcgcc acctctgact tgagcgtcga tttttgtgat gctcgtcagg ggggcggagc
     2101 ctatggaaaa acgccagcaa cgcggccttt ttacggttcc tggccttttg ctggcctttt
     2161 gctcacatgt tctttcctgc gttatcccct gattctgtgg ataaccgtat taccgccttt
     2221 gagtgagctg ataccgctcg ccgcagccga acgaccgagc gcagcgagtc agtgagcgag
     2281 gaagcggaag agcgcccaat acgcaaaccg cctctccccg cgcgttggcc gattcattaa
     2341 tgcagctggc acgacaggtt tcccgactgg aaagcgggca gtgagcgcaa cgcaattaat
     2401 gtgagttagc tcactcagga aacagctatg acatgattac gaattcacca cgttataacc
     2461 cttctcatac cctgaccgca ccgtaccctc gacacagcag ttggtcagga accctgccac
     2521 caccaggttc tggataccat tgttgcgcag caccaggtcc aggcccgtgg tcgcaaaacc
     2581 gtccagcccg cgcttgcctt ccacgagaat atcgccggtt tcacgggtga tcgcttccga
     2641 gatctcggcg ccccagctgc cggtgcggaa cgcgctgccg tcggcgacac ctttgagaat
     2701 cccgtaatcg cgcgtggtca gctctggata gccgtcggcg aactggatcg gcaggtggat
     2761 gatcttcacc ccgagtgtgc gggcttgctg caccgtggtt gcggtgttgg ccagcatgtc
     2821 gccggtgtgc atgacgtctt tgacggcgtc atggaacacg ccgccgggcg tggtgaagtc
     2881 gttctggaat tcgatcaaga caagggcggt ggcgtttgga ttcatgttgg gtctccgata
     2941 aggatcactg tggggaacgt cgggacgggt ccttcagcat agttaaccgc gttcgttaag
     3001 gctggggatt tgaggacaat gtacagcagc gcagatcggt cacgtcagaa tgaaaccgaa
     3061 caggtctttg gttatttgat taaaagattt attgactaaa gaatatttgc cggttaatta
     3121 ttgcctggca tctgctcgca tgcagagtca tttccagggt tatccccttc gtcaaaaaat
     3181 aagagtcttg cgttctattc acctggcttg cccaggtgtt ggcgacgccc tgcgtcgcca
     3241 ttgactgccc tgtaacaaca ataattccac aggagcttct tatggttttc accaagcgtt
     3301 tctctcgagc gctcttagcg gtcggcttac ccttgaccac ccacgtcgca tgggcgggct
     3361 acacctttga ggacggcaat ctcaagggcg aagtcaacct cacggtgggc ggggcgacgc
     3421 tgttcagtcg tggcgtcaac ttcggcagcg gccgtgtgga tgcgcgcaac ggcaaaaacg
     3481 gcggcgccag tatcaactgg caagagttct acgtaaaacc gggcgccaaa tttgagtacg
     3541 cggtacaacc cgatttcagc ctgctggcgg gcggttcgct ggtggcggca agcacgttcg
     3601 gcgacggtga tgccggtggc ttcacccgca gctccgacgg caaggtcgcg gccgaagaac
     3661 tctacggggg tttccgcgcc ggcgaatgga agctgaccgc cggccgccag aactacatga
     3721 tcggcacggg gttcatcgtc atggacggta acctcgacca gcacaaagac gctgcctact
     3781 ggctgggccc tcggaccgcc ttcaaggatt cggcggtcct ggcctgggac cacggcgcac
     3841 tgaagtccca ggcgttcacc ctgcgcaccg atgatgatct gggcgacttc cggatgaccg
     3901 gcgtcaacct ggattacacc ctcgaaagct tggcactggc cgtcgtttta caacgtcgtg
     3961 actgggaaaa ccctggcgtt acccaactta atcgccttgc agcacatccc cctttcgcca
     4021 gctggcgtaa tagcgaagag gcccgcaccg atcgcccttc ccaacagttg cgcagcctga
     4081 atggcgaatg gcgataagct agcttcacgc tgccgcaagc actcagggcg caagggctgc
     4141 taaaggaagc ggaacacgta gaaagccagt ccgcagaaac ggtgctgacc ccggatgaat
     4201 gtcagctact gggctatctg gacaagggaa aacgcaagcg caaagagaaa gcaggtagct
     4261 tgcagtgggc ttacatggcg atagctagac tgggcggttt tatggacagc aagcgaaccg
     4321 gaattgccag ctggggcgcc ctctggtaag gttgggaagc cctgcaaagt aaactggatg
     4381 gctttcttgc cgccaaggat ctgatggcgc aggggatcaa gatctgatca agagacagga
     4441 tgaggatcgt ttcgcatgat tgaacaagat ggattgcacg caggttctcc ggccgcttgg
     4501 gtggagaggc tattcggcta tgactgggca caacagacaa tcggctgctc tgatgccgcc
     4561 gtgttccggc tgtcagcgca ggggcgcccg gttctttttg tcaagaccga cctgtccggt
     4621 gccctgaatg aactccaaga cgaggcagcg cggctatcgt ggctggccac gacgggcgtt
     4681 ccttgcgcag ctgtgctcga cgttgtcact gaagcgggaa gggactggct gctattgggc
     4741 gaagtgccgg ggcaggatct cctgtcatct caccttgctc ctgccgagaa agtatccatc
     4801 atggctgatg caatgcggcg gctgcatacg cttgatccgg ctacctgccc attcgaccac
     4861 caagcgaaac atcgcatcga gcgagcacgt actcggatgg aagccggtct tgtcgatcag
     4921 gatgatctgg acgaagagca tcaggggctc gcgccagccg aactgttcgc caggctcaag
     4981 gcgcggatgc ccgacggcga ggatctcgtc gtgacccatg gcgatgcctg cttgccgaat
     5041 atcatggtgg aaaatggccg cttttctgga ttcatcgact gtggccggct gggtgtggcg
     5101 gaccgctatc aggacatagc gttggctacc cgtgatattg ctgaagagct tggcggcgaa
     5161 tgggctgacc gcttcctcgt gctttacggt atcgccgctc ccgattcgca gcgcatcgcc
     5221 ttctatcgcc ttcttgacga gttcttctga gcgggactct ggggttcgct agaggatcga
     5281 tcctttttaa cccatcacat atacctgccg ttcactatta tttagtgaaa tgagatatta
     5341 tgatattttc tgaattgtga ttaaaaaggc aactttatgc ccatgcaaca gaaactataa
     5401 aaaatacaga gaatgaaaag aaacagatag attttttagt tctttaggcc cgtagtctgc
     5461 aaatcctttt atgattttct atcaaacaaa agaggaaaat agaccagttg caatccaaac
     5521 gagagtctaa tagaatgagg tcgaaaagta aatcgcgcgg gtttgttact gataaagcag
     5581 gcaagaccta aaatgtgtaa agggcaaagt gtatactttg gcgtcacccc ttacatattt
     5641 taggtctttt tttattgtgc gtaactaact tgccatcttc aaacaggagg gctggaagaa
     5701 gcagaccgct aacacagtac ataaaaaagg agacatgaac gatgaacatc aaaaagtttg
     5761 caaaacaagc aacagtatta acctttacta ccgcactgct ggcaggaggc gcaactcaag
     5821 cgtttgcgaa agaaacgaac caaaagccat ataaggaaac atacggcatt tcccatatta
     5881 cacgccatga tatgctgcaa atccctgaac agcaaaaaaa tgaaaaatat caagtttctg
     5941 aatttgattc gtccacaatt aaaaatatct cttctgcaaa aggcctggac gtttgggaca
     6001 gctggccatt acaaaacgct gacggcactg tcgcaaacta tcacggctac cacatcgtct
     6061 ttgcattagc cggagatcct aaaaatgcgg atgacacatc gatttacatg ttctatcaaa
     6121 aagtcggcga aacttctatt gacagctgga aaaacgctgg ccgcgtcttt aaagacagcg
     6181 acaaattcga tgcaaatgat tctatcctaa aagaccaaac acaagaatgg tcaggttcag
     6241 ccacatttac atctgacgga aaaatccgtt tattctacac tgatttctcc ggtaaacatt
     6301 acggcaaaca aacactgaca actgcacaag ttaacgtatc agcatcagac agctctttga
     6361 acatcaacgg tgtagaggat tataaatcaa tctttgacgg tgacggaaaa acgtatcaaa
     6421 atgtacagca gttcatcgat gaaggcaact acagctcagg cgacaaccat acgctgagag
     6481 atcctcacta cgtagaagat aaaggccaca aatacttagt atttgaagca aacactggaa
     6541 ctgaagatgg ctaccaaggc gaagaatctt tatttaacaa agcatactat ggcaaaagca
     6601 catcattctt ccgtcaagaa agtcaaaaac ttctgcaaag cgataaaaaa cgcacggctg
     6661 agttagcaaa cggcgctctc ggtatgattg agctaaacga tgattacaca ctgaaaaaag
     6721 tgatgaaacc gctgattgca tctaacacag taacagatga aattgaacgc gcgaacgtct
     6781 ttaaaatgaa cggcaaatgg tacctgttca ctgactcccg cggatcaaaa atgacgattg
     6841 acggcattac gtctaacgat atttacatgc ttggttatgt ttctaattct ttaactggcc
     6901 catacaagcc gctgaacaaa actggccttg tgttaaaaat ggatcttgat cctaacgatg
     6961 taacctttac ttactcacac ttcgctgtac ctcaagcgaa aggaaacaat gtcgtgatta
     7021 caagctatat gacaaacaga ggattctacg cagacaaaca atcaacgttt gcgc
//
