# Supplementary material for: Phenylpropanoid methyl esterase unlocks catabolism of aromatic biological nitrification inhibitors
Source: ISME J. 2025 Nov 13;19(1):wraf251. doi: 10.1093/ismejo/wraf251 (PMC12642758; doi:10.1093/ismejo/wraf251)
Supplement: Supplementary_File_P1_wraf251 [file supplementary_file_p1_wraf251.zip › plasmids/pAW6.gb]

LOCUS       pAW6                    7590 bp ds-DNA     circular     01-JUN-2023
DEFINITION  .
ACCESSION   urn.local...1c-gc75nmv
KEYWORDS    .
SOURCE      
  ORGANISM  .
COMMENT     Imported using the Genbank importer. File name: pJE1532 - pJE382 + 
            ∆pilQ (PP_5080).ape ApEinfo:methylated:1.
FEATURES             Location/Qualifiers
     oriT            815..884
                     /label="RP4\oriT"
     rep_origin      1770..2452
                     /label="ColE1 origin"
     misc_feature    2756..2771
                     /label="P1"
     gene            2758..2771
                     /label="lacZalpha"
     CDS             2758..2771
                     /label="LacZ\alpha\fragment"
     misc_feature    2766..2771
                     /label="EcoRI"
     CDS             complement(2772..3683)
                     /label="PFLU_3299"
     CDS             complement(3760..3783)
                     /label="PFLU_3300"
     CDS             complement(3784..3785)
                     /label="PFLU_3300"
     CDS             3998..4486
                     /label="PFLU_3301"
     CDS             complement(4492..4766)
                     /label="PFLU_3302"
     gene            4767..4938
                     /label="lacZalpha"
     misc_feature    4767..4772
                     /label="HindIII"
     CDS             4767..4938
                     /label="LacZ\alpha\fragment"
     misc_feature    4920..4938
                     /label="P2"
     -35_signal      5165..5170
                     /label="-35 kanR"
     -10_signal      5188..5193
                     /label="-10"
     CDS             5297..6091
                     /label="nptII"
     CDS             6583..414
                     /label="sacB"
ORIGIN      
        1 gtaacagatg aaattgaacg cgcgaacgtc tttaaaatga acggcaaatg gtacctgttc
       61 actgactccc gcggatcaaa aatgacgatt gacggcatta cgtctaacga tatttacatg
      121 cttggttatg tttctaattc tttaactggc ccatacaagc cgctgaacaa aactggcctt
      181 gtgttaaaaa tggatcttga tcctaacgat gtaaccttta cttactcaca cttcgctgta
      241 cctcaagcga aaggaaacaa tgtcgtgatt acaagctata tgacaaacag aggattctac
      301 gcagacaaac aatcaacgtt tgcgccgagc ttcctgctga acatcaaagg caagaaaaca
      361 tctgttgtca aagacagcat ccttgaacaa ggacaattaa cagttaacaa ataaaaacgc
      421 aaaagaaaat gccgatgggt accgagcgaa atgaccgacc aagcgacgcc caacctgcca
      481 tcacgagatt tcgattccac cgccgccttc tatgaaaggt tgggcttcgg aatcgttttc
      541 cgggacgccc tcgcggacgt gctcatagtc cacgacgccc gtgattttgt agccctggcc
      601 gacggccagc aggtaggccg acaggctcat gccggccgcc gccgcctttt cctcaatcgc
      661 tcttcgttcg tctggaaggc agtacacctt gataggtggg ctgcccttcc tggttggctt
      721 ggtttcatca gccatccgct tgccctcatc tgttacgccg gcggtagccg gccagcctcg
      781 cagagcagga ttcccgttga gcaccgccag gtgcgaataa gggacagtga agaaggaaca
      841 cccgctcgcg ggtgggccta cttcacctat cctgcccggc tgacgccgtt ggatacacca
      901 aggaaagtct acacgaaccc tttggcaaaa tcctgtatat cgtgcgaaaa aggatggata
      961 taccgaaaaa atcgctataa tgaccccgaa gcagggttat gcagcggaaa agcgctgctt
     1021 ccctgctgtt ttgtggaata tctaccgact ggaaacaggc aaatgcagga aattactgaa
     1081 ctgaggggac aggcgagaga cgatgccaaa gagctcctga aaatctcgat aactcaaaaa
     1141 atacgcccgg tagtgatctt atttcattat ggtgaaagtt ggaacctctt acgtgccgat
     1201 caacgtctca ttttcgccaa aagttggccc agggcttccc ggtatcaaca gggacaccag
     1261 gatttattta ttctgcgaag tgatcttccg tcacaggtat ttattcggcg caaagtgcgt
     1321 cgggtgatgc tgccaactta ctgatttagt gtatgatggt gtttttgagg tgctccagtg
     1381 gcttctgttt ctatcagctc ctgaaaatct cgataactca aaaaatacgc ccggtagtga
     1441 tcttatttca ttatggtgaa agttggaacc tcttacgtgc cgatcaacgt ctcattttcg
     1501 ccaaaagttg gcccagggct tcccggtatc aacagggaca ccaggattta tttattctgc
     1561 gaagtgatct tccgtcacag gtatttattc ggcgcaaagt gcgtcgggtg atgctgccaa
     1621 cttactgatt tagtgtatga tggtgttttt gaggtgctcc agtggcttct gtttctatca
     1681 gggctggatg atcctccagc gcggggatct catgctggag ttcttcgccc accccaaaag
     1741 gatctaggtg aagatccttt ttgataatct catgaccaaa atcccttaac gtgagttttc
     1801 gttccactga gcgtcagacc ccgtagaaaa gatcaaagga tcttcttgag atcctttttt
     1861 tctgcgcgta atctgctgct tgcaaacaaa aaaaccaccg ctaccagcgg tggtttgttt
     1921 gccggatcaa gagctaccaa ctctttttcc gaaggtaact ggcttcagca gagcgcagat
     1981 accaaatact gttcttctag tgtagccgta gttaggccac cacttcaaga actctgtagc
     2041 accgcctaca tacctcgctc tgctaatcct gttaccagtg gctgctgcca gtggcgataa
     2101 gtcgtgtctt accgggttgg actcaagacg atagttaccg gataaggcgc agcggtcggg
     2161 ctgaacgggg ggttcgtgca cacagcccag cttggagcga acgacctaca ccgaactgag
     2221 atacctacag cgtgagctat gagaaagcgc cacgcttccc gaagggagaa aggcggacag
     2281 gtatccggta agcggcaggg tcggaacagg agagcgcacg agggagcttc cagggggaaa
     2341 cgcctggtat ctttatagtc ctgtcgggtt tcgccacctc tgacttgagc gtcgattttt
     2401 gtgatgctcg tcaggggggc ggagcctatg gaaaaacgcc agcaacgcgg cctttttacg
     2461 gttcctggcc ttttgctggc cttttgctca catgttcttt cctgcgttat cccctgattc
     2521 tgtggataac cgtattaccg cctttgagtg agctgatacc gctcgccgca gccgaacgac
     2581 cgagcgcagc gagtcagtga gcgaggaagc ggaagagcgc ccaatacgca aaccgcctct
     2641 ccccgcgcgt tggccgattc attaatgcag ctggcacgac aggtttcccg actggaaagc
     2701 gggcagtgag cgcaacgcaa ttaatgtgag ttagctcact caggaaacag ctatgacatg
     2761 attacgaatt ccagcttggc ggtgaacgca tcggcgacct tggcgtcgac aatcaagcgt
     2821 tcagtggaca tgcaaatctg cccctggttg aagtaggcac caaatgctgc cgccgccact
     2881 gctgcatcga ggtcggcgtc gtcgagcacc agcaacggcg ccttgccgcc caactccagc
     2941 agggccggtt tgaggtgacg cgccgagagt tcgccgacaa tccgccccac gtgggtcgag
     3001 cccgtgaagt tgacccggcg cacggccggg ttggcgatca gccgctcgac aatcgcggcg
     3061 gcatcctctg gcgcattgct gatcacgttg accacgccat cgcccagccc ggcgtcctgc
     3121 agcacctggc caatcaggcg gtgcaccgct gggctcaatt ccgaggcctt gagcaccacg
     3181 gtattgccgc aagccagcgg catggcgata gcccgcgtgg cgaggatgac cggggcattc
     3241 cacggcgcga tgcccagcac cacgccgcag ggctgacgca gggccatggc gaaactgccg
     3301 gggacatcgg agggaatgac gtcgccggtg atctgggtgg tcatcgacgc ggcttcgcgg
     3361 agcatattgg ccgccaggcg cacgttgaag ccgtaccaat tggccatggc gccggtctca
     3421 ccggcagcag cgataaattc cgcgctgcgc gcctgcaatt gctcggccgc cttgagcaaa
     3481 cgggtgcggc gctcgttggg ggccagcgct gcccaggtgg ggaacgcggc ttgagcggcg
     3541 gcgacggcgg cgtcggcatc ttccagggtc gctgcggcga cccgcgagac gacttcaccg
     3601 gtcaccgggt tgcggcgctc gaaggttcga ccgtcgcggg cggcgcacga ctggccgccg
     3661 atcaacaggg gcacgtccag catggtgatt cctctttatt gtctttatcg ggaatacgtt
     3721 caagcggggt acagcggcgc ggccaggcgg ccgcgccctt cagcgtttat acgcctgcag
     3781 gccatgacgg tacgctcttg ttctggtgtg aagatgagtc gaaattaaac cgcaaatata
     3841 gttatgtcaa ttaactatta atctggataa ccaatatttt tccggtgtaa aacctgcgtt
     3901 tttctggtgt tgtgaaacgt cggcatagcc agggctcgcc aacctcggca aactagatag
     3961 ccttcttaac ctccacctct tgaggattgc actgttaatg gccaagcctt ccaacatcgc
     4021 cgcccccagc ccggccctgc ccgacaacga ggaggtgcgg ccgccgctgg attcagccct
     4081 ggacgatctg atcggttacg ccatgcgccg cgcccagctc aagctgttcc agaacctgat
     4141 cggccggctg tcggaccacg acctgcgtcc cgcgcagttc tcggccctgg cgatcatcga
     4201 gcagaaccct gggctgatgc aggccgacct ggcccgtgcc ctggcgattg agccgcccca
     4261 ggtggtgccc ctgctgaaca agctggagag ccgcgccctc gccgtgcggg tccgctgcaa
     4321 gcccgacaaa cgctcctacg ggatcttcct cagcaagacc ggcgaaaccc tgctcaaagc
     4381 gctcaaggaa atcgccgccc agagcgacca ggacgctacc gccgccctgg acagccagga
     4441 acgtgaagaa ctgctgcgct tgctcaagaa ggtctatcag gactgatcgc cctaccagag
     4501 cgccacggtg tagagcacca ggaagcgggt ctggttttcg tcgcgaaagg ctgcgccgct
     4561 ggggaagtca ttgcggtaga tcgacttgcg cgccatgaac ccgacgttct tcagcgggcc
     4621 gctctgaatc acatagccca gctccatctg gaactcgcgc tccttgcgat cctcggcgtt
     4681 gaaagccgcc aattcgatgt tgtcgccgcg cacatagcga agccggctct tcagccccgg
     4741 cacacccgct gcggcgaaat cgtagtaagc ttggcactgg ccgtcgtttt acaacgtcgt
     4801 gactgggaaa accctggcgt tacccaactt aatcgccttg cagcacatcc ccctttcgcc
     4861 agctggcgta atagcgaaga ggcccgcacc gatcgccctt cccaacagtt gcgcagcctg
     4921 aatggcgaat ggcgataagc tagcttcacg ctgccgcaag cactcagggc gcaagggctg
     4981 ctaaaggaag cggaacacgt agaaagccag tccgcagaaa cggtgctgac cccggatgaa
     5041 tgtcagctac tgggctatct ggacaaggga aaacgcaagc gcaaagagaa agcaggtagc
     5101 ttgcagtggg cttacatggc gatagctaga ctgggcggtt ttatggacag caagcgaacc
     5161 ggaattgcca gctggggcgc cctctggtaa ggttgggaag ccctgcaaag taaactggat
     5221 ggctttcttg ccgccaagga tctgatggcg caggggatca agatctgatc aagagacagg
     5281 atgaggatcg tttcgcatga ttgaacaaga tggattgcac gcaggttctc cggccgcttg
     5341 ggtggagagg ctattcggct atgactgggc acaacagaca atcggctgct ctgatgccgc
     5401 cgtgttccgg ctgtcagcgc aggggcgccc ggttcttttt gtcaagaccg acctgtccgg
     5461 tgccctgaat gaactccaag acgaggcagc gcggctatcg tggctggcca cgacgggcgt
     5521 tccttgcgca gctgtgctcg acgttgtcac tgaagcggga agggactggc tgctattggg
     5581 cgaagtgccg gggcaggatc tcctgtcatc tcaccttgct cctgccgaga aagtatccat
     5641 catggctgat gcaatgcggc ggctgcatac gcttgatccg gctacctgcc cattcgacca
     5701 ccaagcgaaa catcgcatcg agcgagcacg tactcggatg gaagccggtc ttgtcgatca
     5761 ggatgatctg gacgaagagc atcaggggct cgcgccagcc gaactgttcg ccaggctcaa
     5821 ggcgcggatg cccgacggcg aggatctcgt cgtgacccat ggcgatgcct gcttgccgaa
     5881 tatcatggtg gaaaatggcc gcttttctgg attcatcgac tgtggccggc tgggtgtggc
     5941 ggaccgctat caggacatag cgttggctac ccgtgatatt gctgaagagc ttggcggcga
     6001 atgggctgac cgcttcctcg tgctttacgg tatcgccgct cccgattcgc agcgcatcgc
     6061 cttctatcgc cttcttgacg agttcttctg agcgggactc tggggttcgc tagaggatcg
     6121 atccttttta acccatcaca tatacctgcc gttcactatt atttagtgaa atgagatatt
     6181 atgatatttt ctgaattgtg attaaaaagg caactttatg cccatgcaac agaaactata
     6241 aaaaatacag agaatgaaaa gaaacagata gattttttag ttctttaggc ccgtagtctg
     6301 caaatccttt tatgattttc tatcaaacaa aagaggaaaa tagaccagtt gcaatccaaa
     6361 cgagagtcta atagaatgag gtcgaaaagt aaatcgcgcg ggtttgttac tgataaagca
     6421 ggcaagacct aaaatgtgta aagggcaaag tgtatacttt ggcgtcaccc cttacatatt
     6481 ttaggtcttt ttttattgtg cgtaactaac ttgccatctt caaacaggag ggctggaaga
     6541 agcagaccgc taacacagta cataaaaaag gagacatgaa cgatgaacat caaaaagttt
     6601 gcaaaacaag caacagtatt aacctttact accgcactgc tggcaggagg cgcaactcaa
     6661 gcgtttgcga aagaaacgaa ccaaaagcca tataaggaaa catacggcat ttcccatatt
     6721 acacgccatg atatgctgca aatccctgaa cagcaaaaaa atgaaaaata tcaagtttct
     6781 gaatttgatt cgtccacaat taaaaatatc tcttctgcaa aaggcctgga cgtttgggac
     6841 agctggccat tacaaaacgc tgacggcact gtcgcaaact atcacggcta ccacatcgtc
     6901 tttgcattag ccggagatcc taaaaatgcg gatgacacat cgatttacat gttctatcaa
     6961 aaagtcggcg aaacttctat tgacagctgg aaaaacgctg gccgcgtctt taaagacagc
     7021 gacaaattcg atgcaaatga ttctatccta aaagaccaaa cacaagaatg gtcaggttca
     7081 gccacattta catctgacgg aaaaatccgt ttattctaca ctgatttctc cggtaaacat
     7141 tacggcaaac aaacactgac aactgcacaa gttaacgtat cagcatcaga cagctctttg
     7201 aacatcaacg gtgtagagga ttataaatca atctttgacg gtgacggaaa aacgtatcaa
     7261 aatgtacagc agttcatcga tgaaggcaac tacagctcag gcgacaacca tacgctgaga
     7321 gatcctcact acgtagaaga taaaggccac aaatacttag tatttgaagc aaacactgga
     7381 actgaagatg gctaccaagg cgaagaatct ttatttaaca aagcatacta tggcaaaagc
     7441 acatcattct tccgtcaaga aagtcaaaaa cttctgcaaa gcgataaaaa acgcacggct
     7501 gagttagcaa acggcgctct cggtatgatt gagctaaacg atgattacac actgaaaaaa
     7561 gtgatgaaac cgctgattgc atctaacaca
//
